# Supplementary material for: Medication use is associated with distinct microbial features in anxiety and depression
Source: Mol Psychiatry. 2025 Jan 10;30(6):2545–57. doi: 10.1038/s41380-024-02857-2 (PMC12092254; doi:10.1038/s41380-024-02857-2)
Supplement: Supplementary file 12 — Table S2 [file 41380_2024_2857_MOESM12_ESM.txt]

	metric	pseudo_f	p_value	column	iteration	subset
0	rpca	14.277	0.001	Gender	0	full_table
1	uwuf	3.437	0.001	Gender	0	full_table
2	wuf	3.65	0.009	Gender	0	full_table
0	rpca	3.147	0.025	DX_MDD	0	full_table
1	uwuf	3.229	0.002	DX_MDD	0	full_table
2	wuf	1.299	0.241	DX_MDD	0	full_table
0	rpca	0.498	0.629	DX_ANX	0	full_table
1	uwuf	1.83	0.014	DX_ANX	0	full_table
2	wuf	0.83	0.473	DX_ANX	0	full_table
0	rpca	9.96	0.001	N06A_Antidepressants	0	full_table
1	uwuf	7.576	0.001	N06A_Antidepressants	0	full_table
2	wuf	6.181	0.001	N06A_Antidepressants	0	full_table
0	rpca	3.316	0.028	N05B_Anxiolytics	0	full_table
1	uwuf	5.857	0.001	N05B_Anxiolytics	0	full_table
2	wuf	2.603	0.031	N05B_Anxiolytics	0	full_table
0	rpca	6.448	0.001	cobre	0	full_table
1	uwuf	4.976	0.001	cobre	0	full_table
2	wuf	6.701	0.001	cobre	0	full_table
0	rpca	9.076	0.001	Gender	0	unmedicated
1	uwuf	2.35	0.003	Gender	0	unmedicated
2	wuf	2.629	0.025	Gender	0	unmedicated
0	rpca	2.159	0.109	DX_MDD	0	unmedicated
1	uwuf	1.842	0.011	DX_MDD	0	unmedicated
2	wuf	0.798	0.526	DX_MDD	0	unmedicated
0	rpca	1.179	0.301	DX_ANX	0	unmedicated
1	uwuf	1.486	0.058	DX_ANX	0	unmedicated
2	wuf	1.217	0.272	DX_ANX	0	unmedicated
0	rpca	2.133	0.115	cobre	0	unmedicated
1	uwuf	2.22	0.005	cobre	0	unmedicated
2	wuf	2.498	0.044	cobre	0	unmedicated
0	rpca	6.106	0.003	Gender	0	medicated
1	uwuf	1.738	0.028	Gender	0	medicated
2	wuf	1.7	0.138	Gender	0	medicated
0	rpca	0.456	0.66	DX_MDD	0	medicated
1	uwuf	1.267	0.159	DX_MDD	0	medicated
2	wuf	0.424	0.831	DX_MDD	0	medicated
0	rpca	0.579	0.568	DX_ANX	0	medicated
1	uwuf	0.971	0.432	DX_ANX	0	medicated
2	wuf	0.46	0.785	DX_ANX	0	medicated
0	rpca	1.257	0.271	N06A_Antidepressants	0	medicated
1	uwuf	1.15	0.22	N06A_Antidepressants	0	medicated
2	wuf	0.937	0.413	N06A_Antidepressants	0	medicated
0	rpca	0.436	0.684	N05B_Anxiolytics	0	medicated
1	uwuf	1.714	0.025	N05B_Anxiolytics	0	medicated
2	wuf	0.787	0.533	N05B_Anxiolytics	0	medicated
0	rpca	2.845	0.061	cobre	0	medicated
1	uwuf	2.966	0.001	cobre	0	medicated
2	wuf	3.644	0.01	cobre	0	medicated
0	rpca	15.43	0.001	Gender	1	full_table
1	uwuf	3.553	0.002	Gender	1	full_table
2	wuf	3.705	0.007	Gender	1	full_table
0	rpca	3.079	0.04	DX_MDD	1	full_table
1	uwuf	3.151	0.001	DX_MDD	1	full_table
2	wuf	1.311	0.255	DX_MDD	1	full_table
0	rpca	0.734	0.49	DX_ANX	1	full_table
1	uwuf	1.849	0.012	DX_ANX	1	full_table
2	wuf	0.814	0.502	DX_ANX	1	full_table
0	rpca	9.349	0.001	N06A_Antidepressants	1	full_table
1	uwuf	7.428	0.001	N06A_Antidepressants	1	full_table
2	wuf	6.159	0.002	N06A_Antidepressants	1	full_table
0	rpca	4.279	0.013	N05B_Anxiolytics	1	full_table
1	uwuf	5.717	0.001	N05B_Anxiolytics	1	full_table
2	wuf	2.571	0.036	N05B_Anxiolytics	1	full_table
0	rpca	6.56	0.003	cobre	1	full_table
1	uwuf	4.832	0.001	cobre	1	full_table
2	wuf	6.653	0.001	cobre	1	full_table
0	rpca	10.088	0.001	Gender	1	unmedicated
1	uwuf	2.391	0.004	Gender	1	unmedicated
2	wuf	2.669	0.029	Gender	1	unmedicated
0	rpca	1.886	0.133	DX_MDD	1	unmedicated
1	uwuf	1.79	0.017	DX_MDD	1	unmedicated
2	wuf	0.823	0.52	DX_MDD	1	unmedicated
0	rpca	1.067	0.346	DX_ANX	1	unmedicated
1	uwuf	1.525	0.044	DX_ANX	1	unmedicated
2	wuf	1.228	0.243	DX_ANX	1	unmedicated
0	rpca	2.12	0.127	cobre	1	unmedicated
1	uwuf	2.239	0.005	cobre	1	unmedicated
2	wuf	2.485	0.031	cobre	1	unmedicated
0	rpca	6.224	0.003	Gender	1	medicated
1	uwuf	1.871	0.015	Gender	1	medicated
2	wuf	1.729	0.134	Gender	1	medicated
0	rpca	0.454	0.669	DX_MDD	1	medicated
1	uwuf	1.269	0.132	DX_MDD	1	medicated
2	wuf	0.444	0.816	DX_MDD	1	medicated
0	rpca	0.781	0.47	DX_ANX	1	medicated
1	uwuf	0.963	0.446	DX_ANX	1	medicated
2	wuf	0.428	0.835	DX_ANX	1	medicated
0	rpca	1.004	0.397	N06A_Antidepressants	1	medicated
1	uwuf	1.259	0.161	N06A_Antidepressants	1	medicated
2	wuf	0.934	0.425	N06A_Antidepressants	1	medicated
0	rpca	0.74	0.516	N05B_Anxiolytics	1	medicated
1	uwuf	1.716	0.029	N05B_Anxiolytics	1	medicated
2	wuf	0.779	0.527	N05B_Anxiolytics	1	medicated
0	rpca	3.245	0.038	cobre	1	medicated
1	uwuf	2.806	0.001	cobre	1	medicated
2	wuf	3.6	0.013	cobre	1	medicated
0	rpca	13.88	0.001	Gender	2	full_table
1	uwuf	3.585	0.001	Gender	2	full_table
2	wuf	3.695	0.01	Gender	2	full_table
0	rpca	3.213	0.036	DX_MDD	2	full_table
1	uwuf	3.231	0.001	DX_MDD	2	full_table
2	wuf	1.29	0.24	DX_MDD	2	full_table
0	rpca	0.699	0.502	DX_ANX	2	full_table
1	uwuf	1.851	0.01	DX_ANX	2	full_table
2	wuf	0.803	0.527	DX_ANX	2	full_table
0	rpca	9.57	0.001	N06A_Antidepressants	2	full_table
1	uwuf	7.335	0.001	N06A_Antidepressants	2	full_table
2	wuf	6.109	0.001	N06A_Antidepressants	2	full_table
0	rpca	3.449	0.034	N05B_Anxiolytics	2	full_table
1	uwuf	5.736	0.001	N05B_Anxiolytics	2	full_table
2	wuf	2.616	0.033	N05B_Anxiolytics	2	full_table
0	rpca	7.123	0.001	cobre	2	full_table
1	uwuf	4.91	0.001	cobre	2	full_table
2	wuf	6.631	0.001	cobre	2	full_table
0	rpca	9.205	0.001	Gender	2	unmedicated
1	uwuf	2.356	0.002	Gender	2	unmedicated
2	wuf	2.684	0.027	Gender	2	unmedicated
0	rpca	2.395	0.084	DX_MDD	2	unmedicated
1	uwuf	1.946	0.008	DX_MDD	2	unmedicated
2	wuf	0.797	0.522	DX_MDD	2	unmedicated
0	rpca	0.947	0.378	DX_ANX	2	unmedicated
1	uwuf	1.451	0.067	DX_ANX	2	unmedicated
2	wuf	1.216	0.257	DX_ANX	2	unmedicated
0	rpca	2.596	0.07	cobre	2	unmedicated
1	uwuf	2.176	0.005	cobre	2	unmedicated
2	wuf	2.494	0.038	cobre	2	unmedicated
0	rpca	5.79	0.002	Gender	2	medicated
1	uwuf	1.792	0.009	Gender	2	medicated
2	wuf	1.691	0.123	Gender	2	medicated
0	rpca	1.005	0.359	DX_MDD	2	medicated
1	uwuf	1.229	0.144	DX_MDD	2	medicated
2	wuf	0.429	0.84	DX_MDD	2	medicated
0	rpca	0.751	0.469	DX_ANX	2	medicated
1	uwuf	0.991	0.395	DX_ANX	2	medicated
2	wuf	0.445	0.826	DX_ANX	2	medicated
0	rpca	1.328	0.253	N06A_Antidepressants	2	medicated
1	uwuf	1.216	0.154	N06A_Antidepressants	2	medicated
2	wuf	0.908	0.451	N06A_Antidepressants	2	medicated
0	rpca	0.451	0.662	N05B_Anxiolytics	2	medicated
1	uwuf	1.713	0.017	N05B_Anxiolytics	2	medicated
2	wuf	0.819	0.486	N05B_Anxiolytics	2	medicated
0	rpca	2.958	0.036	cobre	2	medicated
1	uwuf	3.006	0.001	cobre	2	medicated
2	wuf	3.587	0.016	cobre	2	medicated
0	rpca	13.488	0.001	Gender	3	full_table
1	uwuf	3.376	0.001	Gender	3	full_table
2	wuf	3.687	0.004	Gender	3	full_table
0	rpca	3.052	0.054	DX_MDD	3	full_table
1	uwuf	3.187	0.001	DX_MDD	3	full_table
2	wuf	1.286	0.254	DX_MDD	3	full_table
0	rpca	0.551	0.591	DX_ANX	3	full_table
1	uwuf	1.926	0.014	DX_ANX	3	full_table
2	wuf	0.801	0.487	DX_ANX	3	full_table
0	rpca	9.143	0.001	N06A_Antidepressants	3	full_table
1	uwuf	7.305	0.001	N06A_Antidepressants	3	full_table
2	wuf	6.153	0.002	N06A_Antidepressants	3	full_table
0	rpca	3.945	0.018	N05B_Anxiolytics	3	full_table
1	uwuf	5.849	0.001	N05B_Anxiolytics	3	full_table
2	wuf	2.652	0.037	N05B_Anxiolytics	3	full_table
0	rpca	6.901	0.001	cobre	3	full_table
1	uwuf	4.899	0.001	cobre	3	full_table
2	wuf	6.645	0.001	cobre	3	full_table
0	rpca	8.735	0.001	Gender	3	unmedicated
1	uwuf	2.284	0.004	Gender	3	unmedicated
2	wuf	2.688	0.02	Gender	3	unmedicated
0	rpca	1.801	0.158	DX_MDD	3	unmedicated
1	uwuf	1.926	0.008	DX_MDD	3	unmedicated
2	wuf	0.804	0.506	DX_MDD	3	unmedicated
0	rpca	0.954	0.391	DX_ANX	3	unmedicated
1	uwuf	1.572	0.037	DX_ANX	3	unmedicated
2	wuf	1.214	0.257	DX_ANX	3	unmedicated
0	rpca	2.256	0.099	cobre	3	unmedicated
1	uwuf	2.191	0.003	cobre	3	unmedicated
2	wuf	2.459	0.046	cobre	3	unmedicated
0	rpca	5.799	0.002	Gender	3	medicated
1	uwuf	1.892	0.019	Gender	3	medicated
2	wuf	1.704	0.138	Gender	3	medicated
0	rpca	0.8	0.467	DX_MDD	3	medicated
1	uwuf	1.288	0.118	DX_MDD	3	medicated
2	wuf	0.445	0.817	DX_MDD	3	medicated
0	rpca	0.495	0.649	DX_ANX	3	medicated
1	uwuf	0.95	0.5	DX_ANX	3	medicated
2	wuf	0.434	0.83	DX_ANX	3	medicated
0	rpca	1.271	0.269	N06A_Antidepressants	3	medicated
1	uwuf	1.091	0.302	N06A_Antidepressants	3	medicated
2	wuf	0.929	0.427	N06A_Antidepressants	3	medicated
0	rpca	0.607	0.567	N05B_Anxiolytics	3	medicated
1	uwuf	1.806	0.013	N05B_Anxiolytics	3	medicated
2	wuf	0.811	0.491	N05B_Anxiolytics	3	medicated
0	rpca	3.247	0.029	cobre	3	medicated
1	uwuf	2.981	0.001	cobre	3	medicated
2	wuf	3.65	0.01	cobre	3	medicated
0	rpca	13.571	0.001	Gender	4	full_table
1	uwuf	3.481	0.001	Gender	4	full_table
2	wuf	3.659	0.009	Gender	4	full_table
0	rpca	3.081	0.03	DX_MDD	4	full_table
1	uwuf	3.201	0.001	DX_MDD	4	full_table
2	wuf	1.266	0.25	DX_MDD	4	full_table
0	rpca	0.567	0.596	DX_ANX	4	full_table
1	uwuf	1.711	0.021	DX_ANX	4	full_table
2	wuf	0.804	0.504	DX_ANX	4	full_table
0	rpca	9.178	0.001	N06A_Antidepressants	4	full_table
1	uwuf	7.323	0.001	N06A_Antidepressants	4	full_table
2	wuf	6.146	0.001	N06A_Antidepressants	4	full_table
0	rpca	3.744	0.025	N05B_Anxiolytics	4	full_table
1	uwuf	5.609	0.001	N05B_Anxiolytics	4	full_table
2	wuf	2.638	0.025	N05B_Anxiolytics	4	full_table
0	rpca	6.939	0.001	cobre	4	full_table
1	uwuf	4.775	0.001	cobre	4	full_table
2	wuf	6.675	0.001	cobre	4	full_table
0	rpca	9.624	0.001	Gender	4	unmedicated
1	uwuf	2.306	0.002	Gender	4	unmedicated
2	wuf	2.652	0.037	Gender	4	unmedicated
0	rpca	2.166	0.105	DX_MDD	4	unmedicated
1	uwuf	1.791	0.012	DX_MDD	4	unmedicated
2	wuf	0.775	0.559	DX_MDD	4	unmedicated
0	rpca	1.114	0.332	DX_ANX	4	unmedicated
1	uwuf	1.495	0.053	DX_ANX	4	unmedicated
2	wuf	1.215	0.248	DX_ANX	4	unmedicated
0	rpca	2.192	0.094	cobre	4	unmedicated
1	uwuf	2.131	0.003	cobre	4	unmedicated
2	wuf	2.494	0.03	cobre	4	unmedicated
0	rpca	5.075	0.007	Gender	4	medicated
1	uwuf	1.749	0.016	Gender	4	medicated
2	wuf	1.712	0.14	Gender	4	medicated
0	rpca	0.888	0.429	DX_MDD	4	medicated
1	uwuf	1.36	0.102	DX_MDD	4	medicated
2	wuf	0.445	0.818	DX_MDD	4	medicated
0	rpca	0.484	0.656	DX_ANX	4	medicated
1	uwuf	0.996	0.38	DX_ANX	4	medicated
2	wuf	0.435	0.813	DX_ANX	4	medicated
0	rpca	0.952	0.382	N06A_Antidepressants	4	medicated
1	uwuf	1.158	0.216	N06A_Antidepressants	4	medicated
2	wuf	0.931	0.415	N06A_Antidepressants	4	medicated
0	rpca	0.446	0.683	N05B_Anxiolytics	4	medicated
1	uwuf	1.749	0.022	N05B_Anxiolytics	4	medicated
2	wuf	0.805	0.494	N05B_Anxiolytics	4	medicated
0	rpca	3.614	0.024	cobre	4	medicated
1	uwuf	2.917	0.001	cobre	4	medicated
2	wuf	3.62	0.01	cobre	4	medicated
0	rpca	13.318	0.001	Gender	5	full_table
1	uwuf	3.493	0.001	Gender	5	full_table
2	wuf	3.664	0.007	Gender	5	full_table
0	rpca	2.704	0.062	DX_MDD	5	full_table
1	uwuf	3.133	0.001	DX_MDD	5	full_table
2	wuf	1.28	0.235	DX_MDD	5	full_table
0	rpca	0.945	0.381	DX_ANX	5	full_table
1	uwuf	1.782	0.026	DX_ANX	5	full_table
2	wuf	0.814	0.524	DX_ANX	5	full_table
0	rpca	9.04	0.001	N06A_Antidepressants	5	full_table
1	uwuf	7.384	0.001	N06A_Antidepressants	5	full_table
2	wuf	6.15	0.001	N06A_Antidepressants	5	full_table
0	rpca	3.556	0.022	N05B_Anxiolytics	5	full_table
1	uwuf	5.737	0.001	N05B_Anxiolytics	5	full_table
2	wuf	2.642	0.03	N05B_Anxiolytics	5	full_table
0	rpca	6.173	0.005	cobre	5	full_table
1	uwuf	4.82	0.001	cobre	5	full_table
2	wuf	6.686	0.001	cobre	5	full_table
0	rpca	9.296	0.001	Gender	5	unmedicated
1	uwuf	2.291	0.006	Gender	5	unmedicated
2	wuf	2.695	0.029	Gender	5	unmedicated
0	rpca	1.836	0.15	DX_MDD	5	unmedicated
1	uwuf	1.865	0.015	DX_MDD	5	unmedicated
2	wuf	0.79	0.532	DX_MDD	5	unmedicated
0	rpca	1.188	0.283	DX_ANX	5	unmedicated
1	uwuf	1.432	0.071	DX_ANX	5	unmedicated
2	wuf	1.244	0.267	DX_ANX	5	unmedicated
0	rpca	1.722	0.172	cobre	5	unmedicated
1	uwuf	2.172	0.004	cobre	5	unmedicated
2	wuf	2.512	0.033	cobre	5	unmedicated
0	rpca	4.763	0.012	Gender	5	medicated
1	uwuf	1.905	0.019	Gender	5	medicated
2	wuf	1.696	0.115	Gender	5	medicated
0	rpca	0.948	0.392	DX_MDD	5	medicated
1	uwuf	1.262	0.14	DX_MDD	5	medicated
2	wuf	0.445	0.828	DX_MDD	5	medicated
0	rpca	0.776	0.439	DX_ANX	5	medicated
1	uwuf	0.993	0.401	DX_ANX	5	medicated
2	wuf	0.435	0.816	DX_ANX	5	medicated
0	rpca	1.413	0.253	N06A_Antidepressants	5	medicated
1	uwuf	1.18	0.2	N06A_Antidepressants	5	medicated
2	wuf	0.926	0.43	N06A_Antidepressants	5	medicated
0	rpca	0.64	0.551	N05B_Anxiolytics	5	medicated
1	uwuf	1.674	0.035	N05B_Anxiolytics	5	medicated
2	wuf	0.824	0.487	N05B_Anxiolytics	5	medicated
0	rpca	3.326	0.027	cobre	5	medicated
1	uwuf	2.869	0.002	cobre	5	medicated
2	wuf	3.607	0.01	cobre	5	medicated
0	rpca	13.66	0.001	Gender	6	full_table
1	uwuf	3.779	0.001	Gender	6	full_table
2	wuf	3.692	0.007	Gender	6	full_table
0	rpca	2.603	0.065	DX_MDD	6	full_table
1	uwuf	3.037	0.001	DX_MDD	6	full_table
2	wuf	1.281	0.235	DX_MDD	6	full_table
0	rpca	0.606	0.566	DX_ANX	6	full_table
1	uwuf	1.79	0.019	DX_ANX	6	full_table
2	wuf	0.828	0.497	DX_ANX	6	full_table
0	rpca	9.329	0.001	N06A_Antidepressants	6	full_table
1	uwuf	7.521	0.001	N06A_Antidepressants	6	full_table
2	wuf	6.159	0.003	N06A_Antidepressants	6	full_table
0	rpca	3.401	0.019	N05B_Anxiolytics	6	full_table
1	uwuf	5.683	0.001	N05B_Anxiolytics	6	full_table
2	wuf	2.64	0.039	N05B_Anxiolytics	6	full_table
0	rpca	6.96	0.001	cobre	6	full_table
1	uwuf	4.765	0.001	cobre	6	full_table
2	wuf	6.665	0.001	cobre	6	full_table
0	rpca	10.663	0.001	Gender	6	unmedicated
1	uwuf	2.554	0.001	Gender	6	unmedicated
2	wuf	2.678	0.025	Gender	6	unmedicated
0	rpca	1.715	0.159	DX_MDD	6	unmedicated
1	uwuf	1.768	0.019	DX_MDD	6	unmedicated
2	wuf	0.802	0.508	DX_MDD	6	unmedicated
0	rpca	0.899	0.403	DX_ANX	6	unmedicated
1	uwuf	1.539	0.043	DX_ANX	6	unmedicated
2	wuf	1.247	0.267	DX_ANX	6	unmedicated
0	rpca	2.104	0.114	cobre	6	unmedicated
1	uwuf	2.102	0.003	cobre	6	unmedicated
2	wuf	2.486	0.037	cobre	6	unmedicated
0	rpca	4.426	0.009	Gender	6	medicated
1	uwuf	1.874	0.02	Gender	6	medicated
2	wuf	1.675	0.148	Gender	6	medicated
0	rpca	1.137	0.331	DX_MDD	6	medicated
1	uwuf	1.31	0.111	DX_MDD	6	medicated
2	wuf	0.443	0.832	DX_MDD	6	medicated
0	rpca	0.581	0.614	DX_ANX	6	medicated
1	uwuf	1.006	0.401	DX_ANX	6	medicated
2	wuf	0.446	0.814	DX_ANX	6	medicated
0	rpca	1.277	0.283	N06A_Antidepressants	6	medicated
1	uwuf	1.226	0.154	N06A_Antidepressants	6	medicated
2	wuf	0.933	0.427	N06A_Antidepressants	6	medicated
0	rpca	0.378	0.716	N05B_Anxiolytics	6	medicated
1	uwuf	1.698	0.032	N05B_Anxiolytics	6	medicated
2	wuf	0.811	0.523	N05B_Anxiolytics	6	medicated
0	rpca	3.723	0.021	cobre	6	medicated
1	uwuf	2.917	0.001	cobre	6	medicated
2	wuf	3.625	0.009	cobre	6	medicated
0	rpca	14.613	0.001	Gender	7	full_table
1	uwuf	3.496	0.001	Gender	7	full_table
2	wuf	3.696	0.008	Gender	7	full_table
0	rpca	2.442	0.091	DX_MDD	7	full_table
1	uwuf	3.036	0.001	DX_MDD	7	full_table
2	wuf	1.252	0.253	DX_MDD	7	full_table
0	rpca	0.481	0.67	DX_ANX	7	full_table
1	uwuf	1.806	0.018	DX_ANX	7	full_table
2	wuf	0.813	0.545	DX_ANX	7	full_table
0	rpca	8.859	0.001	N06A_Antidepressants	7	full_table
1	uwuf	7.432	0.001	N06A_Antidepressants	7	full_table
2	wuf	6.18	0.001	N06A_Antidepressants	7	full_table
0	rpca	4.14	0.017	N05B_Anxiolytics	7	full_table
1	uwuf	5.907	0.001	N05B_Anxiolytics	7	full_table
2	wuf	2.616	0.03	N05B_Anxiolytics	7	full_table
0	rpca	6.988	0.001	cobre	7	full_table
1	uwuf	4.926	0.001	cobre	7	full_table
2	wuf	6.674	0.001	cobre	7	full_table
0	rpca	9.526	0.001	Gender	7	unmedicated
1	uwuf	2.335	0.001	Gender	7	unmedicated
2	wuf	2.671	0.025	Gender	7	unmedicated
0	rpca	1.984	0.13	DX_MDD	7	unmedicated
1	uwuf	1.726	0.027	DX_MDD	7	unmedicated
2	wuf	0.763	0.536	DX_MDD	7	unmedicated
0	rpca	1.072	0.359	DX_ANX	7	unmedicated
1	uwuf	1.411	0.078	DX_ANX	7	unmedicated
2	wuf	1.207	0.267	DX_ANX	7	unmedicated
0	rpca	2.109	0.107	cobre	7	unmedicated
1	uwuf	2.176	0.006	cobre	7	unmedicated
2	wuf	2.491	0.043	cobre	7	unmedicated
0	rpca	5.789	0.005	Gender	7	medicated
1	uwuf	1.848	0.023	Gender	7	medicated
2	wuf	1.686	0.126	Gender	7	medicated
0	rpca	0.975	0.365	DX_MDD	7	medicated
1	uwuf	1.347	0.116	DX_MDD	7	medicated
2	wuf	0.44	0.822	DX_MDD	7	medicated
0	rpca	0.532	0.629	DX_ANX	7	medicated
1	uwuf	0.95	0.487	DX_ANX	7	medicated
2	wuf	0.459	0.805	DX_ANX	7	medicated
0	rpca	1.016	0.363	N06A_Antidepressants	7	medicated
1	uwuf	1.336	0.113	N06A_Antidepressants	7	medicated
2	wuf	0.941	0.42	N06A_Antidepressants	7	medicated
0	rpca	0.759	0.476	N05B_Anxiolytics	7	medicated
1	uwuf	1.775	0.022	N05B_Anxiolytics	7	medicated
2	wuf	0.797	0.487	N05B_Anxiolytics	7	medicated
0	rpca	3.679	0.026	cobre	7	medicated
1	uwuf	2.965	0.002	cobre	7	medicated
2	wuf	3.603	0.005	cobre	7	medicated
0	rpca	13.153	0.001	Gender	8	full_table
1	uwuf	3.436	0.001	Gender	8	full_table
2	wuf	3.672	0.012	Gender	8	full_table
0	rpca	2.878	0.056	DX_MDD	8	full_table
1	uwuf	3.195	0.001	DX_MDD	8	full_table
2	wuf	1.278	0.253	DX_MDD	8	full_table
0	rpca	0.568	0.593	DX_ANX	8	full_table
1	uwuf	1.859	0.011	DX_ANX	8	full_table
2	wuf	0.804	0.523	DX_ANX	8	full_table
0	rpca	9.785	0.001	N06A_Antidepressants	8	full_table
1	uwuf	7.406	0.001	N06A_Antidepressants	8	full_table
2	wuf	6.234	0.001	N06A_Antidepressants	8	full_table
0	rpca	3.611	0.025	N05B_Anxiolytics	8	full_table
1	uwuf	5.683	0.001	N05B_Anxiolytics	8	full_table
2	wuf	2.706	0.025	N05B_Anxiolytics	8	full_table
0	rpca	6.265	0.001	cobre	8	full_table
1	uwuf	4.854	0.001	cobre	8	full_table
2	wuf	6.72	0.001	cobre	8	full_table
0	rpca	8.275	0.001	Gender	8	unmedicated
1	uwuf	2.356	0.001	Gender	8	unmedicated
2	wuf	2.653	0.029	Gender	8	unmedicated
0	rpca	1.342	0.264	DX_MDD	8	unmedicated
1	uwuf	1.768	0.015	DX_MDD	8	unmedicated
2	wuf	0.787	0.549	DX_MDD	8	unmedicated
0	rpca	0.994	0.403	DX_ANX	8	unmedicated
1	uwuf	1.575	0.038	DX_ANX	8	unmedicated
2	wuf	1.217	0.285	DX_ANX	8	unmedicated
0	rpca	1.936	0.126	cobre	8	unmedicated
1	uwuf	2.116	0.006	cobre	8	unmedicated
2	wuf	2.48	0.031	cobre	8	unmedicated
0	rpca	5.728	0.003	Gender	8	medicated
1	uwuf	1.715	0.025	Gender	8	medicated
2	wuf	1.689	0.126	Gender	8	medicated
0	rpca	0.763	0.475	DX_MDD	8	medicated
1	uwuf	1.263	0.132	DX_MDD	8	medicated
2	wuf	0.438	0.827	DX_MDD	8	medicated
0	rpca	0.624	0.577	DX_ANX	8	medicated
1	uwuf	0.966	0.478	DX_ANX	8	medicated
2	wuf	0.441	0.826	DX_ANX	8	medicated
0	rpca	1.249	0.271	N06A_Antidepressants	8	medicated
1	uwuf	1.125	0.258	N06A_Antidepressants	8	medicated
2	wuf	0.926	0.417	N06A_Antidepressants	8	medicated
0	rpca	0.589	0.595	N05B_Anxiolytics	8	medicated
1	uwuf	1.695	0.033	N05B_Anxiolytics	8	medicated
2	wuf	0.816	0.499	N05B_Anxiolytics	8	medicated
0	rpca	3.19	0.032	cobre	8	medicated
1	uwuf	3.02	0.002	cobre	8	medicated
2	wuf	3.647	0.014	cobre	8	medicated
0	rpca	14.019	0.001	Gender	9	full_table
1	uwuf	3.423	0.002	Gender	9	full_table
2	wuf	3.68	0.008	Gender	9	full_table
0	rpca	3.261	0.036	DX_MDD	9	full_table
1	uwuf	3.189	0.001	DX_MDD	9	full_table
2	wuf	1.279	0.246	DX_MDD	9	full_table
0	rpca	0.628	0.573	DX_ANX	9	full_table
1	uwuf	1.821	0.007	DX_ANX	9	full_table
2	wuf	0.802	0.524	DX_ANX	9	full_table
0	rpca	9.171	0.001	N06A_Antidepressants	9	full_table
1	uwuf	7.434	0.001	N06A_Antidepressants	9	full_table
2	wuf	6.121	0.001	N06A_Antidepressants	9	full_table
0	rpca	4.116	0.012	N05B_Anxiolytics	9	full_table
1	uwuf	5.76	0.001	N05B_Anxiolytics	9	full_table
2	wuf	2.636	0.033	N05B_Anxiolytics	9	full_table
0	rpca	6.6	0.001	cobre	9	full_table
1	uwuf	4.774	0.001	cobre	9	full_table
2	wuf	6.652	0.001	cobre	9	full_table
0	rpca	9.033	0.001	Gender	9	unmedicated
1	uwuf	2.375	0.003	Gender	9	unmedicated
2	wuf	2.685	0.024	Gender	9	unmedicated
0	rpca	2.005	0.15	DX_MDD	9	unmedicated
1	uwuf	1.78	0.018	DX_MDD	9	unmedicated
2	wuf	0.78	0.548	DX_MDD	9	unmedicated
0	rpca	0.885	0.413	DX_ANX	9	unmedicated
1	uwuf	1.45	0.071	DX_ANX	9	unmedicated
2	wuf	1.207	0.283	DX_ANX	9	unmedicated
0	rpca	2.139	0.104	cobre	9	unmedicated
1	uwuf	2.171	0.006	cobre	9	unmedicated
2	wuf	2.491	0.035	cobre	9	unmedicated
0	rpca	5.914	0.001	Gender	9	medicated
1	uwuf	1.68	0.025	Gender	9	medicated
2	wuf	1.667	0.151	Gender	9	medicated
0	rpca	0.69	0.539	DX_MDD	9	medicated
1	uwuf	1.248	0.154	DX_MDD	9	medicated
2	wuf	0.461	0.806	DX_MDD	9	medicated
0	rpca	0.726	0.494	DX_ANX	9	medicated
1	uwuf	0.985	0.435	DX_ANX	9	medicated
2	wuf	0.443	0.818	DX_ANX	9	medicated
0	rpca	0.916	0.42	N06A_Antidepressants	9	medicated
1	uwuf	1.202	0.188	N06A_Antidepressants	9	medicated
2	wuf	0.942	0.435	N06A_Antidepressants	9	medicated
0	rpca	0.648	0.571	N05B_Anxiolytics	9	medicated
1	uwuf	1.723	0.037	N05B_Anxiolytics	9	medicated
2	wuf	0.815	0.488	N05B_Anxiolytics	9	medicated
0	rpca	3.332	0.034	cobre	9	medicated
1	uwuf	2.743	0.001	cobre	9	medicated
2	wuf	3.595	0.011	cobre	9	medicated
