# Supplementary material for: Medication use is associated with distinct microbial features in anxiety and depression
Source: Mol Psychiatry. 2025 Jan 10;30(6):2545–57. doi: 10.1038/s41380-024-02857-2 (PMC12092254; doi:10.1038/s41380-024-02857-2)
Supplement: Supplementary file 13 — Table S3 [file 41380_2024_2857_MOESM13_ESM.txt]

	F_stat	partial_R2	pval	formula	variable	metric	iteration
0	2.81989220109975	0.0041785710644441	0.002	N06A_Antidepressants+cobre+N05B_Anxiolytics+Gender+Age+InBody_BMI+GroupAssignment	Age	uwuf	0
1	3.19392322428186	0.0047328175033908	0.002	N06A_Antidepressants+cobre+N05B_Anxiolytics+Gender+Age+InBody_BMI+GroupAssignment	Gender	uwuf	0
2	1.86959585888666	0.0027704034768072	0.011	N06A_Antidepressants+cobre+N05B_Anxiolytics+Gender+Age+InBody_BMI+GroupAssignment	GroupAssignment	uwuf	0
3	2.19668788605391	0.0032550947992621	0.004	N06A_Antidepressants+cobre+N05B_Anxiolytics+Gender+Age+InBody_BMI+GroupAssignment	InBody_BMI	uwuf	0
4	2.59786248873988	0.0038495631218171	0.002	N06A_Antidepressants+cobre+N05B_Anxiolytics+Gender+Age+InBody_BMI+GroupAssignment	N05B_Anxiolytics	uwuf	0
5	7.15260173472025	0.0105988642518103	0.001	N06A_Antidepressants+cobre+N05B_Anxiolytics+Gender+Age+InBody_BMI+GroupAssignment	N06A_Antidepressants	uwuf	0
6	4.01549225775124	0.0059502344632872	0.001	N06A_Antidepressants+cobre+N05B_Anxiolytics+Gender+Age+InBody_BMI+GroupAssignment	cobre	uwuf	0
0	2.81982333221169	0.0041785710644441	0.001	N06A_Antidepressants+cobre+N05B_Anxiolytics+Gender+Age+InBody_BMI+DX_MDD	Age	uwuf	0
1	1.85365113479305	0.0027468433596317	0.013	N06A_Antidepressants+cobre+N05B_Anxiolytics+Gender+Age+InBody_BMI+DX_MDD	DX_MDD	uwuf	0
2	3.19384522061174	0.0047328175033908	0.001	N06A_Antidepressants+cobre+N05B_Anxiolytics+Gender+Age+InBody_BMI+DX_MDD	Gender	uwuf	0
3	2.19663423738887	0.0032550947992621	0.004	N06A_Antidepressants+cobre+N05B_Anxiolytics+Gender+Age+InBody_BMI+DX_MDD	InBody_BMI	uwuf	0
4	2.59779904237804	0.0038495631218171	0.001	N06A_Antidepressants+cobre+N05B_Anxiolytics+Gender+Age+InBody_BMI+DX_MDD	N05B_Anxiolytics	uwuf	0
5	7.15242705012484	0.0105988642518103	0.001	N06A_Antidepressants+cobre+N05B_Anxiolytics+Gender+Age+InBody_BMI+DX_MDD	N06A_Antidepressants	uwuf	0
6	4.01539418929078	0.0059502344632872	0.001	N06A_Antidepressants+cobre+N05B_Anxiolytics+Gender+Age+InBody_BMI+DX_MDD	cobre	uwuf	0
0	2.81844331566063	0.0041785710644441	0.002	N06A_Antidepressants+cobre+N05B_Anxiolytics+Gender+Age+InBody_BMI+DX_ANX	Age	uwuf	0
1	1.53414571270184	0.0022744955870202	0.044	N06A_Antidepressants+cobre+N05B_Anxiolytics+Gender+Age+InBody_BMI+DX_ANX	DX_ANX	uwuf	0
2	3.19228215841008	0.0047328175033908	0.001	N06A_Antidepressants+cobre+N05B_Anxiolytics+Gender+Age+InBody_BMI+DX_ANX	Gender	uwuf	0
3	2.19555920847852	0.0032550947992621	0.011	N06A_Antidepressants+cobre+N05B_Anxiolytics+Gender+Age+InBody_BMI+DX_ANX	InBody_BMI	uwuf	0
4	2.59652768412171	0.0038495631218171	0.003	N06A_Antidepressants+cobre+N05B_Anxiolytics+Gender+Age+InBody_BMI+DX_ANX	N05B_Anxiolytics	uwuf	0
5	7.14892666497779	0.0105988642518103	0.001	N06A_Antidepressants+cobre+N05B_Anxiolytics+Gender+Age+InBody_BMI+DX_ANX	N06A_Antidepressants	uwuf	0
6	4.01342906247701	0.0059502344632872	0.001	N06A_Antidepressants+cobre+N05B_Anxiolytics+Gender+Age+InBody_BMI+DX_ANX	cobre	uwuf	0
0	8.35462029846679	0.0123289929067856	0.001	N06A_Antidepressants+cobre+N05B_Anxiolytics+Gender+Age+InBody_BMI+GroupAssignment	Age	wuf	0
1	3.70983563758476	0.0054746398552088	0.009	N06A_Antidepressants+cobre+N05B_Anxiolytics+Gender+Age+InBody_BMI+GroupAssignment	Gender	wuf	0
2	0.440045516201321	0.0006493793678336	0.831	N06A_Antidepressants+cobre+N05B_Anxiolytics+Gender+Age+InBody_BMI+GroupAssignment	GroupAssignment	wuf	0
3	1.34330587287102	0.0019823292964384	0.229	N06A_Antidepressants+cobre+N05B_Anxiolytics+Gender+Age+InBody_BMI+GroupAssignment	InBody_BMI	wuf	0
4	1.00487017322845	0.001482896504614	0.367	N06A_Antidepressants+cobre+N05B_Anxiolytics+Gender+Age+InBody_BMI+GroupAssignment	N05B_Anxiolytics	wuf	0
5	5.94045561644572	0.0087663870459408	0.001	N06A_Antidepressants+cobre+N05B_Anxiolytics+Gender+Age+InBody_BMI+GroupAssignment	N06A_Antidepressants	wuf	0
6	5.84699220870751	0.0086284622031733	0.001	N06A_Antidepressants+cobre+N05B_Anxiolytics+Gender+Age+InBody_BMI+GroupAssignment	cobre	wuf	0
0	8.35537513025923	0.0123289929067856	0.001	N06A_Antidepressants+cobre+N05B_Anxiolytics+Gender+Age+InBody_BMI+DX_MDD	Age	wuf	0
1	0.498902488709437	0.0007361686517461	0.782	N06A_Antidepressants+cobre+N05B_Anxiolytics+Gender+Age+InBody_BMI+DX_MDD	DX_MDD	wuf	0
2	3.71017081761496	0.0054746398552088	0.008	N06A_Antidepressants+cobre+N05B_Anxiolytics+Gender+Age+InBody_BMI+DX_MDD	Gender	wuf	0
3	1.34342723924598	0.0019823292964384	0.212	N06A_Antidepressants+cobre+N05B_Anxiolytics+Gender+Age+InBody_BMI+DX_MDD	InBody_BMI	wuf	0
4	1.00496096226816	0.001482896504614	0.399	N06A_Antidepressants+cobre+N05B_Anxiolytics+Gender+Age+InBody_BMI+DX_MDD	N05B_Anxiolytics	wuf	0
5	5.94099233081462	0.0087663870459408	0.001	N06A_Antidepressants+cobre+N05B_Anxiolytics+Gender+Age+InBody_BMI+DX_MDD	N06A_Antidepressants	wuf	0
6	5.84752047874871	0.0086284622031733	0.001	N06A_Antidepressants+cobre+N05B_Anxiolytics+Gender+Age+InBody_BMI+DX_MDD	cobre	wuf	0
0	8.36864574871312	0.0123289929067856	0.001	N06A_Antidepressants+cobre+N05B_Anxiolytics+Gender+Age+InBody_BMI+DX_ANX	Age	wuf	0
1	1.53366073992681	0.0022594447120528	0.139	N06A_Antidepressants+cobre+N05B_Anxiolytics+Gender+Age+InBody_BMI+DX_ANX	DX_ANX	wuf	0
2	3.716063582518	0.0054746398552088	0.004	N06A_Antidepressants+cobre+N05B_Anxiolytics+Gender+Age+InBody_BMI+DX_ANX	Gender	wuf	0
3	1.34556096873564	0.0019823292964384	0.219	N06A_Antidepressants+cobre+N05B_Anxiolytics+Gender+Age+InBody_BMI+DX_ANX	InBody_BMI	wuf	0
4	1.00655711483862	0.001482896504614	0.379	N06A_Antidepressants+cobre+N05B_Anxiolytics+Gender+Age+InBody_BMI+DX_ANX	N05B_Anxiolytics	wuf	0
5	5.95042824975669	0.0087663870459408	0.001	N06A_Antidepressants+cobre+N05B_Anxiolytics+Gender+Age+InBody_BMI+DX_ANX	N06A_Antidepressants	wuf	0
6	5.85680793885253	0.0086284622031733	0.001	N06A_Antidepressants+cobre+N05B_Anxiolytics+Gender+Age+InBody_BMI+DX_ANX	cobre	wuf	0
0	3.47192101543719	0.0050588810111561	0.026	N06A_Antidepressants+cobre+N05B_Anxiolytics+Gender+Age+InBody_BMI+GroupAssignment	Age	rpca	0
1	13.1162377496596	0.0191114618663661	0.001	N06A_Antidepressants+cobre+N05B_Anxiolytics+Gender+Age+InBody_BMI+GroupAssignment	Gender	rpca	0
2	0.332072008067956	0.0004838568528725	0.742	N06A_Antidepressants+cobre+N05B_Anxiolytics+Gender+Age+InBody_BMI+GroupAssignment	GroupAssignment	rpca	0
3	2.76687102513747	0.0040315638596472	0.052	N06A_Antidepressants+cobre+N05B_Anxiolytics+Gender+Age+InBody_BMI+GroupAssignment	InBody_BMI	rpca	0
4	1.15988346615973	0.0016900477908396	0.326	N06A_Antidepressants+cobre+N05B_Anxiolytics+Gender+Age+InBody_BMI+GroupAssignment	N05B_Anxiolytics	rpca	0
5	9.09245139328624	0.0132484666252018	0.001	N06A_Antidepressants+cobre+N05B_Anxiolytics+Gender+Age+InBody_BMI+GroupAssignment	N06A_Antidepressants	rpca	0
6	5.36273328471054	0.0078139535609513	0.001	N06A_Antidepressants+cobre+N05B_Anxiolytics+Gender+Age+InBody_BMI+GroupAssignment	cobre	rpca	0
0	3.47397033340074	0.0050588810111561	0.025	N06A_Antidepressants+cobre+N05B_Anxiolytics+Gender+Age+InBody_BMI+DX_MDD	Age	rpca	0
1	0.716523874762203	0.0010434196830132	0.452	N06A_Antidepressants+cobre+N05B_Anxiolytics+Gender+Age+InBody_BMI+DX_MDD	DX_MDD	rpca	0
2	13.1239796716431	0.0191114618663661	0.001	N06A_Antidepressants+cobre+N05B_Anxiolytics+Gender+Age+InBody_BMI+DX_MDD	Gender	rpca	0
3	2.76850418397646	0.0040315638596472	0.059	N06A_Antidepressants+cobre+N05B_Anxiolytics+Gender+Age+InBody_BMI+DX_MDD	InBody_BMI	rpca	0
4	1.160568092916	0.0016900477908396	0.303	N06A_Antidepressants+cobre+N05B_Anxiolytics+Gender+Age+InBody_BMI+DX_MDD	N05B_Anxiolytics	rpca	0
5	9.09781825615268	0.0132484666252018	0.001	N06A_Antidepressants+cobre+N05B_Anxiolytics+Gender+Age+InBody_BMI+DX_MDD	N06A_Antidepressants	rpca	0
6	5.3658986636478	0.0078139535609513	0.008	N06A_Antidepressants+cobre+N05B_Anxiolytics+Gender+Age+InBody_BMI+DX_MDD	cobre	rpca	0
0	3.47334153656676	0.0050588810111561	0.021	N06A_Antidepressants+cobre+N05B_Anxiolytics+Gender+Age+InBody_BMI+DX_ANX	Age	rpca	0
1	0.598561644939761	0.0008717979811986	0.568	N06A_Antidepressants+cobre+N05B_Anxiolytics+Gender+Age+InBody_BMI+DX_ANX	DX_ANX	rpca	0
2	13.1216042003309	0.0191114618663661	0.001	N06A_Antidepressants+cobre+N05B_Anxiolytics+Gender+Age+InBody_BMI+DX_ANX	Gender	rpca	0
3	2.76800307818145	0.0040315638596472	0.067	N06A_Antidepressants+cobre+N05B_Anxiolytics+Gender+Age+InBody_BMI+DX_ANX	InBody_BMI	rpca	0
4	1.16035802735055	0.0016900477908396	0.32	N06A_Antidepressants+cobre+N05B_Anxiolytics+Gender+Age+InBody_BMI+DX_ANX	N05B_Anxiolytics	rpca	0
5	9.0961715295642	0.0132484666252018	0.001	N06A_Antidepressants+cobre+N05B_Anxiolytics+Gender+Age+InBody_BMI+DX_ANX	N06A_Antidepressants	rpca	0
6	5.36492742331833	0.0078139535609513	0.008	N06A_Antidepressants+cobre+N05B_Anxiolytics+Gender+Age+InBody_BMI+DX_ANX	cobre	rpca	0
0	2.85088382528427	0.0042224245449418	0.001	N06A_Antidepressants+cobre+N05B_Anxiolytics+Gender+Age+InBody_BMI+GroupAssignment	Age	uwuf	1
1	3.36203493695301	0.0049794869621973	0.001	N06A_Antidepressants+cobre+N05B_Anxiolytics+Gender+Age+InBody_BMI+GroupAssignment	Gender	uwuf	1
2	1.79862591902141	0.0026639325532275	0.017	N06A_Antidepressants+cobre+N05B_Anxiolytics+Gender+Age+InBody_BMI+GroupAssignment	GroupAssignment	uwuf	1
3	2.15488618810269	0.003191587202363	0.006	N06A_Antidepressants+cobre+N05B_Anxiolytics+Gender+Age+InBody_BMI+GroupAssignment	InBody_BMI	uwuf	1
4	2.6446049680413	0.0039169063396047	0.001	N06A_Antidepressants+cobre+N05B_Anxiolytics+Gender+Age+InBody_BMI+GroupAssignment	N05B_Anxiolytics	uwuf	1
5	7.44076247737244	0.011020462440067	0.001	N06A_Antidepressants+cobre+N05B_Anxiolytics+Gender+Age+InBody_BMI+GroupAssignment	N06A_Antidepressants	uwuf	1
6	3.92517523219326	0.0058135502038417	0.001	N06A_Antidepressants+cobre+N05B_Anxiolytics+Gender+Age+InBody_BMI+GroupAssignment	cobre	uwuf	1
0	2.8506460964895	0.0042224245449418	0.001	N06A_Antidepressants+cobre+N05B_Anxiolytics+Gender+Age+InBody_BMI+DX_MDD	Age	uwuf	1
1	1.74419050878358	0.0025835240735115	0.024	N06A_Antidepressants+cobre+N05B_Anxiolytics+Gender+Age+InBody_BMI+DX_MDD	DX_MDD	uwuf	1
2	3.36175458441585	0.0049794869621973	0.001	N06A_Antidepressants+cobre+N05B_Anxiolytics+Gender+Age+InBody_BMI+DX_MDD	Gender	uwuf	1
3	2.15470649698661	0.003191587202363	0.003	N06A_Antidepressants+cobre+N05B_Anxiolytics+Gender+Age+InBody_BMI+DX_MDD	InBody_BMI	uwuf	1
4	2.64438444037681	0.0039169063396047	0.002	N06A_Antidepressants+cobre+N05B_Anxiolytics+Gender+Age+InBody_BMI+DX_MDD	N05B_Anxiolytics	uwuf	1
5	7.44014200891271	0.011020462440067	0.001	N06A_Antidepressants+cobre+N05B_Anxiolytics+Gender+Age+InBody_BMI+DX_MDD	N06A_Antidepressants	uwuf	1
6	3.92484792065256	0.0058135502038417	0.001	N06A_Antidepressants+cobre+N05B_Anxiolytics+Gender+Age+InBody_BMI+DX_MDD	cobre	uwuf	1
0	2.84987106534814	0.0042224245449418	0.001	N06A_Antidepressants+cobre+N05B_Anxiolytics+Gender+Age+InBody_BMI+DX_ANX	Age	uwuf	1
1	1.56672299515387	0.0023212873418378	0.041	N06A_Antidepressants+cobre+N05B_Anxiolytics+Gender+Age+InBody_BMI+DX_ANX	DX_ANX	uwuf	1
2	3.36084059355051	0.0049794869621973	0.001	N06A_Antidepressants+cobre+N05B_Anxiolytics+Gender+Age+InBody_BMI+DX_ANX	Gender	uwuf	1
3	2.15412067728851	0.003191587202363	0.008	N06A_Antidepressants+cobre+N05B_Anxiolytics+Gender+Age+InBody_BMI+DX_ANX	InBody_BMI	uwuf	1
4	2.64366548747223	0.0039169063396047	0.001	N06A_Antidepressants+cobre+N05B_Anxiolytics+Gender+Age+InBody_BMI+DX_ANX	N05B_Anxiolytics	uwuf	1
5	7.43811918967882	0.011020462440067	0.001	N06A_Antidepressants+cobre+N05B_Anxiolytics+Gender+Age+InBody_BMI+DX_ANX	N06A_Antidepressants	uwuf	1
6	3.92378083646861	0.0058135502038417	0.001	N06A_Antidepressants+cobre+N05B_Anxiolytics+Gender+Age+InBody_BMI+DX_ANX	cobre	uwuf	1
0	8.37121837205887	0.0123503294702858	0.001	N06A_Antidepressants+cobre+N05B_Anxiolytics+Gender+Age+InBody_BMI+GroupAssignment	Age	wuf	1
1	3.75914589195057	0.005545989631261	0.008	N06A_Antidepressants+cobre+N05B_Anxiolytics+Gender+Age+InBody_BMI+GroupAssignment	Gender	wuf	1
2	0.438131046576002	0.0006463889168672	0.845	N06A_Antidepressants+cobre+N05B_Anxiolytics+Gender+Age+InBody_BMI+GroupAssignment	GroupAssignment	wuf	1
3	1.36734521282908	0.002017288658294	0.219	N06A_Antidepressants+cobre+N05B_Anxiolytics+Gender+Age+InBody_BMI+GroupAssignment	InBody_BMI	wuf	1
4	1.0414042662704	0.0015364174279731	0.361	N06A_Antidepressants+cobre+N05B_Anxiolytics+Gender+Age+InBody_BMI+GroupAssignment	N05B_Anxiolytics	wuf	1
5	5.97433818026516	0.0088141345278316	0.002	N06A_Antidepressants+cobre+N05B_Anxiolytics+Gender+Age+InBody_BMI+GroupAssignment	N06A_Antidepressants	wuf	1
6	5.86178162081358	0.0086480761918182	0.002	N06A_Antidepressants+cobre+N05B_Anxiolytics+Gender+Age+InBody_BMI+GroupAssignment	cobre	wuf	1
0	8.37201293241645	0.0123503294702858	0.001	N06A_Antidepressants+cobre+N05B_Anxiolytics+Gender+Age+InBody_BMI+DX_MDD	Age	wuf	1
1	0.499962776598446	0.000737541265609	0.785	N06A_Antidepressants+cobre+N05B_Anxiolytics+Gender+Age+InBody_BMI+DX_MDD	DX_MDD	wuf	1
2	3.75950269405169	0.005545989631261	0.008	N06A_Antidepressants+cobre+N05B_Anxiolytics+Gender+Age+InBody_BMI+DX_MDD	Gender	wuf	1
3	1.36747499540707	0.002017288658294	0.23	N06A_Antidepressants+cobre+N05B_Anxiolytics+Gender+Age+InBody_BMI+DX_MDD	InBody_BMI	wuf	1
4	1.04150311192337	0.0015364174279731	0.36	N06A_Antidepressants+cobre+N05B_Anxiolytics+Gender+Age+InBody_BMI+DX_MDD	N05B_Anxiolytics	wuf	1
5	5.97490523897392	0.0088141345278316	0.001	N06A_Antidepressants+cobre+N05B_Anxiolytics+Gender+Age+InBody_BMI+DX_MDD	N06A_Antidepressants	wuf	1
6	5.86233799613359	0.0086480761918182	0.001	N06A_Antidepressants+cobre+N05B_Anxiolytics+Gender+Age+InBody_BMI+DX_MDD	cobre	wuf	1
0	8.38522404852591	0.0123503294702858	0.001	N06A_Antidepressants+cobre+N05B_Anxiolytics+Gender+Age+InBody_BMI+DX_ANX	Age	wuf	1
1	1.52803592018264	0.0022505954459266	0.151	N06A_Antidepressants+cobre+N05B_Anxiolytics+Gender+Age+InBody_BMI+DX_ANX	DX_ANX	wuf	1
2	3.76543522509361	0.005545989631261	0.007	N06A_Antidepressants+cobre+N05B_Anxiolytics+Gender+Age+InBody_BMI+DX_ANX	Gender	wuf	1
3	1.36963288396827	0.002017288658294	0.231	N06A_Antidepressants+cobre+N05B_Anxiolytics+Gender+Age+InBody_BMI+DX_ANX	InBody_BMI	wuf	1
4	1.04314661374917	0.0015364174279731	0.35	N06A_Antidepressants+cobre+N05B_Anxiolytics+Gender+Age+InBody_BMI+DX_ANX	N05B_Anxiolytics	wuf	1
5	5.98433369632251	0.0088141345278316	0.002	N06A_Antidepressants+cobre+N05B_Anxiolytics+Gender+Age+InBody_BMI+DX_ANX	N06A_Antidepressants	wuf	1
6	5.87158882130134	0.0086480761918182	0.001	N06A_Antidepressants+cobre+N05B_Anxiolytics+Gender+Age+InBody_BMI+DX_ANX	cobre	wuf	1
0	3.20638183560352	0.0046813074500728	0.025	N06A_Antidepressants+cobre+N05B_Anxiolytics+Gender+Age+InBody_BMI+GroupAssignment	Age	rpca	1
1	13.5801317733079	0.0198269499089123	0.001	N06A_Antidepressants+cobre+N05B_Anxiolytics+Gender+Age+InBody_BMI+GroupAssignment	Gender	rpca	1
2	0.210821457534597	0.0003077986685282	0.856	N06A_Antidepressants+cobre+N05B_Anxiolytics+Gender+Age+InBody_BMI+GroupAssignment	GroupAssignment	rpca	1
3	3.23698292824583	0.0047259849496071	0.036	N06A_Antidepressants+cobre+N05B_Anxiolytics+Gender+Age+InBody_BMI+GroupAssignment	InBody_BMI	rpca	1
4	0.616811733857534	0.0009005432019783	0.564	N06A_Antidepressants+cobre+N05B_Anxiolytics+Gender+Age+InBody_BMI+GroupAssignment	N05B_Anxiolytics	rpca	1
5	8.24699855867087	0.0120405920981583	0.001	N06A_Antidepressants+cobre+N05B_Anxiolytics+Gender+Age+InBody_BMI+GroupAssignment	N06A_Antidepressants	rpca	1
6	4.83484605814364	0.0070588601209696	0.002	N06A_Antidepressants+cobre+N05B_Anxiolytics+Gender+Age+InBody_BMI+GroupAssignment	cobre	rpca	1
0	3.20799848826038	0.0046813074500728	0.038	N06A_Antidepressants+cobre+N05B_Anxiolytics+Gender+Age+InBody_BMI+DX_MDD	Age	rpca	1
1	0.539160925089915	0.0007867765725726	0.609	N06A_Antidepressants+cobre+N05B_Anxiolytics+Gender+Age+InBody_BMI+DX_MDD	DX_MDD	rpca	1
2	13.5869788542974	0.0198269499089123	0.001	N06A_Antidepressants+cobre+N05B_Anxiolytics+Gender+Age+InBody_BMI+DX_MDD	Gender	rpca	1
3	3.23861500992526	0.0047259849496071	0.035	N06A_Antidepressants+cobre+N05B_Anxiolytics+Gender+Age+InBody_BMI+DX_MDD	InBody_BMI	rpca	1
4	0.617122729359456	0.0009005432019783	0.577	N06A_Antidepressants+cobre+N05B_Anxiolytics+Gender+Age+InBody_BMI+DX_MDD	N05B_Anxiolytics	rpca	1
5	8.25115668231756	0.0120405920981583	0.001	N06A_Antidepressants+cobre+N05B_Anxiolytics+Gender+Age+InBody_BMI+DX_MDD	N06A_Antidepressants	rpca	1
6	4.83728377988925	0.0070588601209696	0.005	N06A_Antidepressants+cobre+N05B_Anxiolytics+Gender+Age+InBody_BMI+DX_MDD	cobre	rpca	1
0	3.20840836447535	0.0046813074500728	0.046	N06A_Antidepressants+cobre+N05B_Anxiolytics+Gender+Age+InBody_BMI+DX_ANX	Age	rpca	1
1	0.622406103092012	0.0009081369939178	0.549	N06A_Antidepressants+cobre+N05B_Anxiolytics+Gender+Age+InBody_BMI+DX_ANX	DX_ANX	rpca	1
2	13.5887148212831	0.0198269499089123	0.001	N06A_Antidepressants+cobre+N05B_Anxiolytics+Gender+Age+InBody_BMI+DX_ANX	Gender	rpca	1
3	3.23902879792013	0.0047259849496071	0.039	N06A_Antidepressants+cobre+N05B_Anxiolytics+Gender+Age+InBody_BMI+DX_ANX	InBody_BMI	rpca	1
4	0.617201577254619	0.0009005432019783	0.522	N06A_Antidepressants+cobre+N05B_Anxiolytics+Gender+Age+InBody_BMI+DX_ANX	N05B_Anxiolytics	rpca	1
5	8.25221090752448	0.0120405920981583	0.001	N06A_Antidepressants+cobre+N05B_Anxiolytics+Gender+Age+InBody_BMI+DX_ANX	N06A_Antidepressants	rpca	1
6	4.83790182493313	0.0070588601209696	0.003	N06A_Antidepressants+cobre+N05B_Anxiolytics+Gender+Age+InBody_BMI+DX_ANX	cobre	rpca	1
0	2.90055148227537	0.0042969837707599	0.001	N06A_Antidepressants+cobre+N05B_Anxiolytics+Gender+Age+InBody_BMI+GroupAssignment	Age	uwuf	2
1	3.42480816127621	0.0050736369193577	0.001	N06A_Antidepressants+cobre+N05B_Anxiolytics+Gender+Age+InBody_BMI+GroupAssignment	Gender	uwuf	2
2	1.61734457159224	0.0023959938026705	0.034	N06A_Antidepressants+cobre+N05B_Anxiolytics+Gender+Age+InBody_BMI+GroupAssignment	GroupAssignment	uwuf	2
3	2.10809358596194	0.0031230074630551	0.008	N06A_Antidepressants+cobre+N05B_Anxiolytics+Gender+Age+InBody_BMI+GroupAssignment	InBody_BMI	uwuf	2
4	2.57398983159471	0.0038132033166972	0.003	N06A_Antidepressants+cobre+N05B_Anxiolytics+Gender+Age+InBody_BMI+GroupAssignment	N05B_Anxiolytics	uwuf	2
5	7.19082235488721	0.0106527490190001	0.001	N06A_Antidepressants+cobre+N05B_Anxiolytics+Gender+Age+InBody_BMI+GroupAssignment	N06A_Antidepressants	uwuf	2
6	4.20473847474369	0.0062290544045404	0.001	N06A_Antidepressants+cobre+N05B_Anxiolytics+Gender+Age+InBody_BMI+GroupAssignment	cobre	uwuf	2
0	2.90105215655088	0.0042969837707599	0.001	N06A_Antidepressants+cobre+N05B_Anxiolytics+Gender+Age+InBody_BMI+DX_MDD	Age	uwuf	2
1	1.72999512034916	0.0025624361626343	0.024	N06A_Antidepressants+cobre+N05B_Anxiolytics+Gender+Age+InBody_BMI+DX_MDD	DX_MDD	uwuf	2
2	3.42539932931972	0.0050736369193577	0.001	N06A_Antidepressants+cobre+N05B_Anxiolytics+Gender+Age+InBody_BMI+DX_MDD	Gender	uwuf	2
3	2.10845747132488	0.0031230074630551	0.004	N06A_Antidepressants+cobre+N05B_Anxiolytics+Gender+Age+InBody_BMI+DX_MDD	InBody_BMI	uwuf	2
4	2.57443413692836	0.0038132033166972	0.002	N06A_Antidepressants+cobre+N05B_Anxiolytics+Gender+Age+InBody_BMI+DX_MDD	N05B_Anxiolytics	uwuf	2
5	7.19206358773373	0.0106527490190001	0.001	N06A_Antidepressants+cobre+N05B_Anxiolytics+Gender+Age+InBody_BMI+DX_MDD	N06A_Antidepressants	uwuf	2
6	4.20546426927014	0.0062290544045404	0.001	N06A_Antidepressants+cobre+N05B_Anxiolytics+Gender+Age+InBody_BMI+DX_MDD	cobre	uwuf	2
0	2.89990657084544	0.0042969837707599	0.001	N06A_Antidepressants+cobre+N05B_Anxiolytics+Gender+Age+InBody_BMI+DX_ANX	Age	uwuf	2
1	1.47224099820007	0.0021815170666235	0.062	N06A_Antidepressants+cobre+N05B_Anxiolytics+Gender+Age+InBody_BMI+DX_ANX	DX_ANX	uwuf	2
2	3.42404668610777	0.0050736369193577	0.001	N06A_Antidepressants+cobre+N05B_Anxiolytics+Gender+Age+InBody_BMI+DX_ANX	Gender	uwuf	2
3	2.10762487038931	0.0031230074630551	0.011	N06A_Antidepressants+cobre+N05B_Anxiolytics+Gender+Age+InBody_BMI+DX_ANX	InBody_BMI	uwuf	2
4	2.57341752819893	0.0038132033166972	0.002	N06A_Antidepressants+cobre+N05B_Anxiolytics+Gender+Age+InBody_BMI+DX_ANX	N05B_Anxiolytics	uwuf	2
5	7.18922354047015	0.0106527490190001	0.001	N06A_Antidepressants+cobre+N05B_Anxiolytics+Gender+Age+InBody_BMI+DX_ANX	N06A_Antidepressants	uwuf	2
6	4.20380358911287	0.0062290544045404	0.001	N06A_Antidepressants+cobre+N05B_Anxiolytics+Gender+Age+InBody_BMI+DX_ANX	cobre	uwuf	2
0	8.3714694951763	0.0123501469342495	0.001	N06A_Antidepressants+cobre+N05B_Anxiolytics+Gender+Age+InBody_BMI+GroupAssignment	Age	wuf	2
1	3.73456051466407	0.0055094713201217	0.007	N06A_Antidepressants+cobre+N05B_Anxiolytics+Gender+Age+InBody_BMI+GroupAssignment	Gender	wuf	2
2	0.438783179500589	0.0006473220433081	0.857	N06A_Antidepressants+cobre+N05B_Anxiolytics+Gender+Age+InBody_BMI+GroupAssignment	GroupAssignment	wuf	2
3	1.40113342208211	0.0020670449372326	0.22	N06A_Antidepressants+cobre+N05B_Anxiolytics+Gender+Age+InBody_BMI+GroupAssignment	InBody_BMI	wuf	2
4	1.0278893231082	0.0015164104915925	0.367	N06A_Antidepressants+cobre+N05B_Anxiolytics+Gender+Age+InBody_BMI+GroupAssignment	N05B_Anxiolytics	wuf	2
5	5.97998530195648	0.0088220708665748	0.001	N06A_Antidepressants+cobre+N05B_Anxiolytics+Gender+Age+InBody_BMI+GroupAssignment	N06A_Antidepressants	wuf	2
6	5.88989509699693	0.0086891638220914	0.002	N06A_Antidepressants+cobre+N05B_Anxiolytics+Gender+Age+InBody_BMI+GroupAssignment	cobre	wuf	2
0	8.37227433792168	0.0123501469342495	0.001	N06A_Antidepressants+cobre+N05B_Anxiolytics+Gender+Age+InBody_BMI+DX_MDD	Age	wuf	2
1	0.501413256454949	0.0007396469754879	0.793	N06A_Antidepressants+cobre+N05B_Anxiolytics+Gender+Age+InBody_BMI+DX_MDD	DX_MDD	wuf	2
2	3.73491955962495	0.0055094713201217	0.004	N06A_Antidepressants+cobre+N05B_Anxiolytics+Gender+Age+InBody_BMI+DX_MDD	Gender	wuf	2
3	1.40126812866747	0.0020670449372326	0.207	N06A_Antidepressants+cobre+N05B_Anxiolytics+Gender+Age+InBody_BMI+DX_MDD	InBody_BMI	wuf	2
4	1.02798814557482	0.0015164104915925	0.366	N06A_Antidepressants+cobre+N05B_Anxiolytics+Gender+Age+InBody_BMI+DX_MDD	N05B_Anxiolytics	wuf	2
5	5.98056022464963	0.0088220708665748	0.001	N06A_Antidepressants+cobre+N05B_Anxiolytics+Gender+Age+InBody_BMI+DX_MDD	N06A_Antidepressants	wuf	2
6	5.89046135831373	0.0086891638220914	0.001	N06A_Antidepressants+cobre+N05B_Anxiolytics+Gender+Age+InBody_BMI+DX_MDD	cobre	wuf	2
0	8.38535629182636	0.0123501469342495	0.001	N06A_Antidepressants+cobre+N05B_Anxiolytics+Gender+Age+InBody_BMI+DX_ANX	Age	wuf	2
1	1.51940563380131	0.0022378158037797	0.178	N06A_Antidepressants+cobre+N05B_Anxiolytics+Gender+Age+InBody_BMI+DX_ANX	DX_ANX	wuf	2
2	3.74075549422822	0.0055094713201217	0.009	N06A_Antidepressants+cobre+N05B_Anxiolytics+Gender+Age+InBody_BMI+DX_ANX	Gender	wuf	2
3	1.4034576561874	0.0020670449372326	0.227	N06A_Antidepressants+cobre+N05B_Anxiolytics+Gender+Age+InBody_BMI+DX_ANX	InBody_BMI	wuf	2
4	1.02959441084901	0.0015164104915925	0.354	N06A_Antidepressants+cobre+N05B_Anxiolytics+Gender+Age+InBody_BMI+DX_ANX	N05B_Anxiolytics	wuf	2
5	5.98990504662096	0.0088220708665748	0.001	N06A_Antidepressants+cobre+N05B_Anxiolytics+Gender+Age+InBody_BMI+DX_ANX	N06A_Antidepressants	wuf	2
6	5.89966539784427	0.0086891638220914	0.001	N06A_Antidepressants+cobre+N05B_Anxiolytics+Gender+Age+InBody_BMI+DX_ANX	cobre	wuf	2
0	4.15691444387267	0.0060410421333526	0.01	N06A_Antidepressants+cobre+N05B_Anxiolytics+Gender+Age+InBody_BMI+GroupAssignment	Age	rpca	2
1	14.2319565082135	0.020682612083318	0.001	N06A_Antidepressants+cobre+N05B_Anxiolytics+Gender+Age+InBody_BMI+GroupAssignment	Gender	rpca	2
2	0.374365868735057	0.000544047758705	0.731	N06A_Antidepressants+cobre+N05B_Anxiolytics+Gender+Age+InBody_BMI+GroupAssignment	GroupAssignment	rpca	2
3	3.29972093413682	0.0047953243831633	0.027	N06A_Antidepressants+cobre+N05B_Anxiolytics+Gender+Age+InBody_BMI+GroupAssignment	InBody_BMI	rpca	2
4	0.676539303108163	0.0009831817541902	0.531	N06A_Antidepressants+cobre+N05B_Anxiolytics+Gender+Age+InBody_BMI+GroupAssignment	N05B_Anxiolytics	rpca	2
5	8.94824443029488	0.0130040496028562	0.001	N06A_Antidepressants+cobre+N05B_Anxiolytics+Gender+Age+InBody_BMI+GroupAssignment	N06A_Antidepressants	rpca	2
6	5.42440077303737	0.0078830185370813	0.006	N06A_Antidepressants+cobre+N05B_Anxiolytics+Gender+Age+InBody_BMI+GroupAssignment	cobre	rpca	2
0	4.15808230851786	0.0060410421333526	0.016	N06A_Antidepressants+cobre+N05B_Anxiolytics+Gender+Age+InBody_BMI+DX_MDD	Age	rpca	2
1	0.557366289590062	0.0008097658942985	0.605	N06A_Antidepressants+cobre+N05B_Anxiolytics+Gender+Age+InBody_BMI+DX_MDD	DX_MDD	rpca	2
2	14.2359549063192	0.020682612083318	0.001	N06A_Antidepressants+cobre+N05B_Anxiolytics+Gender+Age+InBody_BMI+DX_MDD	Gender	rpca	2
3	3.30064797448611	0.0047953243831633	0.039	N06A_Antidepressants+cobre+N05B_Anxiolytics+Gender+Age+InBody_BMI+DX_MDD	InBody_BMI	rpca	2
4	0.676729373494228	0.0009831817541902	0.519	N06A_Antidepressants+cobre+N05B_Anxiolytics+Gender+Age+InBody_BMI+DX_MDD	N05B_Anxiolytics	rpca	2
5	8.95075839550822	0.0130040496028562	0.001	N06A_Antidepressants+cobre+N05B_Anxiolytics+Gender+Age+InBody_BMI+DX_MDD	N06A_Antidepressants	rpca	2
6	5.42592473172591	0.0078830185370813	0.003	N06A_Antidepressants+cobre+N05B_Anxiolytics+Gender+Age+InBody_BMI+DX_MDD	cobre	rpca	2
0	4.15929377126021	0.0060410421333526	0.014	N06A_Antidepressants+cobre+N05B_Anxiolytics+Gender+Age+InBody_BMI+DX_ANX	Age	rpca	2
1	0.747198384097827	0.0010852459981302	0.449	N06A_Antidepressants+cobre+N05B_Anxiolytics+Gender+Age+InBody_BMI+DX_ANX	DX_ANX	rpca	2
2	14.2401025704804	0.020682612083318	0.001	N06A_Antidepressants+cobre+N05B_Anxiolytics+Gender+Age+InBody_BMI+DX_ANX	Gender	rpca	2
3	3.30160962260897	0.0047953243831633	0.039	N06A_Antidepressants+cobre+N05B_Anxiolytics+Gender+Age+InBody_BMI+DX_ANX	InBody_BMI	rpca	2
4	0.676926539486099	0.0009831817541902	0.507	N06A_Antidepressants+cobre+N05B_Anxiolytics+Gender+Age+InBody_BMI+DX_ANX	N05B_Anxiolytics	rpca	2
5	8.95336621072383	0.0130040496028562	0.001	N06A_Antidepressants+cobre+N05B_Anxiolytics+Gender+Age+InBody_BMI+DX_ANX	N06A_Antidepressants	rpca	2
6	5.4275055820236	0.0078830185370813	0.005	N06A_Antidepressants+cobre+N05B_Anxiolytics+Gender+Age+InBody_BMI+DX_ANX	cobre	rpca	2
0	2.87484305184749	0.0042565698980229	0.001	N06A_Antidepressants+cobre+N05B_Anxiolytics+Gender+Age+InBody_BMI+GroupAssignment	Age	uwuf	3
1	3.28832496892542	0.0048687823387958	0.001	N06A_Antidepressants+cobre+N05B_Anxiolytics+Gender+Age+InBody_BMI+GroupAssignment	Gender	uwuf	3
2	1.83643584382878	0.0027190762735615	0.017	N06A_Antidepressants+cobre+N05B_Anxiolytics+Gender+Age+InBody_BMI+GroupAssignment	GroupAssignment	uwuf	3
3	2.17733027167465	0.003223813726634	0.004	N06A_Antidepressants+cobre+N05B_Anxiolytics+Gender+Age+InBody_BMI+GroupAssignment	InBody_BMI	uwuf	3
4	2.6336566006133	0.0038994627552609	0.002	N06A_Antidepressants+cobre+N05B_Anxiolytics+Gender+Age+InBody_BMI+GroupAssignment	N05B_Anxiolytics	uwuf	3
5	7.51363350390532	0.0111248877315047	0.001	N06A_Antidepressants+cobre+N05B_Anxiolytics+Gender+Age+InBody_BMI+GroupAssignment	N06A_Antidepressants	uwuf	3
6	4.0653783551343	0.0060193084695242	0.001	N06A_Antidepressants+cobre+N05B_Anxiolytics+Gender+Age+InBody_BMI+GroupAssignment	cobre	uwuf	3
0	2.87474278726707	0.0042565698980229	0.002	N06A_Antidepressants+cobre+N05B_Anxiolytics+Gender+Age+InBody_BMI+DX_MDD	Age	uwuf	3
1	1.81366716736959	0.0026854580186622	0.017	N06A_Antidepressants+cobre+N05B_Anxiolytics+Gender+Age+InBody_BMI+DX_MDD	DX_MDD	uwuf	3
2	3.28821028352614	0.0048687823387958	0.001	N06A_Antidepressants+cobre+N05B_Anxiolytics+Gender+Age+InBody_BMI+DX_MDD	Gender	uwuf	3
3	2.17725433392703	0.003223813726634	0.006	N06A_Antidepressants+cobre+N05B_Anxiolytics+Gender+Age+InBody_BMI+DX_MDD	InBody_BMI	uwuf	3
4	2.63356474778194	0.0038994627552609	0.001	N06A_Antidepressants+cobre+N05B_Anxiolytics+Gender+Age+InBody_BMI+DX_MDD	N05B_Anxiolytics	uwuf	3
5	7.51337145436138	0.0111248877315047	0.001	N06A_Antidepressants+cobre+N05B_Anxiolytics+Gender+Age+InBody_BMI+DX_MDD	N06A_Antidepressants	uwuf	3
6	4.06523656880105	0.0060193084695242	0.001	N06A_Antidepressants+cobre+N05B_Anxiolytics+Gender+Age+InBody_BMI+DX_MDD	cobre	uwuf	3
0	2.87309512012155	0.0042565698980229	0.001	N06A_Antidepressants+cobre+N05B_Anxiolytics+Gender+Age+InBody_BMI+DX_ANX	Age	uwuf	3
1	1.43950512535811	0.0021326666638136	0.079	N06A_Antidepressants+cobre+N05B_Anxiolytics+Gender+Age+InBody_BMI+DX_ANX	DX_ANX	uwuf	3
2	3.28632563628892	0.0048687823387958	0.001	N06A_Antidepressants+cobre+N05B_Anxiolytics+Gender+Age+InBody_BMI+DX_ANX	Gender	uwuf	3
3	2.17600643430646	0.003223813726634	0.004	N06A_Antidepressants+cobre+N05B_Anxiolytics+Gender+Age+InBody_BMI+DX_ANX	InBody_BMI	uwuf	3
4	2.63205531252751	0.0038994627552609	0.001	N06A_Antidepressants+cobre+N05B_Anxiolytics+Gender+Age+InBody_BMI+DX_ANX	N05B_Anxiolytics	uwuf	3
5	7.50906514377515	0.0111248877315047	0.001	N06A_Antidepressants+cobre+N05B_Anxiolytics+Gender+Age+InBody_BMI+DX_ANX	N06A_Antidepressants	uwuf	3
6	4.06290656670039	0.0060193084695242	0.001	N06A_Antidepressants+cobre+N05B_Anxiolytics+Gender+Age+InBody_BMI+DX_ANX	cobre	uwuf	3
0	8.41737959110953	0.0124180512712126	0.001	N06A_Antidepressants+cobre+N05B_Anxiolytics+Gender+Age+InBody_BMI+GroupAssignment	Age	wuf	3
1	3.73927127512132	0.0055164985621503	0.005	N06A_Antidepressants+cobre+N05B_Anxiolytics+Gender+Age+InBody_BMI+GroupAssignment	Gender	wuf	3
2	0.439093407031614	0.0006477888257681	0.844	N06A_Antidepressants+cobre+N05B_Anxiolytics+Gender+Age+InBody_BMI+GroupAssignment	GroupAssignment	wuf	3
3	1.38570517817934	0.0020443129317336	0.194	N06A_Antidepressants+cobre+N05B_Anxiolytics+Gender+Age+InBody_BMI+GroupAssignment	InBody_BMI	wuf	3
4	1.04541134501981	0.0015422818397871	0.381	N06A_Antidepressants+cobre+N05B_Anxiolytics+Gender+Age+InBody_BMI+GroupAssignment	N05B_Anxiolytics	wuf	3
5	5.97275317938976	0.0088115255358447	0.001	N06A_Antidepressants+cobre+N05B_Anxiolytics+Gender+Age+InBody_BMI+GroupAssignment	N06A_Antidepressants	wuf	3
6	5.83456525825941	0.0086076586826175	0.001	N06A_Antidepressants+cobre+N05B_Anxiolytics+Gender+Age+InBody_BMI+GroupAssignment	cobre	wuf	3
0	8.41821797613235	0.0124180512712126	0.001	N06A_Antidepressants+cobre+N05B_Anxiolytics+Gender+Age+InBody_BMI+DX_MDD	Age	wuf	3
1	0.503977825428423	0.0007434379215967	0.767	N06A_Antidepressants+cobre+N05B_Anxiolytics+Gender+Age+InBody_BMI+DX_MDD	DX_MDD	wuf	3
2	3.73964371276648	0.0055164985621503	0.005	N06A_Antidepressants+cobre+N05B_Anxiolytics+Gender+Age+InBody_BMI+DX_MDD	Gender	wuf	3
3	1.38584319672238	0.0020443129317336	0.196	N06A_Antidepressants+cobre+N05B_Anxiolytics+Gender+Age+InBody_BMI+DX_MDD	InBody_BMI	wuf	3
4	1.04551546973046	0.0015422818397871	0.351	N06A_Antidepressants+cobre+N05B_Anxiolytics+Gender+Age+InBody_BMI+DX_MDD	N05B_Anxiolytics	wuf	3
5	5.97334807555149	0.0088115255358447	0.001	N06A_Antidepressants+cobre+N05B_Anxiolytics+Gender+Age+InBody_BMI+DX_MDD	N06A_Antidepressants	wuf	3
6	5.83514639067411	0.0086076586826175	0.001	N06A_Antidepressants+cobre+N05B_Anxiolytics+Gender+Age+InBody_BMI+DX_MDD	cobre	wuf	3
0	8.43172336514491	0.0124180512712126	0.001	N06A_Antidepressants+cobre+N05B_Anxiolytics+Gender+Age+InBody_BMI+DX_ANX	Age	wuf	3
1	1.54918890082589	0.0022816103382583	0.166	N06A_Antidepressants+cobre+N05B_Anxiolytics+Gender+Age+InBody_BMI+DX_ANX	DX_ANX	wuf	3
2	3.74564324179418	0.0055164985621503	0.005	N06A_Antidepressants+cobre+N05B_Anxiolytics+Gender+Age+InBody_BMI+DX_ANX	Gender	wuf	3
3	1.38806651186286	0.0020443129317336	0.195	N06A_Antidepressants+cobre+N05B_Anxiolytics+Gender+Age+InBody_BMI+DX_ANX	InBody_BMI	wuf	3
4	1.04719279540407	0.0015422818397871	0.34	N06A_Antidepressants+cobre+N05B_Anxiolytics+Gender+Age+InBody_BMI+DX_ANX	N05B_Anxiolytics	wuf	3
5	5.98293114760979	0.0088115255358447	0.001	N06A_Antidepressants+cobre+N05B_Anxiolytics+Gender+Age+InBody_BMI+DX_ANX	N06A_Antidepressants	wuf	3
6	5.84450774508127	0.0086076586826175	0.001	N06A_Antidepressants+cobre+N05B_Anxiolytics+Gender+Age+InBody_BMI+DX_ANX	cobre	wuf	3
0	3.85518647779702	0.0055949807557417	0.018	N06A_Antidepressants+cobre+N05B_Anxiolytics+Gender+Age+InBody_BMI+GroupAssignment	Age	rpca	3
1	12.8619585793665	0.0186663890701922	0.001	N06A_Antidepressants+cobre+N05B_Anxiolytics+Gender+Age+InBody_BMI+GroupAssignment	Gender	rpca	3
2	0.470313355511426	0.000682559504815	0.676	N06A_Antidepressants+cobre+N05B_Anxiolytics+Gender+Age+InBody_BMI+GroupAssignment	GroupAssignment	rpca	3
3	3.45410545148126	0.0050128972076037	0.016	N06A_Antidepressants+cobre+N05B_Anxiolytics+Gender+Age+InBody_BMI+GroupAssignment	InBody_BMI	rpca	3
4	1.40860332222671	0.0020442872285741	0.229	N06A_Antidepressants+cobre+N05B_Anxiolytics+Gender+Age+InBody_BMI+GroupAssignment	N05B_Anxiolytics	rpca	3
5	10.8553996720137	0.015754296870098	0.001	N06A_Antidepressants+cobre+N05B_Anxiolytics+Gender+Age+InBody_BMI+GroupAssignment	N06A_Antidepressants	rpca	3
6	5.13817539946798	0.0074569654788985	0.008	N06A_Antidepressants+cobre+N05B_Anxiolytics+Gender+Age+InBody_BMI+GroupAssignment	cobre	rpca	3
0	3.85671674331773	0.0055949807557417	0.016	N06A_Antidepressants+cobre+N05B_Anxiolytics+Gender+Age+InBody_BMI+DX_MDD	Age	rpca	3
1	0.728905920108298	0.0010574317138582	0.484	N06A_Antidepressants+cobre+N05B_Anxiolytics+Gender+Age+InBody_BMI+DX_MDD	DX_MDD	rpca	3
2	12.8670639645032	0.0186663890701922	0.001	N06A_Antidepressants+cobre+N05B_Anxiolytics+Gender+Age+InBody_BMI+DX_MDD	Gender	rpca	3
3	3.45547651316861	0.0050128972076037	0.035	N06A_Antidepressants+cobre+N05B_Anxiolytics+Gender+Age+InBody_BMI+DX_MDD	InBody_BMI	rpca	3
4	1.40916244877189	0.0020442872285741	0.246	N06A_Antidepressants+cobre+N05B_Anxiolytics+Gender+Age+InBody_BMI+DX_MDD	N05B_Anxiolytics	rpca	3
5	10.8597085800074	0.015754296870098	0.001	N06A_Antidepressants+cobre+N05B_Anxiolytics+Gender+Age+InBody_BMI+DX_MDD	N06A_Antidepressants	rpca	3
6	5.14021493055122	0.0074569654788985	0.004	N06A_Antidepressants+cobre+N05B_Anxiolytics+Gender+Age+InBody_BMI+DX_MDD	cobre	rpca	3
0	3.85678388483953	0.0055949807557417	0.027	N06A_Antidepressants+cobre+N05B_Anxiolytics+Gender+Age+InBody_BMI+DX_ANX	Age	rpca	3
1	0.740251858495219	0.001073872694543	0.495	N06A_Antidepressants+cobre+N05B_Anxiolytics+Gender+Age+InBody_BMI+DX_ANX	DX_ANX	rpca	3
2	12.8672879670196	0.0186663890701922	0.001	N06A_Antidepressants+cobre+N05B_Anxiolytics+Gender+Age+InBody_BMI+DX_ANX	Gender	rpca	3
3	3.45553666950548	0.0050128972076037	0.024	N06A_Antidepressants+cobre+N05B_Anxiolytics+Gender+Age+InBody_BMI+DX_ANX	InBody_BMI	rpca	3
4	1.40918698085905	0.0020442872285741	0.277	N06A_Antidepressants+cobre+N05B_Anxiolytics+Gender+Age+InBody_BMI+DX_ANX	N05B_Anxiolytics	rpca	3
5	10.8598976365052	0.015754296870098	0.001	N06A_Antidepressants+cobre+N05B_Anxiolytics+Gender+Age+InBody_BMI+DX_ANX	N06A_Antidepressants	rpca	3
6	5.140304416473	0.0074569654788985	0.003	N06A_Antidepressants+cobre+N05B_Anxiolytics+Gender+Age+InBody_BMI+DX_ANX	cobre	rpca	3
0	2.80227075132884	0.0041510896212692	0.001	N06A_Antidepressants+cobre+N05B_Anxiolytics+Gender+Age+InBody_BMI+GroupAssignment	Age	uwuf	4
1	3.40185112684623	0.0050392664231527	0.001	N06A_Antidepressants+cobre+N05B_Anxiolytics+Gender+Age+InBody_BMI+GroupAssignment	Gender	uwuf	4
2	1.94499225601096	0.0028811766898496	0.01	N06A_Antidepressants+cobre+N05B_Anxiolytics+Gender+Age+InBody_BMI+GroupAssignment	GroupAssignment	uwuf	4
3	2.15271902857127	0.0031888887298892	0.005	N06A_Antidepressants+cobre+N05B_Anxiolytics+Gender+Age+InBody_BMI+GroupAssignment	InBody_BMI	uwuf	4
4	2.6142098990287	0.0038725093121467	0.001	N06A_Antidepressants+cobre+N05B_Anxiolytics+Gender+Age+InBody_BMI+GroupAssignment	N05B_Anxiolytics	uwuf	4
5	7.07234403026289	0.0104764801503024	0.001	N06A_Antidepressants+cobre+N05B_Anxiolytics+Gender+Age+InBody_BMI+GroupAssignment	N06A_Antidepressants	uwuf	4
6	4.08033148503539	0.0060443201895592	0.001	N06A_Antidepressants+cobre+N05B_Anxiolytics+Gender+Age+InBody_BMI+GroupAssignment	cobre	uwuf	4
0	2.80182986450695	0.0041510896212692	0.001	N06A_Antidepressants+cobre+N05B_Anxiolytics+Gender+Age+InBody_BMI+DX_MDD	Age	uwuf	4
1	1.8422631237997	0.0027294303018637	0.013	N06A_Antidepressants+cobre+N05B_Anxiolytics+Gender+Age+InBody_BMI+DX_MDD	DX_MDD	uwuf	4
2	3.40131590685325	0.0050392664231527	0.001	N06A_Antidepressants+cobre+N05B_Anxiolytics+Gender+Age+InBody_BMI+DX_MDD	Gender	uwuf	4
3	2.15238033701176	0.0031888887298892	0.009	N06A_Antidepressants+cobre+N05B_Anxiolytics+Gender+Age+InBody_BMI+DX_MDD	InBody_BMI	uwuf	4
4	2.61379860019414	0.0038725093121467	0.002	N06A_Antidepressants+cobre+N05B_Anxiolytics+Gender+Age+InBody_BMI+DX_MDD	N05B_Anxiolytics	uwuf	4
5	7.07123132433277	0.0104764801503024	0.001	N06A_Antidepressants+cobre+N05B_Anxiolytics+Gender+Age+InBody_BMI+DX_MDD	N06A_Antidepressants	uwuf	4
6	4.07968951838037	0.0060443201895592	0.001	N06A_Antidepressants+cobre+N05B_Anxiolytics+Gender+Age+InBody_BMI+DX_MDD	cobre	uwuf	4
0	2.80052969921284	0.0041510896212692	0.001	N06A_Antidepressants+cobre+N05B_Anxiolytics+Gender+Age+InBody_BMI+DX_ANX	Age	uwuf	4
1	1.53931722983408	0.0022816554234012	0.04	N06A_Antidepressants+cobre+N05B_Anxiolytics+Gender+Age+InBody_BMI+DX_ANX	DX_ANX	uwuf	4
2	3.39973755516515	0.0050392664231527	0.001	N06A_Antidepressants+cobre+N05B_Anxiolytics+Gender+Age+InBody_BMI+DX_ANX	Gender	uwuf	4
3	2.15138154324154	0.0031888887298892	0.005	N06A_Antidepressants+cobre+N05B_Anxiolytics+Gender+Age+InBody_BMI+DX_ANX	InBody_BMI	uwuf	4
4	2.61258568920735	0.0038725093121467	0.003	N06A_Antidepressants+cobre+N05B_Anxiolytics+Gender+Age+InBody_BMI+DX_ANX	N05B_Anxiolytics	uwuf	4
5	7.0679499796405	0.0104764801503024	0.001	N06A_Antidepressants+cobre+N05B_Anxiolytics+Gender+Age+InBody_BMI+DX_ANX	N06A_Antidepressants	uwuf	4
6	4.07779637319345	0.0060443201895592	0.001	N06A_Antidepressants+cobre+N05B_Anxiolytics+Gender+Age+InBody_BMI+DX_ANX	cobre	uwuf	4
0	8.23186506217045	0.0121499390330815	0.001	N06A_Antidepressants+cobre+N05B_Anxiolytics+Gender+Age+InBody_BMI+GroupAssignment	Age	wuf	4
1	3.71545471365334	0.0054838785512308	0.007	N06A_Antidepressants+cobre+N05B_Anxiolytics+Gender+Age+InBody_BMI+GroupAssignment	Gender	wuf	4
2	0.439596354306391	0.0006488285295798	0.852	N06A_Antidepressants+cobre+N05B_Anxiolytics+Gender+Age+InBody_BMI+GroupAssignment	GroupAssignment	wuf	4
3	1.35865456655398	0.002005325649288	0.224	N06A_Antidepressants+cobre+N05B_Anxiolytics+Gender+Age+InBody_BMI+GroupAssignment	InBody_BMI	wuf	4
4	1.02262300304745	0.0015093550546584	0.376	N06A_Antidepressants+cobre+N05B_Anxiolytics+Gender+Age+InBody_BMI+GroupAssignment	N05B_Anxiolytics	wuf	4
5	5.97554412056981	0.0088196898523102	0.001	N06A_Antidepressants+cobre+N05B_Anxiolytics+Gender+Age+InBody_BMI+GroupAssignment	N06A_Antidepressants	wuf	4
6	5.77942009489284	0.0085302177901589	0.001	N06A_Antidepressants+cobre+N05B_Anxiolytics+Gender+Age+InBody_BMI+GroupAssignment	cobre	wuf	4
0	8.23250023937389	0.0121499390330815	0.001	N06A_Antidepressants+cobre+N05B_Anxiolytics+Gender+Age+InBody_BMI+DX_MDD	Age	wuf	4
1	0.489861947570796	0.0007229629668452	0.782	N06A_Antidepressants+cobre+N05B_Anxiolytics+Gender+Age+InBody_BMI+DX_MDD	DX_MDD	wuf	4
2	3.71574140107068	0.0054838785512308	0.009	N06A_Antidepressants+cobre+N05B_Anxiolytics+Gender+Age+InBody_BMI+DX_MDD	Gender	wuf	4
3	1.35875940141236	0.002005325649288	0.219	N06A_Antidepressants+cobre+N05B_Anxiolytics+Gender+Age+InBody_BMI+DX_MDD	InBody_BMI	wuf	4
4	1.02270190944525	0.0015093550546584	0.371	N06A_Antidepressants+cobre+N05B_Anxiolytics+Gender+Age+InBody_BMI+DX_MDD	N05B_Anxiolytics	wuf	4
5	5.97600519826908	0.0088196898523102	0.002	N06A_Antidepressants+cobre+N05B_Anxiolytics+Gender+Age+InBody_BMI+DX_MDD	N06A_Antidepressants	wuf	4
6	5.77986603950754	0.0085302177901589	0.001	N06A_Antidepressants+cobre+N05B_Anxiolytics+Gender+Age+InBody_BMI+DX_MDD	cobre	wuf	4
0	8.24521834728027	0.0121499390330815	0.001	N06A_Antidepressants+cobre+N05B_Anxiolytics+Gender+Age+InBody_BMI+DX_ANX	Age	wuf	4
1	1.49632634152681	0.0022049475292721	0.171	N06A_Antidepressants+cobre+N05B_Anxiolytics+Gender+Age+InBody_BMI+DX_ANX	DX_ANX	wuf	4
2	3.72148172280976	0.0054838785512308	0.008	N06A_Antidepressants+cobre+N05B_Anxiolytics+Gender+Age+InBody_BMI+DX_ANX	Gender	wuf	4
3	1.36085850231531	0.002005325649288	0.225	N06A_Antidepressants+cobre+N05B_Anxiolytics+Gender+Age+InBody_BMI+DX_ANX	InBody_BMI	wuf	4
4	1.02428184662863	0.0015093550546584	0.344	N06A_Antidepressants+cobre+N05B_Anxiolytics+Gender+Age+InBody_BMI+DX_ANX	N05B_Anxiolytics	wuf	4
5	5.98523732420297	0.0088196898523102	0.001	N06A_Antidepressants+cobre+N05B_Anxiolytics+Gender+Age+InBody_BMI+DX_ANX	N06A_Antidepressants	wuf	4
6	5.78879515676688	0.0085302177901589	0.002	N06A_Antidepressants+cobre+N05B_Anxiolytics+Gender+Age+InBody_BMI+DX_ANX	cobre	wuf	4
0	3.71751455029621	0.0054132687809466	0.017	N06A_Antidepressants+cobre+N05B_Anxiolytics+Gender+Age+InBody_BMI+GroupAssignment	Age	rpca	4
1	12.905719464172	0.0187926980045016	0.001	N06A_Antidepressants+cobre+N05B_Anxiolytics+Gender+Age+InBody_BMI+GroupAssignment	Gender	rpca	4
2	0.352043251468886	0.000512628724632	0.73	N06A_Antidepressants+cobre+N05B_Anxiolytics+Gender+Age+InBody_BMI+GroupAssignment	GroupAssignment	rpca	4
3	2.60363865356973	0.0037912954070648	0.061	N06A_Antidepressants+cobre+N05B_Anxiolytics+Gender+Age+InBody_BMI+GroupAssignment	InBody_BMI	rpca	4
4	1.32662346060417	0.0019317663095058	0.246	N06A_Antidepressants+cobre+N05B_Anxiolytics+Gender+Age+InBody_BMI+GroupAssignment	N05B_Anxiolytics	rpca	4
5	9.44080731156604	0.0137472568823062	0.002	N06A_Antidepressants+cobre+N05B_Anxiolytics+Gender+Age+InBody_BMI+GroupAssignment	N06A_Antidepressants	rpca	4
6	5.39482592124649	0.0078556902314742	0.006	N06A_Antidepressants+cobre+N05B_Anxiolytics+Gender+Age+InBody_BMI+GroupAssignment	cobre	rpca	4
0	3.71864325737089	0.0054132687809466	0.03	N06A_Antidepressants+cobre+N05B_Anxiolytics+Gender+Age+InBody_BMI+DX_MDD	Age	rpca	4
1	0.549805936559101	0.0008003583850252	0.628	N06A_Antidepressants+cobre+N05B_Anxiolytics+Gender+Age+InBody_BMI+DX_MDD	DX_MDD	rpca	4
2	12.9096378824232	0.0187926980045016	0.001	N06A_Antidepressants+cobre+N05B_Anxiolytics+Gender+Age+InBody_BMI+DX_MDD	Gender	rpca	4
3	2.60442916705083	0.0037912954070648	0.077	N06A_Antidepressants+cobre+N05B_Anxiolytics+Gender+Age+InBody_BMI+DX_MDD	InBody_BMI	rpca	4
4	1.32702624834452	0.0019317663095058	0.275	N06A_Antidepressants+cobre+N05B_Anxiolytics+Gender+Age+InBody_BMI+DX_MDD	N05B_Anxiolytics	rpca	4
5	9.44367371756369	0.0137472568823062	0.001	N06A_Antidepressants+cobre+N05B_Anxiolytics+Gender+Age+InBody_BMI+DX_MDD	N06A_Antidepressants	rpca	4
6	5.39646389148214	0.0078556902314742	0.005	N06A_Antidepressants+cobre+N05B_Anxiolytics+Gender+Age+InBody_BMI+DX_MDD	cobre	rpca	4
0	3.72010547830076	0.0054132687809466	0.02	N06A_Antidepressants+cobre+N05B_Anxiolytics+Gender+Age+InBody_BMI+DX_ANX	Age	rpca	4
1	0.806004151110376	0.001172847687779	0.445	N06A_Antidepressants+cobre+N05B_Anxiolytics+Gender+Age+InBody_BMI+DX_ANX	DX_ANX	rpca	4
2	12.9147141270109	0.0187926980045016	0.001	N06A_Antidepressants+cobre+N05B_Anxiolytics+Gender+Age+InBody_BMI+DX_ANX	Gender	rpca	4
3	2.60545326389876	0.0037912954070648	0.058	N06A_Antidepressants+cobre+N05B_Anxiolytics+Gender+Age+InBody_BMI+DX_ANX	InBody_BMI	rpca	4
4	1.32754805305137	0.0019317663095058	0.264	N06A_Antidepressants+cobre+N05B_Anxiolytics+Gender+Age+InBody_BMI+DX_ANX	N05B_Anxiolytics	rpca	4
5	9.44738709806538	0.0137472568823062	0.002	N06A_Antidepressants+cobre+N05B_Anxiolytics+Gender+Age+InBody_BMI+DX_ANX	N06A_Antidepressants	rpca	4
6	5.39858585422588	0.0078556902314742	0.007	N06A_Antidepressants+cobre+N05B_Anxiolytics+Gender+Age+InBody_BMI+DX_ANX	cobre	rpca	4
0	2.79488226345005	0.0041441845985157	0.002	N06A_Antidepressants+cobre+N05B_Anxiolytics+Gender+Age+InBody_BMI+GroupAssignment	Age	uwuf	5
1	3.29983100470658	0.0048929105194323	0.002	N06A_Antidepressants+cobre+N05B_Anxiolytics+Gender+Age+InBody_BMI+GroupAssignment	Gender	uwuf	5
2	1.81330643142625	0.0026887274228968	0.011	N06A_Antidepressants+cobre+N05B_Anxiolytics+Gender+Age+InBody_BMI+GroupAssignment	GroupAssignment	uwuf	5
3	2.14744036956314	0.0031841732376908	0.004	N06A_Antidepressants+cobre+N05B_Anxiolytics+Gender+Age+InBody_BMI+GroupAssignment	InBody_BMI	uwuf	5
4	2.55937288711112	0.0037949769259803	0.002	N06A_Antidepressants+cobre+N05B_Anxiolytics+Gender+Age+InBody_BMI+GroupAssignment	N05B_Anxiolytics	uwuf	5
5	6.92060378444286	0.0102617058296096	0.001	N06A_Antidepressants+cobre+N05B_Anxiolytics+Gender+Age+InBody_BMI+GroupAssignment	N06A_Antidepressants	uwuf	5
6	3.87522161922227	0.0057460859658509	0.001	N06A_Antidepressants+cobre+N05B_Anxiolytics+Gender+Age+InBody_BMI+GroupAssignment	cobre	uwuf	5
0	2.79432199761531	0.0041441845985157	0.001	N06A_Antidepressants+cobre+N05B_Anxiolytics+Gender+Age+InBody_BMI+DX_MDD	Age	uwuf	5
1	1.68244260333461	0.0024951858556659	0.033	N06A_Antidepressants+cobre+N05B_Anxiolytics+Gender+Age+InBody_BMI+DX_MDD	DX_MDD	uwuf	5
2	3.29916951617215	0.0048929105194323	0.001	N06A_Antidepressants+cobre+N05B_Anxiolytics+Gender+Age+InBody_BMI+DX_MDD	Gender	uwuf	5
3	2.14700989079595	0.0031841732376908	0.005	N06A_Antidepressants+cobre+N05B_Anxiolytics+Gender+Age+InBody_BMI+DX_MDD	InBody_BMI	uwuf	5
4	2.55885983180078	0.0037949769259803	0.001	N06A_Antidepressants+cobre+N05B_Anxiolytics+Gender+Age+InBody_BMI+DX_MDD	N05B_Anxiolytics	uwuf	5
5	6.91921647095673	0.0102617058296096	0.001	N06A_Antidepressants+cobre+N05B_Anxiolytics+Gender+Age+InBody_BMI+DX_MDD	N06A_Antidepressants	uwuf	5
6	3.87444478711606	0.0057460859658509	0.001	N06A_Antidepressants+cobre+N05B_Anxiolytics+Gender+Age+InBody_BMI+DX_MDD	cobre	uwuf	5
0	2.79364184002439	0.0041441845985157	0.002	N06A_Antidepressants+cobre+N05B_Anxiolytics+Gender+Age+InBody_BMI+DX_ANX	Age	uwuf	5
1	1.52357511484379	0.0022601238409152	0.042	N06A_Antidepressants+cobre+N05B_Anxiolytics+Gender+Age+InBody_BMI+DX_ANX	DX_ANX	uwuf	5
2	3.29836647515108	0.0048929105194323	0.001	N06A_Antidepressants+cobre+N05B_Anxiolytics+Gender+Age+InBody_BMI+DX_ANX	Gender	uwuf	5
3	2.14648729351609	0.0031841732376908	0.005	N06A_Antidepressants+cobre+N05B_Anxiolytics+Gender+Age+InBody_BMI+DX_ANX	InBody_BMI	uwuf	5
4	2.55823698735401	0.0037949769259803	0.001	N06A_Antidepressants+cobre+N05B_Anxiolytics+Gender+Age+InBody_BMI+DX_ANX	N05B_Anxiolytics	uwuf	5
5	6.91753228509342	0.0102617058296096	0.001	N06A_Antidepressants+cobre+N05B_Anxiolytics+Gender+Age+InBody_BMI+DX_ANX	N06A_Antidepressants	uwuf	5
6	3.8735017200555	0.0057460859658509	0.001	N06A_Antidepressants+cobre+N05B_Anxiolytics+Gender+Age+InBody_BMI+DX_ANX	cobre	uwuf	5
0	8.33384234627643	0.0122960111222166	0.001	N06A_Antidepressants+cobre+N05B_Anxiolytics+Gender+Age+InBody_BMI+GroupAssignment	Age	wuf	5
1	3.70285153361348	0.0054633027299312	0.011	N06A_Antidepressants+cobre+N05B_Anxiolytics+Gender+Age+InBody_BMI+GroupAssignment	Gender	wuf	5
2	0.449563305875521	0.0006632997337243	0.827	N06A_Antidepressants+cobre+N05B_Anxiolytics+Gender+Age+InBody_BMI+GroupAssignment	GroupAssignment	wuf	5
3	1.35030558972266	0.0019922830142136	0.218	N06A_Antidepressants+cobre+N05B_Anxiolytics+Gender+Age+InBody_BMI+GroupAssignment	InBody_BMI	wuf	5
4	1.05297574273211	0.0015535932773966	0.351	N06A_Antidepressants+cobre+N05B_Anxiolytics+Gender+Age+InBody_BMI+GroupAssignment	N05B_Anxiolytics	wuf	5
5	5.96454529404869	0.0088002762984058	0.001	N06A_Antidepressants+cobre+N05B_Anxiolytics+Gender+Age+InBody_BMI+GroupAssignment	N06A_Antidepressants	wuf	5
6	5.91387389709846	0.0087255141377373	0.001	N06A_Antidepressants+cobre+N05B_Anxiolytics+Gender+Age+InBody_BMI+GroupAssignment	cobre	wuf	5
0	8.3345731052067	0.0122960111222166	0.001	N06A_Antidepressants+cobre+N05B_Anxiolytics+Gender+Age+InBody_BMI+DX_MDD	Age	wuf	5
1	0.506686127045857	0.0007475149806696	0.768	N06A_Antidepressants+cobre+N05B_Anxiolytics+Gender+Age+InBody_BMI+DX_MDD	DX_MDD	wuf	5
2	3.70317622080016	0.0054633027299312	0.008	N06A_Antidepressants+cobre+N05B_Anxiolytics+Gender+Age+InBody_BMI+DX_MDD	Gender	wuf	5
3	1.35042399223464	0.0019922830142136	0.208	N06A_Antidepressants+cobre+N05B_Anxiolytics+Gender+Age+InBody_BMI+DX_MDD	InBody_BMI	wuf	5
4	1.05306807366368	0.0015535932773966	0.371	N06A_Antidepressants+cobre+N05B_Anxiolytics+Gender+Age+InBody_BMI+DX_MDD	N05B_Anxiolytics	wuf	5
5	5.96506829947135	0.0088002762984058	0.001	N06A_Antidepressants+cobre+N05B_Anxiolytics+Gender+Age+InBody_BMI+DX_MDD	N06A_Antidepressants	wuf	5
6	5.91439245936341	0.0087255141377373	0.001	N06A_Antidepressants+cobre+N05B_Anxiolytics+Gender+Age+InBody_BMI+DX_MDD	cobre	wuf	5
0	8.34790875685819	0.0122960111222166	0.001	N06A_Antidepressants+cobre+N05B_Anxiolytics+Gender+Age+InBody_BMI+DX_ANX	Age	wuf	5
1	1.54912298675524	0.0022817730798956	0.186	N06A_Antidepressants+cobre+N05B_Anxiolytics+Gender+Age+InBody_BMI+DX_ANX	DX_ANX	wuf	5
2	3.70910145145821	0.0054633027299312	0.013	N06A_Antidepressants+cobre+N05B_Anxiolytics+Gender+Age+InBody_BMI+DX_ANX	Gender	wuf	5
3	1.35258472484985	0.0019922830142136	0.215	N06A_Antidepressants+cobre+N05B_Anxiolytics+Gender+Age+InBody_BMI+DX_ANX	InBody_BMI	wuf	5
4	1.05475302486855	0.0015535932773966	0.375	N06A_Antidepressants+cobre+N05B_Anxiolytics+Gender+Age+InBody_BMI+DX_ANX	N05B_Anxiolytics	wuf	5
5	5.97461264828382	0.0088002762984058	0.002	N06A_Antidepressants+cobre+N05B_Anxiolytics+Gender+Age+InBody_BMI+DX_ANX	N06A_Antidepressants	wuf	5
6	5.92385572479676	0.0087255141377373	0.001	N06A_Antidepressants+cobre+N05B_Anxiolytics+Gender+Age+InBody_BMI+DX_ANX	cobre	wuf	5
0	3.26999112226766	0.0047564205684888	0.027	N06A_Antidepressants+cobre+N05B_Anxiolytics+Gender+Age+InBody_BMI+GroupAssignment	Age	rpca	5
1	14.4861196844952	0.021071028956538	0.001	N06A_Antidepressants+cobre+N05B_Anxiolytics+Gender+Age+InBody_BMI+GroupAssignment	Gender	rpca	5
2	0.588836653719895	0.0008565022553612	0.604	N06A_Antidepressants+cobre+N05B_Anxiolytics+Gender+Age+InBody_BMI+GroupAssignment	GroupAssignment	rpca	5
3	2.23968496495982	0.0032577714238204	0.087	N06A_Antidepressants+cobre+N05B_Anxiolytics+Gender+Age+InBody_BMI+GroupAssignment	InBody_BMI	rpca	5
4	0.808375069628498	0.0011758355495375	0.441	N06A_Antidepressants+cobre+N05B_Anxiolytics+Gender+Age+InBody_BMI+GroupAssignment	N05B_Anxiolytics	rpca	5
5	9.07929613685684	0.0132064428550495	0.001	N06A_Antidepressants+cobre+N05B_Anxiolytics+Gender+Age+InBody_BMI+GroupAssignment	N06A_Antidepressants	rpca	5
6	6.01760084188258	0.008753002484434	0.002	N06A_Antidepressants+cobre+N05B_Anxiolytics+Gender+Age+InBody_BMI+GroupAssignment	cobre	rpca	5
0	3.27123518632951	0.0047564205684888	0.037	N06A_Antidepressants+cobre+N05B_Anxiolytics+Gender+Age+InBody_BMI+DX_MDD	Age	rpca	5
1	0.836732817492505	0.0012166209265792	0.46	N06A_Antidepressants+cobre+N05B_Anxiolytics+Gender+Age+InBody_BMI+DX_MDD	DX_MDD	rpca	5
2	14.4916309107405	0.021071028956538	0.001	N06A_Antidepressants+cobre+N05B_Anxiolytics+Gender+Age+InBody_BMI+DX_MDD	Gender	rpca	5
3	2.24053705032354	0.0032577714238204	0.098	N06A_Antidepressants+cobre+N05B_Anxiolytics+Gender+Age+InBody_BMI+DX_MDD	InBody_BMI	rpca	5
4	0.808682614919911	0.0011758355495375	0.443	N06A_Antidepressants+cobre+N05B_Anxiolytics+Gender+Age+InBody_BMI+DX_MDD	N05B_Anxiolytics	rpca	5
5	9.08275034379759	0.0132064428550495	0.002	N06A_Antidepressants+cobre+N05B_Anxiolytics+Gender+Age+InBody_BMI+DX_MDD	N06A_Antidepressants	rpca	5
6	6.01989023065031	0.008753002484434	0.002	N06A_Antidepressants+cobre+N05B_Anxiolytics+Gender+Age+InBody_BMI+DX_MDD	cobre	rpca	5
0	3.2699694357053	0.0047564205684888	0.031	N06A_Antidepressants+cobre+N05B_Anxiolytics+Gender+Age+InBody_BMI+DX_ANX	Age	rpca	5
1	0.584515320292535	0.0008502222258345	0.559	N06A_Antidepressants+cobre+N05B_Anxiolytics+Gender+Age+InBody_BMI+DX_ANX	DX_ANX	rpca	5
2	14.4860236126325	0.021071028956538	0.001	N06A_Antidepressants+cobre+N05B_Anxiolytics+Gender+Age+InBody_BMI+DX_ANX	Gender	rpca	5
3	2.23967011138198	0.0032577714238204	0.094	N06A_Antidepressants+cobre+N05B_Anxiolytics+Gender+Age+InBody_BMI+DX_ANX	InBody_BMI	rpca	5
4	0.808369708489673	0.0011758355495375	0.459	N06A_Antidepressants+cobre+N05B_Anxiolytics+Gender+Age+InBody_BMI+DX_ANX	N05B_Anxiolytics	rpca	5
5	9.07923592301694	0.0132064428550495	0.001	N06A_Antidepressants+cobre+N05B_Anxiolytics+Gender+Age+InBody_BMI+DX_ANX	N06A_Antidepressants	rpca	5
6	6.01756093318831	0.008753002484434	0.003	N06A_Antidepressants+cobre+N05B_Anxiolytics+Gender+Age+InBody_BMI+DX_ANX	cobre	rpca	5
0	2.81380447944283	0.004168506054952	0.002	N06A_Antidepressants+cobre+N05B_Anxiolytics+Gender+Age+InBody_BMI+GroupAssignment	Age	uwuf	6
1	3.29165843633375	0.004876422019702	0.001	N06A_Antidepressants+cobre+N05B_Anxiolytics+Gender+Age+InBody_BMI+GroupAssignment	Gender	uwuf	6
2	1.70317268498401	0.0025231623952033	0.028	N06A_Antidepressants+cobre+N05B_Anxiolytics+Gender+Age+InBody_BMI+GroupAssignment	GroupAssignment	uwuf	6
3	2.16507799373682	0.0032074512611915	0.009	N06A_Antidepressants+cobre+N05B_Anxiolytics+Gender+Age+InBody_BMI+GroupAssignment	InBody_BMI	uwuf	6
4	2.61370916340499	0.0038720751754915	0.002	N06A_Antidepressants+cobre+N05B_Anxiolytics+Gender+Age+InBody_BMI+GroupAssignment	N05B_Anxiolytics	uwuf	6
5	7.30697756148836	0.0108249099861034	0.001	N06A_Antidepressants+cobre+N05B_Anxiolytics+Gender+Age+InBody_BMI+GroupAssignment	N06A_Antidepressants	uwuf	6
6	4.12068718422604	0.0061045853055898	0.001	N06A_Antidepressants+cobre+N05B_Anxiolytics+Gender+Age+InBody_BMI+GroupAssignment	cobre	uwuf	6
0	2.81363400943933	0.004168506054952	0.003	N06A_Antidepressants+cobre+N05B_Anxiolytics+Gender+Age+InBody_BMI+DX_MDD	Age	uwuf	6
1	1.66362967019894	0.002464730782382	0.032	N06A_Antidepressants+cobre+N05B_Anxiolytics+Gender+Age+InBody_BMI+DX_MDD	DX_MDD	uwuf	6
2	3.29145901628546	0.004876422019702	0.001	N06A_Antidepressants+cobre+N05B_Anxiolytics+Gender+Age+InBody_BMI+DX_MDD	Gender	uwuf	6
3	2.16494682582666	0.0032074512611915	0.005	N06A_Antidepressants+cobre+N05B_Anxiolytics+Gender+Age+InBody_BMI+DX_MDD	InBody_BMI	uwuf	6
4	2.61355081586752	0.0038720751754915	0.002	N06A_Antidepressants+cobre+N05B_Anxiolytics+Gender+Age+InBody_BMI+DX_MDD	N05B_Anxiolytics	uwuf	6
5	7.30653487952535	0.0108249099861034	0.001	N06A_Antidepressants+cobre+N05B_Anxiolytics+Gender+Age+InBody_BMI+DX_MDD	N06A_Antidepressants	uwuf	6
6	4.12043753875001	0.0061045853055898	0.001	N06A_Antidepressants+cobre+N05B_Anxiolytics+Gender+Age+InBody_BMI+DX_MDD	cobre	uwuf	6
0	2.81328993921707	0.004168506054952	0.001	N06A_Antidepressants+cobre+N05B_Anxiolytics+Gender+Age+InBody_BMI+DX_ANX	Age	uwuf	6
1	1.58381754134243	0.0023467730499411	0.029	N06A_Antidepressants+cobre+N05B_Anxiolytics+Gender+Age+InBody_BMI+DX_ANX	DX_ANX	uwuf	6
2	3.29105651438526	0.004876422019702	0.001	N06A_Antidepressants+cobre+N05B_Anxiolytics+Gender+Age+InBody_BMI+DX_ANX	Gender	uwuf	6
3	2.16468208146651	0.0032074512611915	0.006	N06A_Antidepressants+cobre+N05B_Anxiolytics+Gender+Age+InBody_BMI+DX_ANX	InBody_BMI	uwuf	6
4	2.61323121317326	0.0038720751754915	0.001	N06A_Antidepressants+cobre+N05B_Anxiolytics+Gender+Age+InBody_BMI+DX_ANX	N05B_Anxiolytics	uwuf	6
5	7.30564138695615	0.0108249099861034	0.001	N06A_Antidepressants+cobre+N05B_Anxiolytics+Gender+Age+InBody_BMI+DX_ANX	N06A_Antidepressants	uwuf	6
6	4.11993366374175	0.0061045853055898	0.001	N06A_Antidepressants+cobre+N05B_Anxiolytics+Gender+Age+InBody_BMI+DX_ANX	cobre	uwuf	6
0	8.50188579089375	0.0125398027826128	0.001	N06A_Antidepressants+cobre+N05B_Anxiolytics+Gender+Age+InBody_BMI+GroupAssignment	Age	wuf	6
1	3.74521950000411	0.0055239878613695	0.004	N06A_Antidepressants+cobre+N05B_Anxiolytics+Gender+Age+InBody_BMI+GroupAssignment	Gender	wuf	6
2	0.440894251883337	0.0006502941938512	0.83	N06A_Antidepressants+cobre+N05B_Anxiolytics+Gender+Age+InBody_BMI+GroupAssignment	GroupAssignment	wuf	6
3	1.33876350626806	0.0019746007831747	0.215	N06A_Antidepressants+cobre+N05B_Anxiolytics+Gender+Age+InBody_BMI+GroupAssignment	InBody_BMI	wuf	6
4	1.03494046478333	0.0015264789058951	0.374	N06A_Antidepressants+cobre+N05B_Anxiolytics+Gender+Age+InBody_BMI+GroupAssignment	N05B_Anxiolytics	wuf	6
5	6.04844064582474	0.0089211093522591	0.001	N06A_Antidepressants+cobre+N05B_Anxiolytics+Gender+Age+InBody_BMI+GroupAssignment	N06A_Antidepressants	wuf	6
6	5.8818417017276	0.0086753852912505	0.001	N06A_Antidepressants+cobre+N05B_Anxiolytics+Gender+Age+InBody_BMI+GroupAssignment	cobre	wuf	6
0	8.50274656585825	0.0125398027826128	0.001	N06A_Antidepressants+cobre+N05B_Anxiolytics+Gender+Age+InBody_BMI+DX_MDD	Age	wuf	6
1	0.506849503037686	0.0007474987945752	0.767	N06A_Antidepressants+cobre+N05B_Anxiolytics+Gender+Age+InBody_BMI+DX_MDD	DX_MDD	wuf	6
2	3.74559868542973	0.0055239878613695	0.006	N06A_Antidepressants+cobre+N05B_Anxiolytics+Gender+Age+InBody_BMI+DX_MDD	Gender	wuf	6
3	1.33889904962138	0.0019746007831747	0.21	N06A_Antidepressants+cobre+N05B_Anxiolytics+Gender+Age+InBody_BMI+DX_MDD	InBody_BMI	wuf	6
4	1.03504524751786	0.0015264789058951	0.338	N06A_Antidepressants+cobre+N05B_Anxiolytics+Gender+Age+InBody_BMI+DX_MDD	N05B_Anxiolytics	wuf	6
5	6.04905302129181	0.0089211093522591	0.001	N06A_Antidepressants+cobre+N05B_Anxiolytics+Gender+Age+InBody_BMI+DX_MDD	N06A_Antidepressants	wuf	6
6	5.88243720985445	0.0086753852912505	0.001	N06A_Antidepressants+cobre+N05B_Anxiolytics+Gender+Age+InBody_BMI+DX_MDD	cobre	wuf	6
0	8.51593147311248	0.0125398027826128	0.001	N06A_Antidepressants+cobre+N05B_Anxiolytics+Gender+Age+InBody_BMI+DX_ANX	Age	wuf	6
1	1.51711804622566	0.0022339730137188	0.192	N06A_Antidepressants+cobre+N05B_Anxiolytics+Gender+Age+InBody_BMI+DX_ANX	DX_ANX	wuf	6
2	3.75140685234337	0.0055239878613695	0.006	N06A_Antidepressants+cobre+N05B_Anxiolytics+Gender+Age+InBody_BMI+DX_ANX	Gender	wuf	6
3	1.34097523284703	0.0019746007831747	0.21	N06A_Antidepressants+cobre+N05B_Anxiolytics+Gender+Age+InBody_BMI+DX_ANX	InBody_BMI	wuf	6
4	1.03665025543933	0.0015264789058951	0.348	N06A_Antidepressants+cobre+N05B_Anxiolytics+Gender+Age+InBody_BMI+DX_ANX	N05B_Anxiolytics	wuf	6
5	6.058433073072	0.0089211093522591	0.001	N06A_Antidepressants+cobre+N05B_Anxiolytics+Gender+Age+InBody_BMI+DX_ANX	N06A_Antidepressants	wuf	6
6	5.89155889641067	0.0086753852912505	0.001	N06A_Antidepressants+cobre+N05B_Anxiolytics+Gender+Age+InBody_BMI+DX_ANX	cobre	wuf	6
0	4.08668595836488	0.0059379292359373	0.007	N06A_Antidepressants+cobre+N05B_Anxiolytics+Gender+Age+InBody_BMI+GroupAssignment	Age	rpca	6
1	12.9600204190282	0.0188308289231217	0.001	N06A_Antidepressants+cobre+N05B_Anxiolytics+Gender+Age+InBody_BMI+GroupAssignment	Gender	rpca	6
2	0.294949097977609	0.0004285592017193	0.778	N06A_Antidepressants+cobre+N05B_Anxiolytics+Gender+Age+InBody_BMI+GroupAssignment	GroupAssignment	rpca	6
3	3.33227423645624	0.0048417737042684	0.029	N06A_Antidepressants+cobre+N05B_Anxiolytics+Gender+Age+InBody_BMI+GroupAssignment	InBody_BMI	rpca	6
4	0.877920736168338	0.0012756133598813	0.415	N06A_Antidepressants+cobre+N05B_Anxiolytics+Gender+Age+InBody_BMI+GroupAssignment	N05B_Anxiolytics	rpca	6
5	9.84424050726708	0.0143036201237954	0.001	N06A_Antidepressants+cobre+N05B_Anxiolytics+Gender+Age+InBody_BMI+GroupAssignment	N06A_Antidepressants	rpca	6
6	5.83810584714553	0.0084827314223411	0.003	N06A_Antidepressants+cobre+N05B_Anxiolytics+Gender+Age+InBody_BMI+GroupAssignment	cobre	rpca	6
0	4.08818282925197	0.0059379292359373	0.01	N06A_Antidepressants+cobre+N05B_Anxiolytics+Gender+Age+InBody_BMI+DX_MDD	Age	rpca	6
1	0.533505340894697	0.0007748961075224	0.627	N06A_Antidepressants+cobre+N05B_Anxiolytics+Gender+Age+InBody_BMI+DX_MDD	DX_MDD	rpca	6
2	12.9647674138937	0.0188308289231217	0.001	N06A_Antidepressants+cobre+N05B_Anxiolytics+Gender+Age+InBody_BMI+DX_MDD	Gender	rpca	6
3	3.33349478150011	0.0048417737042684	0.035	N06A_Antidepressants+cobre+N05B_Anxiolytics+Gender+Age+InBody_BMI+DX_MDD	InBody_BMI	rpca	6
4	0.878242300879825	0.0012756133598813	0.436	N06A_Antidepressants+cobre+N05B_Anxiolytics+Gender+Age+InBody_BMI+DX_MDD	N05B_Anxiolytics	rpca	6
5	9.84784625460634	0.0143036201237954	0.001	N06A_Antidepressants+cobre+N05B_Anxiolytics+Gender+Age+InBody_BMI+DX_MDD	N06A_Antidepressants	rpca	6
6	5.84024422791845	0.0084827314223411	0.003	N06A_Antidepressants+cobre+N05B_Anxiolytics+Gender+Age+InBody_BMI+DX_MDD	cobre	rpca	6
0	4.08863730347801	0.0059379292359373	0.013	N06A_Antidepressants+cobre+N05B_Anxiolytics+Gender+Age+InBody_BMI+DX_ANX	Age	rpca	6
1	0.605934876937184	0.0008799994114857	0.583	N06A_Antidepressants+cobre+N05B_Anxiolytics+Gender+Age+InBody_BMI+DX_ANX	DX_ANX	rpca	6
2	12.9662086783583	0.0188308289231217	0.001	N06A_Antidepressants+cobre+N05B_Anxiolytics+Gender+Age+InBody_BMI+DX_ANX	Gender	rpca	6
3	3.33386535872821	0.0048417737042684	0.032	N06A_Antidepressants+cobre+N05B_Anxiolytics+Gender+Age+InBody_BMI+DX_ANX	InBody_BMI	rpca	6
4	0.878339933130299	0.0012756133598813	0.424	N06A_Antidepressants+cobre+N05B_Anxiolytics+Gender+Age+InBody_BMI+DX_ANX	N05B_Anxiolytics	rpca	6
5	9.84894101785243	0.0143036201237954	0.001	N06A_Antidepressants+cobre+N05B_Anxiolytics+Gender+Age+InBody_BMI+DX_ANX	N06A_Antidepressants	rpca	6
6	5.84089347492775	0.0084827314223411	0.001	N06A_Antidepressants+cobre+N05B_Anxiolytics+Gender+Age+InBody_BMI+DX_ANX	cobre	rpca	6
0	2.7317120913449	0.0040455221443869	0.002	N06A_Antidepressants+cobre+N05B_Anxiolytics+Gender+Age+InBody_BMI+GroupAssignment	Age	uwuf	7
1	3.51138685056086	0.005200179516158	0.001	N06A_Antidepressants+cobre+N05B_Anxiolytics+Gender+Age+InBody_BMI+GroupAssignment	Gender	uwuf	7
2	1.65667351744365	0.0024534464748582	0.026	N06A_Antidepressants+cobre+N05B_Anxiolytics+Gender+Age+InBody_BMI+GroupAssignment	GroupAssignment	uwuf	7
3	2.19076935982865	0.0032444143680118	0.004	N06A_Antidepressants+cobre+N05B_Anxiolytics+Gender+Age+InBody_BMI+GroupAssignment	InBody_BMI	uwuf	7
4	2.55922656099721	0.0037900801324637	0.001	N06A_Antidepressants+cobre+N05B_Anxiolytics+Gender+Age+InBody_BMI+GroupAssignment	N05B_Anxiolytics	uwuf	7
5	7.3120551929588	0.0108287697293644	0.001	N06A_Antidepressants+cobre+N05B_Anxiolytics+Gender+Age+InBody_BMI+GroupAssignment	N06A_Antidepressants	uwuf	7
6	4.28156747716208	0.0063407765761355	0.001	N06A_Antidepressants+cobre+N05B_Anxiolytics+Gender+Age+InBody_BMI+GroupAssignment	cobre	uwuf	7
0	2.73129325535248	0.0040455221443869	0.001	N06A_Antidepressants+cobre+N05B_Anxiolytics+Gender+Age+InBody_BMI+DX_MDD	Age	uwuf	7
1	1.5566058322632	0.0023056049921266	0.036	N06A_Antidepressants+cobre+N05B_Anxiolytics+Gender+Age+InBody_BMI+DX_MDD	DX_MDD	uwuf	7
2	3.51084847201029	0.005200179516158	0.001	N06A_Antidepressants+cobre+N05B_Anxiolytics+Gender+Age+InBody_BMI+DX_MDD	Gender	uwuf	7
3	2.19043346313518	0.0032444143680118	0.008	N06A_Antidepressants+cobre+N05B_Anxiolytics+Gender+Age+InBody_BMI+DX_MDD	InBody_BMI	uwuf	7
4	2.55883417111107	0.0037900801324637	0.003	N06A_Antidepressants+cobre+N05B_Anxiolytics+Gender+Age+InBody_BMI+DX_MDD	N05B_Anxiolytics	uwuf	7
5	7.31093408217152	0.0108287697293644	0.001	N06A_Antidepressants+cobre+N05B_Anxiolytics+Gender+Age+InBody_BMI+DX_MDD	N06A_Antidepressants	uwuf	7
6	4.28091101172816	0.0063407765761355	0.001	N06A_Antidepressants+cobre+N05B_Anxiolytics+Gender+Age+InBody_BMI+DX_MDD	cobre	uwuf	7
0	2.73095538559301	0.0040455221443869	0.002	N06A_Antidepressants+cobre+N05B_Anxiolytics+Gender+Age+InBody_BMI+DX_ANX	Age	uwuf	7
1	1.47588248151264	0.0021863100704501	0.058	N06A_Antidepressants+cobre+N05B_Anxiolytics+Gender+Age+InBody_BMI+DX_ANX	DX_ANX	uwuf	7
2	3.51041416876348	0.005200179516158	0.001	N06A_Antidepressants+cobre+N05B_Anxiolytics+Gender+Age+InBody_BMI+DX_ANX	Gender	uwuf	7
3	2.1901624994714	0.0032444143680118	0.006	N06A_Antidepressants+cobre+N05B_Anxiolytics+Gender+Age+InBody_BMI+DX_ANX	InBody_BMI	uwuf	7
4	2.55851763509494	0.0037900801324637	0.001	N06A_Antidepressants+cobre+N05B_Anxiolytics+Gender+Age+InBody_BMI+DX_ANX	N05B_Anxiolytics	uwuf	7
5	7.31002969611373	0.0108287697293644	0.001	N06A_Antidepressants+cobre+N05B_Anxiolytics+Gender+Age+InBody_BMI+DX_ANX	N06A_Antidepressants	uwuf	7
6	4.28038144926868	0.0063407765761355	0.001	N06A_Antidepressants+cobre+N05B_Anxiolytics+Gender+Age+InBody_BMI+DX_ANX	cobre	uwuf	7
0	8.29500105259561	0.0122400021264343	0.001	N06A_Antidepressants+cobre+N05B_Anxiolytics+Gender+Age+InBody_BMI+GroupAssignment	Age	wuf	7
1	3.68151445631241	0.0054323977161717	0.011	N06A_Antidepressants+cobre+N05B_Anxiolytics+Gender+Age+InBody_BMI+GroupAssignment	Gender	wuf	7
2	0.420630661590871	0.0006206774609998	0.84	N06A_Antidepressants+cobre+N05B_Anxiolytics+Gender+Age+InBody_BMI+GroupAssignment	GroupAssignment	wuf	7
3	1.37283244676064	0.0020257347721891	0.221	N06A_Antidepressants+cobre+N05B_Anxiolytics+Gender+Age+InBody_BMI+GroupAssignment	InBody_BMI	wuf	7
4	1.04370820860358	0.0015400830707173	0.357	N06A_Antidepressants+cobre+N05B_Anxiolytics+Gender+Age+InBody_BMI+GroupAssignment	N05B_Anxiolytics	wuf	7
5	6.0363746464179	0.0089072006187376	0.001	N06A_Antidepressants+cobre+N05B_Anxiolytics+Gender+Age+InBody_BMI+GroupAssignment	N06A_Antidepressants	wuf	7
6	5.84598522048647	0.0086262643098119	0.001	N06A_Antidepressants+cobre+N05B_Anxiolytics+Gender+Age+InBody_BMI+GroupAssignment	cobre	wuf	7
0	8.29596945034677	0.0122400021264343	0.001	N06A_Antidepressants+cobre+N05B_Anxiolytics+Gender+Age+InBody_BMI+DX_MDD	Age	wuf	7
1	0.496680594531181	0.0007328102604049	0.782	N06A_Antidepressants+cobre+N05B_Anxiolytics+Gender+Age+InBody_BMI+DX_MDD	DX_MDD	wuf	7
2	3.68194425376485	0.0054323977161717	0.009	N06A_Antidepressants+cobre+N05B_Anxiolytics+Gender+Age+InBody_BMI+DX_MDD	Gender	wuf	7
3	1.37299271772935	0.0020257347721891	0.217	N06A_Antidepressants+cobre+N05B_Anxiolytics+Gender+Age+InBody_BMI+DX_MDD	InBody_BMI	wuf	7
4	1.04383005604828	0.0015400830707173	0.401	N06A_Antidepressants+cobre+N05B_Anxiolytics+Gender+Age+InBody_BMI+DX_MDD	N05B_Anxiolytics	wuf	7
5	6.0370793614138	0.0089072006187376	0.001	N06A_Antidepressants+cobre+N05B_Anxiolytics+Gender+Age+InBody_BMI+DX_MDD	N06A_Antidepressants	wuf	7
6	5.84666770851811	0.0086262643098119	0.001	N06A_Antidepressants+cobre+N05B_Anxiolytics+Gender+Age+InBody_BMI+DX_MDD	cobre	wuf	7
0	8.30877917502093	0.0122400021264343	0.001	N06A_Antidepressants+cobre+N05B_Anxiolytics+Gender+Age+InBody_BMI+DX_ANX	Age	wuf	7
1	1.50265019874669	0.0022136154109427	0.147	N06A_Antidepressants+cobre+N05B_Anxiolytics+Gender+Age+InBody_BMI+DX_ANX	DX_ANX	wuf	7
2	3.68762950760271	0.0054323977161717	0.01	N06A_Antidepressants+cobre+N05B_Anxiolytics+Gender+Age+InBody_BMI+DX_ANX	Gender	wuf	7
3	1.37511274225439	0.0020257347721891	0.214	N06A_Antidepressants+cobre+N05B_Anxiolytics+Gender+Age+InBody_BMI+DX_ANX	InBody_BMI	wuf	7
4	1.04544182375121	0.0015400830707173	0.342	N06A_Antidepressants+cobre+N05B_Anxiolytics+Gender+Age+InBody_BMI+DX_ANX	N05B_Anxiolytics	wuf	7
5	6.04640115616228	0.0089072006187376	0.001	N06A_Antidepressants+cobre+N05B_Anxiolytics+Gender+Age+InBody_BMI+DX_ANX	N06A_Antidepressants	wuf	7
6	5.8556954905098	0.0086262643098119	0.001	N06A_Antidepressants+cobre+N05B_Anxiolytics+Gender+Age+InBody_BMI+DX_ANX	cobre	wuf	7
0	3.97244289127518	0.0057878147787577	0.01	N06A_Antidepressants+cobre+N05B_Anxiolytics+Gender+Age+InBody_BMI+GroupAssignment	Age	rpca	7
1	12.4844281918766	0.0181897034069351	0.001	N06A_Antidepressants+cobre+N05B_Anxiolytics+Gender+Age+InBody_BMI+GroupAssignment	Gender	rpca	7
2	0.295398939006531	0.0004303936876138	0.797	N06A_Antidepressants+cobre+N05B_Anxiolytics+Gender+Age+InBody_BMI+GroupAssignment	GroupAssignment	rpca	7
3	2.62477293647466	0.0038242713635927	0.054	N06A_Antidepressants+cobre+N05B_Anxiolytics+Gender+Age+InBody_BMI+GroupAssignment	InBody_BMI	rpca	7
4	1.09271400542091	0.0015920748120561	0.33	N06A_Antidepressants+cobre+N05B_Anxiolytics+Gender+Age+InBody_BMI+GroupAssignment	N05B_Anxiolytics	rpca	7
5	9.06007873182232	0.0132004559954585	0.001	N06A_Antidepressants+cobre+N05B_Anxiolytics+Gender+Age+InBody_BMI+GroupAssignment	N06A_Antidepressants	rpca	7
6	5.81605530511529	0.0084739420478396	0.001	N06A_Antidepressants+cobre+N05B_Anxiolytics+Gender+Age+InBody_BMI+GroupAssignment	cobre	rpca	7
0	3.97591006462747	0.0057878147787577	0.023	N06A_Antidepressants+cobre+N05B_Anxiolytics+Gender+Age+InBody_BMI+DX_MDD	Age	rpca	7
1	0.863853694298871	0.0012575297472217	0.449	N06A_Antidepressants+cobre+N05B_Anxiolytics+Gender+Age+InBody_BMI+DX_MDD	DX_MDD	rpca	7
2	12.4953246799899	0.0181897034069351	0.001	N06A_Antidepressants+cobre+N05B_Anxiolytics+Gender+Age+InBody_BMI+DX_MDD	Gender	rpca	7
3	2.62706385494227	0.0038242713635927	0.067	N06A_Antidepressants+cobre+N05B_Anxiolytics+Gender+Age+InBody_BMI+DX_MDD	InBody_BMI	rpca	7
4	1.09366773313581	0.0015920748120561	0.325	N06A_Antidepressants+cobre+N05B_Anxiolytics+Gender+Age+InBody_BMI+DX_MDD	N05B_Anxiolytics	rpca	7
5	9.06798642600659	0.0132004559954585	0.001	N06A_Antidepressants+cobre+N05B_Anxiolytics+Gender+Age+InBody_BMI+DX_MDD	N06A_Antidepressants	rpca	7
6	5.82113159507623	0.0084739420478396	0.005	N06A_Antidepressants+cobre+N05B_Anxiolytics+Gender+Age+InBody_BMI+DX_MDD	cobre	rpca	7
0	3.9746977368271	0.0057878147787577	0.018	N06A_Antidepressants+cobre+N05B_Anxiolytics+Gender+Age+InBody_BMI+DX_ANX	Age	rpca	7
1	0.665088465949682	0.0009684783868565	0.507	N06A_Antidepressants+cobre+N05B_Anxiolytics+Gender+Age+InBody_BMI+DX_ANX	DX_ANX	rpca	7
2	12.4915146266341	0.0181897034069351	0.001	N06A_Antidepressants+cobre+N05B_Anxiolytics+Gender+Age+InBody_BMI+DX_ANX	Gender	rpca	7
3	2.62626281505632	0.0038242713635927	0.074	N06A_Antidepressants+cobre+N05B_Anxiolytics+Gender+Age+InBody_BMI+DX_ANX	InBody_BMI	rpca	7
4	1.09333425381266	0.0015920748120561	0.35	N06A_Antidepressants+cobre+N05B_Anxiolytics+Gender+Age+InBody_BMI+DX_ANX	N05B_Anxiolytics	rpca	7
5	9.06522143085857	0.0132004559954585	0.001	N06A_Antidepressants+cobre+N05B_Anxiolytics+Gender+Age+InBody_BMI+DX_ANX	N06A_Antidepressants	rpca	7
6	5.81935662543465	0.0084739420478396	0.006	N06A_Antidepressants+cobre+N05B_Anxiolytics+Gender+Age+InBody_BMI+DX_ANX	cobre	rpca	7
0	2.64847292637486	0.0039241896662189	0.003	N06A_Antidepressants+cobre+N05B_Anxiolytics+Gender+Age+InBody_BMI+GroupAssignment	Age	uwuf	8
1	3.41922591706797	0.0050661990449688	0.001	N06A_Antidepressants+cobre+N05B_Anxiolytics+Gender+Age+InBody_BMI+GroupAssignment	Gender	uwuf	8
2	1.73581015503098	0.0025719153875641	0.026	N06A_Antidepressants+cobre+N05B_Anxiolytics+Gender+Age+InBody_BMI+GroupAssignment	GroupAssignment	uwuf	8
3	2.2332371643912	0.0033089430952633	0.006	N06A_Antidepressants+cobre+N05B_Anxiolytics+Gender+Age+InBody_BMI+GroupAssignment	InBody_BMI	uwuf	8
4	2.60800072027147	0.003864222803285	0.003	N06A_Antidepressants+cobre+N05B_Anxiolytics+Gender+Age+InBody_BMI+GroupAssignment	N05B_Anxiolytics	uwuf	8
5	7.20858197456924	0.0106808125584339	0.001	N06A_Antidepressants+cobre+N05B_Anxiolytics+Gender+Age+InBody_BMI+GroupAssignment	N06A_Antidepressants	uwuf	8
6	4.05618155001457	0.0060099635395035	0.001	N06A_Antidepressants+cobre+N05B_Anxiolytics+Gender+Age+InBody_BMI+GroupAssignment	cobre	uwuf	8
0	2.64848582695125	0.0039241896662189	0.001	N06A_Antidepressants+cobre+N05B_Anxiolytics+Gender+Age+InBody_BMI+DX_MDD	Age	uwuf	8
1	1.73898959783244	0.0025766137541811	0.026	N06A_Antidepressants+cobre+N05B_Anxiolytics+Gender+Age+InBody_BMI+DX_MDD	DX_MDD	uwuf	8
2	3.41924257194282	0.0050661990449688	0.002	N06A_Antidepressants+cobre+N05B_Anxiolytics+Gender+Age+InBody_BMI+DX_MDD	Gender	uwuf	8
3	2.2332480423754	0.0033089430952633	0.004	N06A_Antidepressants+cobre+N05B_Anxiolytics+Gender+Age+InBody_BMI+DX_MDD	InBody_BMI	uwuf	8
4	2.60801342370981	0.003864222803285	0.001	N06A_Antidepressants+cobre+N05B_Anxiolytics+Gender+Age+InBody_BMI+DX_MDD	N05B_Anxiolytics	uwuf	8
5	7.20861708720396	0.0106808125584339	0.001	N06A_Antidepressants+cobre+N05B_Anxiolytics+Gender+Age+InBody_BMI+DX_MDD	N06A_Antidepressants	uwuf	8
6	4.05620130746778	0.0060099635395035	0.001	N06A_Antidepressants+cobre+N05B_Anxiolytics+Gender+Age+InBody_BMI+DX_MDD	cobre	uwuf	8
0	2.64766655211105	0.0039241896662189	0.001	N06A_Antidepressants+cobre+N05B_Anxiolytics+Gender+Age+InBody_BMI+DX_ANX	Age	uwuf	8
1	1.53707323265622	0.0022781444630941	0.045	N06A_Antidepressants+cobre+N05B_Anxiolytics+Gender+Age+InBody_BMI+DX_ANX	DX_ANX	uwuf	8
2	3.41818487347102	0.0050661990449688	0.001	N06A_Antidepressants+cobre+N05B_Anxiolytics+Gender+Age+InBody_BMI+DX_ANX	Gender	uwuf	8
3	2.23255721597397	0.0033089430952633	0.004	N06A_Antidepressants+cobre+N05B_Anxiolytics+Gender+Age+InBody_BMI+DX_ANX	InBody_BMI	uwuf	8
4	2.60720666848416	0.003864222803285	0.001	N06A_Antidepressants+cobre+N05B_Anxiolytics+Gender+Age+InBody_BMI+DX_ANX	N05B_Anxiolytics	uwuf	8
5	7.20638719473025	0.0106808125584339	0.001	N06A_Antidepressants+cobre+N05B_Anxiolytics+Gender+Age+InBody_BMI+DX_ANX	N06A_Antidepressants	uwuf	8
6	4.05494657404833	0.0060099635395035	0.001	N06A_Antidepressants+cobre+N05B_Anxiolytics+Gender+Age+InBody_BMI+DX_ANX	cobre	uwuf	8
0	8.39822361467422	0.0123899193276943	0.001	N06A_Antidepressants+cobre+N05B_Anxiolytics+Gender+Age+InBody_BMI+GroupAssignment	Age	wuf	8
1	3.67677970590228	0.0054243618688879	0.009	N06A_Antidepressants+cobre+N05B_Anxiolytics+Gender+Age+InBody_BMI+GroupAssignment	Gender	wuf	8
2	0.431256121460861	0.000636233184496	0.848	N06A_Antidepressants+cobre+N05B_Anxiolytics+Gender+Age+InBody_BMI+GroupAssignment	GroupAssignment	wuf	8
3	1.3817982335591	0.0020385702294272	0.212	N06A_Antidepressants+cobre+N05B_Anxiolytics+Gender+Age+InBody_BMI+GroupAssignment	InBody_BMI	wuf	8
4	1.04103334712412	0.0015358389797778	0.364	N06A_Antidepressants+cobre+N05B_Anxiolytics+Gender+Age+InBody_BMI+GroupAssignment	N05B_Anxiolytics	wuf	8
5	6.03623862143702	0.0089052772340616	0.001	N06A_Antidepressants+cobre+N05B_Anxiolytics+Gender+Age+InBody_BMI+GroupAssignment	N06A_Antidepressants	wuf	8
6	5.8618129347519	0.0086479466025063	0.001	N06A_Antidepressants+cobre+N05B_Anxiolytics+Gender+Age+InBody_BMI+GroupAssignment	cobre	wuf	8
0	8.39913346734296	0.0123899193276943	0.001	N06A_Antidepressants+cobre+N05B_Anxiolytics+Gender+Age+InBody_BMI+DX_MDD	Age	wuf	8
1	0.501831339992207	0.0007402727725172	0.798	N06A_Antidepressants+cobre+N05B_Anxiolytics+Gender+Age+InBody_BMI+DX_MDD	DX_MDD	wuf	8
2	3.67717804345332	0.0054243618688879	0.006	N06A_Antidepressants+cobre+N05B_Anxiolytics+Gender+Age+InBody_BMI+DX_MDD	Gender	wuf	8
3	1.38194793578997	0.0020385702294272	0.204	N06A_Antidepressants+cobre+N05B_Anxiolytics+Gender+Age+InBody_BMI+DX_MDD	InBody_BMI	wuf	8
4	1.04114613132856	0.0015358389797778	0.374	N06A_Antidepressants+cobre+N05B_Anxiolytics+Gender+Age+InBody_BMI+DX_MDD	N05B_Anxiolytics	wuf	8
5	6.03689257971091	0.0089052772340616	0.001	N06A_Antidepressants+cobre+N05B_Anxiolytics+Gender+Age+InBody_BMI+DX_MDD	N06A_Antidepressants	wuf	8
6	5.86244799597282	0.0086479466025063	0.002	N06A_Antidepressants+cobre+N05B_Anxiolytics+Gender+Age+InBody_BMI+DX_MDD	cobre	wuf	8
0	8.41214990506443	0.0123899193276943	0.001	N06A_Antidepressants+cobre+N05B_Anxiolytics+Gender+Age+InBody_BMI+DX_ANX	Age	wuf	8
1	1.51148704388495	0.00222620884672	0.179	N06A_Antidepressants+cobre+N05B_Anxiolytics+Gender+Age+InBody_BMI+DX_ANX	DX_ANX	wuf	8
2	3.68287669786565	0.0054243618688879	0.012	N06A_Antidepressants+cobre+N05B_Anxiolytics+Gender+Age+InBody_BMI+DX_ANX	Gender	wuf	8
3	1.38408958996304	0.0020385702294272	0.203	N06A_Antidepressants+cobre+N05B_Anxiolytics+Gender+Age+InBody_BMI+DX_ANX	InBody_BMI	wuf	8
4	1.04275963274869	0.0015358389797778	0.367	N06A_Antidepressants+cobre+N05B_Anxiolytics+Gender+Age+InBody_BMI+DX_ANX	N05B_Anxiolytics	wuf	8
5	6.04624816818924	0.0089052772340616	0.001	N06A_Antidepressants+cobre+N05B_Anxiolytics+Gender+Age+InBody_BMI+DX_ANX	N06A_Antidepressants	wuf	8
6	5.87153324143673	0.0086479466025063	0.001	N06A_Antidepressants+cobre+N05B_Anxiolytics+Gender+Age+InBody_BMI+DX_ANX	cobre	wuf	8
0	3.48079770287103	0.0050783125248584	0.029	N06A_Antidepressants+cobre+N05B_Anxiolytics+Gender+Age+InBody_BMI+GroupAssignment	Age	rpca	8
1	12.1042696244029	0.017659533614139	0.001	N06A_Antidepressants+cobre+N05B_Anxiolytics+Gender+Age+InBody_BMI+GroupAssignment	Gender	rpca	8
2	0.288939717323529	0.0004215488260644	0.782	N06A_Antidepressants+cobre+N05B_Anxiolytics+Gender+Age+InBody_BMI+GroupAssignment	GroupAssignment	rpca	8
3	2.65421497049701	0.0038723690024341	0.056	N06A_Antidepressants+cobre+N05B_Anxiolytics+Gender+Age+InBody_BMI+GroupAssignment	InBody_BMI	rpca	8
4	1.19558476534039	0.0017442993263728	0.286	N06A_Antidepressants+cobre+N05B_Anxiolytics+Gender+Age+InBody_BMI+GroupAssignment	N05B_Anxiolytics	rpca	8
5	8.99944801952585	0.0131297517108434	0.001	N06A_Antidepressants+cobre+N05B_Anxiolytics+Gender+Age+InBody_BMI+GroupAssignment	N06A_Antidepressants	rpca	8
6	5.70082767477096	0.0083172269847713	0.004	N06A_Antidepressants+cobre+N05B_Anxiolytics+Gender+Age+InBody_BMI+GroupAssignment	cobre	rpca	8
0	3.48422803564355	0.0050783125248584	0.036	N06A_Antidepressants+cobre+N05B_Anxiolytics+Gender+Age+InBody_BMI+DX_MDD	Age	rpca	8
1	0.930786209134123	0.0013566343004694	0.403	N06A_Antidepressants+cobre+N05B_Anxiolytics+Gender+Age+InBody_BMI+DX_MDD	DX_MDD	rpca	8
2	12.1161984051953	0.017659533614139	0.001	N06A_Antidepressants+cobre+N05B_Anxiolytics+Gender+Age+InBody_BMI+DX_MDD	Gender	rpca	8
3	2.65683070441084	0.0038723690024341	0.058	N06A_Antidepressants+cobre+N05B_Anxiolytics+Gender+Age+InBody_BMI+DX_MDD	InBody_BMI	rpca	8
4	1.19676301640609	0.0017442993263728	0.307	N06A_Antidepressants+cobre+N05B_Anxiolytics+Gender+Age+InBody_BMI+DX_MDD	N05B_Anxiolytics	rpca	8
5	9.00831699270705	0.0131297517108434	0.001	N06A_Antidepressants+cobre+N05B_Anxiolytics+Gender+Age+InBody_BMI+DX_MDD	N06A_Antidepressants	rpca	8
6	5.7064458513134	0.0083172269847713	0.002	N06A_Antidepressants+cobre+N05B_Anxiolytics+Gender+Age+InBody_BMI+DX_MDD	cobre	rpca	8
0	3.4827094522163	0.0050783125248584	0.023	N06A_Antidepressants+cobre+N05B_Anxiolytics+Gender+Age+InBody_BMI+DX_ANX	Age	rpca	8
1	0.64664542456931	0.0009429059770239	0.536	N06A_Antidepressants+cobre+N05B_Anxiolytics+Gender+Age+InBody_BMI+DX_ANX	DX_ANX	rpca	8
2	12.110917620496	0.017659533614139	0.001	N06A_Antidepressants+cobre+N05B_Anxiolytics+Gender+Age+InBody_BMI+DX_ANX	Gender	rpca	8
3	2.65567273798745	0.0038723690024341	0.047	N06A_Antidepressants+cobre+N05B_Anxiolytics+Gender+Age+InBody_BMI+DX_ANX	InBody_BMI	rpca	8
4	1.19624141320892	0.0017442993263728	0.318	N06A_Antidepressants+cobre+N05B_Anxiolytics+Gender+Age+InBody_BMI+DX_ANX	N05B_Anxiolytics	rpca	8
5	9.00439076263468	0.0131297517108434	0.001	N06A_Antidepressants+cobre+N05B_Anxiolytics+Gender+Age+InBody_BMI+DX_ANX	N06A_Antidepressants	rpca	8
6	5.70395872532462	0.0083172269847713	0.003	N06A_Antidepressants+cobre+N05B_Anxiolytics+Gender+Age+InBody_BMI+DX_ANX	cobre	rpca	8
0	2.75917899732604	0.0040894566022433	0.002	N06A_Antidepressants+cobre+N05B_Anxiolytics+Gender+Age+InBody_BMI+GroupAssignment	Age	uwuf	9
1	3.265571057085	0.0048399944811239	0.001	N06A_Antidepressants+cobre+N05B_Anxiolytics+Gender+Age+InBody_BMI+GroupAssignment	Gender	uwuf	9
2	1.66805700942767	0.0024722740919429	0.025	N06A_Antidepressants+cobre+N05B_Anxiolytics+Gender+Age+InBody_BMI+GroupAssignment	GroupAssignment	uwuf	9
3	2.21012053562837	0.0032756816520197	0.004	N06A_Antidepressants+cobre+N05B_Anxiolytics+Gender+Age+InBody_BMI+GroupAssignment	InBody_BMI	uwuf	9
4	2.50970006733905	0.003719696880839	0.001	N06A_Antidepressants+cobre+N05B_Anxiolytics+Gender+Age+InBody_BMI+GroupAssignment	N05B_Anxiolytics	uwuf	9
5	7.19884636664287	0.0106696121676533	0.001	N06A_Antidepressants+cobre+N05B_Anxiolytics+Gender+Age+InBody_BMI+GroupAssignment	N06A_Antidepressants	uwuf	9
6	4.09405916928116	0.0060679199559061	0.001	N06A_Antidepressants+cobre+N05B_Anxiolytics+Gender+Age+InBody_BMI+GroupAssignment	cobre	uwuf	9
0	2.75949669288336	0.0040894566022433	0.001	N06A_Antidepressants+cobre+N05B_Anxiolytics+Gender+Age+InBody_BMI+DX_MDD	Age	uwuf	9
1	1.74320608178296	0.0025833571892305	0.022	N06A_Antidepressants+cobre+N05B_Anxiolytics+Gender+Age+InBody_BMI+DX_MDD	DX_MDD	uwuf	9
2	3.26594705930085	0.0048399944811239	0.001	N06A_Antidepressants+cobre+N05B_Anxiolytics+Gender+Age+InBody_BMI+DX_MDD	Gender	uwuf	9
3	2.2103750118606	0.0032756816520197	0.001	N06A_Antidepressants+cobre+N05B_Anxiolytics+Gender+Age+InBody_BMI+DX_MDD	InBody_BMI	uwuf	9
4	2.50998903755895	0.003719696880839	0.003	N06A_Antidepressants+cobre+N05B_Anxiolytics+Gender+Age+InBody_BMI+DX_MDD	N05B_Anxiolytics	uwuf	9
5	7.19967525143457	0.0106696121676533	0.001	N06A_Antidepressants+cobre+N05B_Anxiolytics+Gender+Age+InBody_BMI+DX_MDD	N06A_Antidepressants	uwuf	9
6	4.0945305647255	0.0060679199559061	0.001	N06A_Antidepressants+cobre+N05B_Anxiolytics+Gender+Age+InBody_BMI+DX_MDD	cobre	uwuf	9
0	2.75853785070503	0.0040894566022433	0.002	N06A_Antidepressants+cobre+N05B_Anxiolytics+Gender+Age+InBody_BMI+DX_ANX	Age	uwuf	9
1	1.51639743250295	0.002248017546828	0.05	N06A_Antidepressants+cobre+N05B_Anxiolytics+Gender+Age+InBody_BMI+DX_ANX	DX_ANX	uwuf	9
2	3.26481224083895	0.0048399944811239	0.001	N06A_Antidepressants+cobre+N05B_Anxiolytics+Gender+Age+InBody_BMI+DX_ANX	Gender	uwuf	9
3	2.20960697296541	0.0032756816520197	0.004	N06A_Antidepressants+cobre+N05B_Anxiolytics+Gender+Age+InBody_BMI+DX_ANX	InBody_BMI	uwuf	9
4	2.50911689179318	0.003719696880839	0.001	N06A_Antidepressants+cobre+N05B_Anxiolytics+Gender+Age+InBody_BMI+DX_ANX	N05B_Anxiolytics	uwuf	9
5	7.19717358063384	0.0106696121676533	0.001	N06A_Antidepressants+cobre+N05B_Anxiolytics+Gender+Age+InBody_BMI+DX_ANX	N06A_Antidepressants	uwuf	9
6	4.09310783839428	0.0060679199559061	0.001	N06A_Antidepressants+cobre+N05B_Anxiolytics+Gender+Age+InBody_BMI+DX_ANX	cobre	uwuf	9
0	8.3980490341428	0.0123895073194359	0.001	N06A_Antidepressants+cobre+N05B_Anxiolytics+Gender+Age+InBody_BMI+GroupAssignment	Age	wuf	9
1	3.77091276028263	0.0055631672373588	0.006	N06A_Antidepressants+cobre+N05B_Anxiolytics+Gender+Age+InBody_BMI+GroupAssignment	Gender	wuf	9
2	0.433796594966453	0.0006399731731301	0.859	N06A_Antidepressants+cobre+N05B_Anxiolytics+Gender+Age+InBody_BMI+GroupAssignment	GroupAssignment	wuf	9
3	1.38846513927462	0.0020483803959571	0.229	N06A_Antidepressants+cobre+N05B_Anxiolytics+Gender+Age+InBody_BMI+GroupAssignment	InBody_BMI	wuf	9
4	1.02706003323021	0.0015152052277228	0.361	N06A_Antidepressants+cobre+N05B_Anxiolytics+Gender+Age+InBody_BMI+GroupAssignment	N05B_Anxiolytics	wuf	9
5	5.97937346357059	0.008821273963913	0.001	N06A_Antidepressants+cobre+N05B_Anxiolytics+Gender+Age+InBody_BMI+GroupAssignment	N06A_Antidepressants	wuf	9
6	5.83793543335837	0.0086126127018226	0.002	N06A_Antidepressants+cobre+N05B_Anxiolytics+Gender+Age+InBody_BMI+GroupAssignment	cobre	wuf	9
0	8.39891354523382	0.0123895073194359	0.001	N06A_Antidepressants+cobre+N05B_Anxiolytics+Gender+Age+InBody_BMI+DX_MDD	Age	wuf	9
1	0.500856425164246	0.0007388294107492	0.785	N06A_Antidepressants+cobre+N05B_Anxiolytics+Gender+Age+InBody_BMI+DX_MDD	DX_MDD	wuf	9
2	3.77130094519216	0.0055631672373588	0.003	N06A_Antidepressants+cobre+N05B_Anxiolytics+Gender+Age+InBody_BMI+DX_MDD	Gender	wuf	9
3	1.38860807050871	0.0020483803959571	0.213	N06A_Antidepressants+cobre+N05B_Anxiolytics+Gender+Age+InBody_BMI+DX_MDD	InBody_BMI	wuf	9
4	1.02716576073742	0.0015152052277228	0.38	N06A_Antidepressants+cobre+N05B_Anxiolytics+Gender+Age+InBody_BMI+DX_MDD	N05B_Anxiolytics	wuf	9
5	5.97998899161236	0.008821273963913	0.001	N06A_Antidepressants+cobre+N05B_Anxiolytics+Gender+Age+InBody_BMI+DX_MDD	N06A_Antidepressants	wuf	9
6	5.83853640150113	0.0086126127018226	0.002	N06A_Antidepressants+cobre+N05B_Anxiolytics+Gender+Age+InBody_BMI+DX_MDD	cobre	wuf	9
0	8.4117223774523	0.0123895073194359	0.001	N06A_Antidepressants+cobre+N05B_Anxiolytics+Gender+Age+InBody_BMI+DX_ANX	Age	wuf	9
1	1.49443316758531	0.0022011295472418	0.207	N06A_Antidepressants+cobre+N05B_Anxiolytics+Gender+Age+InBody_BMI+DX_ANX	DX_ANX	wuf	9
2	3.77705239873341	0.0055631672373588	0.008	N06A_Antidepressants+cobre+N05B_Anxiolytics+Gender+Age+InBody_BMI+DX_ANX	Gender	wuf	9
3	1.39072577867377	0.0020483803959571	0.187	N06A_Antidepressants+cobre+N05B_Anxiolytics+Gender+Age+InBody_BMI+DX_ANX	InBody_BMI	wuf	9
4	1.02873224833359	0.0015152052277228	0.374	N06A_Antidepressants+cobre+N05B_Anxiolytics+Gender+Age+InBody_BMI+DX_ANX	N05B_Anxiolytics	wuf	9
5	5.98910882303453	0.008821273963913	0.002	N06A_Antidepressants+cobre+N05B_Anxiolytics+Gender+Age+InBody_BMI+DX_ANX	N06A_Antidepressants	wuf	9
6	5.84744050948671	0.0086126127018226	0.001	N06A_Antidepressants+cobre+N05B_Anxiolytics+Gender+Age+InBody_BMI+DX_ANX	cobre	wuf	9
0	3.25038002677349	0.0047421331227143	0.038	N06A_Antidepressants+cobre+N05B_Anxiolytics+Gender+Age+InBody_BMI+GroupAssignment	Age	rpca	9
1	13.3698548552833	0.0195059134725419	0.001	N06A_Antidepressants+cobre+N05B_Anxiolytics+Gender+Age+InBody_BMI+GroupAssignment	Gender	rpca	9
2	0.227745164176502	0.0003322681894681	0.828	N06A_Antidepressants+cobre+N05B_Anxiolytics+Gender+Age+InBody_BMI+GroupAssignment	GroupAssignment	rpca	9
3	2.65311078318105	0.0038707487799949	0.064	N06A_Antidepressants+cobre+N05B_Anxiolytics+Gender+Age+InBody_BMI+GroupAssignment	InBody_BMI	rpca	9
4	0.583752692539917	0.0008516644072278	0.601	N06A_Antidepressants+cobre+N05B_Anxiolytics+Gender+Age+InBody_BMI+GroupAssignment	N05B_Anxiolytics	rpca	9
5	8.58596090344338	0.0125264643688345	0.001	N06A_Antidepressants+cobre+N05B_Anxiolytics+Gender+Age+InBody_BMI+GroupAssignment	N06A_Antidepressants	rpca	9
6	5.75491911755524	0.0083961236351156	0.003	N06A_Antidepressants+cobre+N05B_Anxiolytics+Gender+Age+InBody_BMI+GroupAssignment	cobre	rpca	9
0	3.25111677074076	0.0047421331227143	0.03	N06A_Antidepressants+cobre+N05B_Anxiolytics+Gender+Age+InBody_BMI+DX_MDD	Age	rpca	9
1	0.375355015521688	0.0005474990833616	0.727	N06A_Antidepressants+cobre+N05B_Anxiolytics+Gender+Age+InBody_BMI+DX_MDD	DX_MDD	rpca	9
2	13.3728853193603	0.0195059134725419	0.001	N06A_Antidepressants+cobre+N05B_Anxiolytics+Gender+Age+InBody_BMI+DX_MDD	Gender	rpca	9
3	2.65371214774393	0.0038707487799949	0.061	N06A_Antidepressants+cobre+N05B_Anxiolytics+Gender+Age+InBody_BMI+DX_MDD	InBody_BMI	rpca	9
4	0.583885008229487	0.0008516644072278	0.591	N06A_Antidepressants+cobre+N05B_Anxiolytics+Gender+Age+InBody_BMI+DX_MDD	N05B_Anxiolytics	rpca	9
5	8.58790703123358	0.0125264643688345	0.001	N06A_Antidepressants+cobre+N05B_Anxiolytics+Gender+Age+InBody_BMI+DX_MDD	N06A_Antidepressants	rpca	9
6	5.75622355023912	0.0083961236351156	0.001	N06A_Antidepressants+cobre+N05B_Anxiolytics+Gender+Age+InBody_BMI+DX_MDD	cobre	rpca	9
0	3.25246815861259	0.0047421331227143	0.039	N06A_Antidepressants+cobre+N05B_Anxiolytics+Gender+Age+InBody_BMI+DX_ANX	Age	rpca	9
1	0.64611144072979	0.0009420373435281	0.551	N06A_Antidepressants+cobre+N05B_Anxiolytics+Gender+Age+InBody_BMI+DX_ANX	DX_ANX	rpca	9
2	13.3784440108212	0.0195059134725419	0.001	N06A_Antidepressants+cobre+N05B_Anxiolytics+Gender+Age+InBody_BMI+DX_ANX	Gender	rpca	9
3	2.65481521314105	0.0038707487799949	0.081	N06A_Antidepressants+cobre+N05B_Anxiolytics+Gender+Age+InBody_BMI+DX_ANX	InBody_BMI	rpca	9
4	0.584127711021884	0.0008516644072278	0.571	N06A_Antidepressants+cobre+N05B_Anxiolytics+Gender+Age+InBody_BMI+DX_ANX	N05B_Anxiolytics	rpca	9
5	8.59147675641567	0.0125264643688345	0.001	N06A_Antidepressants+cobre+N05B_Anxiolytics+Gender+Age+InBody_BMI+DX_ANX	N06A_Antidepressants	rpca	9
6	5.75861623289001	0.0083961236351156	0.003	N06A_Antidepressants+cobre+N05B_Anxiolytics+Gender+Age+InBody_BMI+DX_ANX	cobre	rpca	9
