# Supplementary material for: Medication use is associated with distinct microbial features in anxiety and depression
Source: Mol Psychiatry. 2025 Jan 10;30(6):2545–57. doi: 10.1038/s41380-024-02857-2 (PMC12092254; doi:10.1038/s41380-024-02857-2)
Supplement: Supplementary file 14 — Table S4 [file 41380_2024_2857_MOESM14_ESM.txt]

	metric	pseudo_f	p_value	column	iteration	subset
0	rpca	13.231	0.001	Gender	0	full_table
1	uwuf	3.472	0.001	Gender	0	full_table
2	wuf	3.667	0.007	Gender	0	full_table
0	rpca	3.901	0.016	DX_MDD	0	full_table
1	uwuf	2.913	0.001	DX_MDD	0	full_table
2	wuf	1.284	0.245	DX_MDD	0	full_table
0	rpca	0.626	0.563	DX_ANX	0	full_table
1	uwuf	1.703	0.03	DX_ANX	0	full_table
2	wuf	0.832	0.506	DX_ANX	0	full_table
0	rpca	8.965	0.002	N06A_Antidepressants	0	full_table
1	uwuf	7.332	0.001	N06A_Antidepressants	0	full_table
2	wuf	6.163	0.002	N06A_Antidepressants	0	full_table
0	rpca	3.582	0.03	N05B_Anxiolytics	0	full_table
1	uwuf	5.844	0.001	N05B_Anxiolytics	0	full_table
2	wuf	2.613	0.034	N05B_Anxiolytics	0	full_table
0	rpca	6.488	0.002	cobre	0	full_table
1	uwuf	4.871	0.001	cobre	0	full_table
2	wuf	6.619	0.001	cobre	0	full_table
0	rpca	8.742	0.001	Gender	0	unmedicated
1	uwuf	2.462	0.004	Gender	0	unmedicated
2	wuf	2.652	0.023	Gender	0	unmedicated
0	rpca	2.563	0.07	DX_MDD	0	unmedicated
1	uwuf	1.618	0.02	DX_MDD	0	unmedicated
2	wuf	0.787	0.548	DX_MDD	0	unmedicated
0	rpca	0.751	0.495	DX_ANX	0	unmedicated
1	uwuf	1.349	0.097	DX_ANX	0	unmedicated
2	wuf	1.25	0.233	DX_ANX	0	unmedicated
0	rpca	2.463	0.072	cobre	0	unmedicated
1	uwuf	2.326	0.002	cobre	0	unmedicated
2	wuf	2.464	0.034	cobre	0	unmedicated
0	rpca	5.641	0.001	Gender	0	medicated
1	uwuf	1.761	0.022	Gender	0	medicated
2	wuf	1.682	0.128	Gender	0	medicated
0	rpca	0.877	0.421	DX_MDD	0	medicated
1	uwuf	1.317	0.112	DX_MDD	0	medicated
2	wuf	0.451	0.818	DX_MDD	0	medicated
0	rpca	0.636	0.545	DX_ANX	0	medicated
1	uwuf	0.966	0.413	DX_ANX	0	medicated
2	wuf	0.449	0.813	DX_ANX	0	medicated
0	rpca	1.155	0.329	N06A_Antidepressants	0	medicated
1	uwuf	1.081	0.298	N06A_Antidepressants	0	medicated
2	wuf	0.916	0.42	N06A_Antidepressants	0	medicated
0	rpca	0.584	0.57	N05B_Anxiolytics	0	medicated
1	uwuf	1.759	0.023	N05B_Anxiolytics	0	medicated
2	wuf	0.795	0.532	N05B_Anxiolytics	0	medicated
0	rpca	2.974	0.045	cobre	0	medicated
1	uwuf	2.728	0.003	cobre	0	medicated
2	wuf	3.598	0.011	cobre	0	medicated
0	rpca	3.433	0.026	DX_MDD	0	female
1	uwuf	2.483	0.004	DX_MDD	0	female
2	wuf	1.26	0.263	DX_MDD	0	female
0	rpca	0.8	0.458	DX_ANX	0	female
1	uwuf	1.092	0.26	DX_ANX	0	female
2	wuf	0.762	0.547	DX_ANX	0	female
0	rpca	3.822	0.014	N05B_Anxiolytics	0	female
1	uwuf	4.883	0.001	N05B_Anxiolytics	0	female
2	wuf	1.937	0.079	N05B_Anxiolytics	0	female
0	rpca	6.512	0.002	N06A_Antidepressants	0	female
1	uwuf	6.037	0.001	N06A_Antidepressants	0	female
2	wuf	4.77	0.001	N06A_Antidepressants	0	female
0	rpca	4.66	0.009	cobre	0	female
1	uwuf	4.052	0.001	cobre	0	female
2	wuf	5.281	0.002	cobre	0	female
0	rpca	0.453	0.662	DX_MDD	0	male
1	uwuf	1.152	0.233	DX_MDD	0	male
2	wuf	0.379	0.872	DX_MDD	0	male
0	rpca	1.732	0.166	DX_ANX	0	male
1	uwuf	1.794	0.016	DX_ANX	0	male
2	wuf	1.051	0.34	DX_ANX	0	male
0	rpca	1.99	0.143	N05B_Anxiolytics	0	male
1	uwuf	1.633	0.032	N05B_Anxiolytics	0	male
2	wuf	1.462	0.181	N05B_Anxiolytics	0	male
0	rpca	3.205	0.038	N06A_Antidepressants	0	male
1	uwuf	2.092	0.012	N06A_Antidepressants	0	male
2	wuf	1.817	0.117	N06A_Antidepressants	0	male
0	rpca	3.394	0.03	cobre	0	male
1	uwuf	1.654	0.038	cobre	0	male
2	wuf	2.55	0.039	cobre	0	male
0	rpca	14.438	0.001	Gender	1	full_table
1	uwuf	3.516	0.001	Gender	1	full_table
2	wuf	3.668	0.011	Gender	1	full_table
0	rpca	2.793	0.056	DX_MDD	1	full_table
1	uwuf	3.29	0.001	DX_MDD	1	full_table
2	wuf	1.285	0.24	DX_MDD	1	full_table
0	rpca	0.789	0.469	DX_ANX	1	full_table
1	uwuf	1.797	0.02	DX_ANX	1	full_table
2	wuf	0.828	0.511	DX_ANX	1	full_table
0	rpca	9.598	0.001	N06A_Antidepressants	1	full_table
1	uwuf	7.55	0.001	N06A_Antidepressants	1	full_table
2	wuf	6.087	0.001	N06A_Antidepressants	1	full_table
0	rpca	4.293	0.012	N05B_Anxiolytics	1	full_table
1	uwuf	5.881	0.001	N05B_Anxiolytics	1	full_table
2	wuf	2.632	0.041	N05B_Anxiolytics	1	full_table
0	rpca	6.928	0.003	cobre	1	full_table
1	uwuf	5.083	0.001	cobre	1	full_table
2	wuf	6.638	0.002	cobre	1	full_table
0	rpca	9.95	0.001	Gender	1	unmedicated
1	uwuf	2.483	0.004	Gender	1	unmedicated
2	wuf	2.631	0.023	Gender	1	unmedicated
0	rpca	1.701	0.157	DX_MDD	1	unmedicated
1	uwuf	1.759	0.022	DX_MDD	1	unmedicated
2	wuf	0.821	0.497	DX_MDD	1	unmedicated
0	rpca	1.159	0.327	DX_ANX	1	unmedicated
1	uwuf	1.35	0.111	DX_ANX	1	unmedicated
2	wuf	1.229	0.269	DX_ANX	1	unmedicated
0	rpca	2.355	0.08	cobre	1	unmedicated
1	uwuf	2.348	0.004	cobre	1	unmedicated
2	wuf	2.474	0.041	cobre	1	unmedicated
0	rpca	5.631	0.003	Gender	1	medicated
1	uwuf	1.677	0.031	Gender	1	medicated
2	wuf	1.702	0.112	Gender	1	medicated
0	rpca	0.872	0.423	DX_MDD	1	medicated
1	uwuf	1.383	0.087	DX_MDD	1	medicated
2	wuf	0.459	0.815	DX_MDD	1	medicated
0	rpca	0.949	0.434	DX_ANX	1	medicated
1	uwuf	0.977	0.441	DX_ANX	1	medicated
2	wuf	0.437	0.826	DX_ANX	1	medicated
0	rpca	1.242	0.3	N06A_Antidepressants	1	medicated
1	uwuf	1.152	0.227	N06A_Antidepressants	1	medicated
2	wuf	0.914	0.403	N06A_Antidepressants	1	medicated
0	rpca	0.75	0.502	N05B_Anxiolytics	1	medicated
1	uwuf	1.789	0.024	N05B_Anxiolytics	1	medicated
2	wuf	0.802	0.51	N05B_Anxiolytics	1	medicated
0	rpca	3.222	0.034	cobre	1	medicated
1	uwuf	2.967	0.001	cobre	1	medicated
2	wuf	3.6	0.012	cobre	1	medicated
0	rpca	3.088	0.046	DX_MDD	1	female
1	uwuf	2.661	0.002	DX_MDD	1	female
2	wuf	1.261	0.27	DX_MDD	1	female
0	rpca	0.572	0.603	DX_ANX	1	female
1	uwuf	1.21	0.152	DX_ANX	1	female
2	wuf	0.741	0.577	DX_ANX	1	female
0	rpca	4.355	0.012	N05B_Anxiolytics	1	female
1	uwuf	4.931	0.001	N05B_Anxiolytics	1	female
2	wuf	1.954	0.077	N05B_Anxiolytics	1	female
0	rpca	7.338	0.001	N06A_Antidepressants	1	female
1	uwuf	6.111	0.001	N06A_Antidepressants	1	female
2	wuf	4.699	0.002	N06A_Antidepressants	1	female
0	rpca	5.839	0.004	cobre	1	female
1	uwuf	4.157	0.001	cobre	1	female
2	wuf	5.307	0.001	cobre	1	female
0	rpca	0.084	0.948	DX_MDD	1	male
1	uwuf	1.274	0.128	DX_MDD	1	male
2	wuf	0.394	0.853	DX_MDD	1	male
0	rpca	1.479	0.231	DX_ANX	1	male
1	uwuf	1.768	0.025	DX_ANX	1	male
2	wuf	1.098	0.299	DX_ANX	1	male
0	rpca	1.862	0.16	N05B_Anxiolytics	1	male
1	uwuf	1.485	0.052	N05B_Anxiolytics	1	male
2	wuf	1.456	0.196	N05B_Anxiolytics	1	male
0	rpca	2.989	0.05	N06A_Antidepressants	1	male
1	uwuf	2.194	0.005	N06A_Antidepressants	1	male
2	wuf	1.818	0.123	N06A_Antidepressants	1	male
0	rpca	3.705	0.019	cobre	1	male
1	uwuf	1.819	0.012	cobre	1	male
2	wuf	2.555	0.059	cobre	1	male
0	rpca	13.227	0.001	Gender	2	full_table
1	uwuf	3.446	0.001	Gender	2	full_table
2	wuf	3.711	0.007	Gender	2	full_table
0	rpca	3.0	0.034	DX_MDD	2	full_table
1	uwuf	3.368	0.001	DX_MDD	2	full_table
2	wuf	1.299	0.266	DX_MDD	2	full_table
0	rpca	0.744	0.487	DX_ANX	2	full_table
1	uwuf	1.902	0.015	DX_ANX	2	full_table
2	wuf	0.809	0.546	DX_ANX	2	full_table
0	rpca	9.65	0.001	N06A_Antidepressants	2	full_table
1	uwuf	7.22	0.001	N06A_Antidepressants	2	full_table
2	wuf	6.162	0.001	N06A_Antidepressants	2	full_table
0	rpca	3.356	0.035	N05B_Anxiolytics	2	full_table
1	uwuf	5.599	0.001	N05B_Anxiolytics	2	full_table
2	wuf	2.622	0.024	N05B_Anxiolytics	2	full_table
0	rpca	6.524	0.002	cobre	2	full_table
1	uwuf	4.815	0.001	cobre	2	full_table
2	wuf	6.635	0.001	cobre	2	full_table
0	rpca	9.327	0.001	Gender	2	unmedicated
1	uwuf	2.423	0.002	Gender	2	unmedicated
2	wuf	2.71	0.026	Gender	2	unmedicated
0	rpca	1.736	0.17	DX_MDD	2	unmedicated
1	uwuf	1.928	0.006	DX_MDD	2	unmedicated
2	wuf	0.823	0.526	DX_MDD	2	unmedicated
0	rpca	0.801	0.446	DX_ANX	2	unmedicated
1	uwuf	1.473	0.066	DX_ANX	2	unmedicated
2	wuf	1.205	0.276	DX_ANX	2	unmedicated
0	rpca	2.104	0.135	cobre	2	unmedicated
1	uwuf	2.307	0.002	cobre	2	unmedicated
2	wuf	2.483	0.037	cobre	2	unmedicated
0	rpca	4.908	0.005	Gender	2	medicated
1	uwuf	1.72	0.022	Gender	2	medicated
2	wuf	1.692	0.151	Gender	2	medicated
0	rpca	0.813	0.453	DX_MDD	2	medicated
1	uwuf	1.272	0.14	DX_MDD	2	medicated
2	wuf	0.455	0.832	DX_MDD	2	medicated
0	rpca	0.61	0.601	DX_ANX	2	medicated
1	uwuf	1.012	0.367	DX_ANX	2	medicated
2	wuf	0.446	0.808	DX_ANX	2	medicated
0	rpca	1.224	0.288	N06A_Antidepressants	2	medicated
1	uwuf	1.153	0.241	N06A_Antidepressants	2	medicated
2	wuf	0.934	0.41	N06A_Antidepressants	2	medicated
0	rpca	0.349	0.753	N05B_Anxiolytics	2	medicated
1	uwuf	1.659	0.041	N05B_Anxiolytics	2	medicated
2	wuf	0.817	0.472	N05B_Anxiolytics	2	medicated
0	rpca	3.037	0.043	cobre	2	medicated
1	uwuf	2.686	0.001	cobre	2	medicated
2	wuf	3.596	0.011	cobre	2	medicated
0	rpca	2.846	0.06	DX_MDD	2	female
1	uwuf	2.726	0.002	DX_MDD	2	female
2	wuf	1.282	0.235	DX_MDD	2	female
0	rpca	0.697	0.514	DX_ANX	2	female
1	uwuf	1.227	0.149	DX_ANX	2	female
2	wuf	0.739	0.554	DX_ANX	2	female
0	rpca	3.325	0.03	N05B_Anxiolytics	2	female
1	uwuf	4.64	0.001	N05B_Anxiolytics	2	female
2	wuf	1.95	0.094	N05B_Anxiolytics	2	female
0	rpca	7.181	0.001	N06A_Antidepressants	2	female
1	uwuf	5.933	0.001	N06A_Antidepressants	2	female
2	wuf	4.725	0.002	N06A_Antidepressants	2	female
0	rpca	5.525	0.004	cobre	2	female
1	uwuf	3.919	0.001	cobre	2	female
2	wuf	5.29	0.002	cobre	2	female
0	rpca	0.227	0.834	DX_MDD	2	male
1	uwuf	1.232	0.172	DX_MDD	2	male
2	wuf	0.38	0.851	DX_MDD	2	male
0	rpca	1.83	0.134	DX_ANX	2	male
1	uwuf	1.86	0.021	DX_ANX	2	male
2	wuf	1.043	0.333	DX_ANX	2	male
0	rpca	1.873	0.153	N05B_Anxiolytics	2	male
1	uwuf	1.586	0.045	N05B_Anxiolytics	2	male
2	wuf	1.436	0.197	N05B_Anxiolytics	2	male
0	rpca	3.08	0.048	N06A_Antidepressants	2	male
1	uwuf	1.995	0.007	N06A_Antidepressants	2	male
2	wuf	1.859	0.11	N06A_Antidepressants	2	male
0	rpca	3.306	0.039	cobre	2	male
1	uwuf	1.77	0.023	cobre	2	male
2	wuf	2.574	0.048	cobre	2	male
0	rpca	15.902	0.001	Gender	3	full_table
1	uwuf	3.5	0.001	Gender	3	full_table
2	wuf	3.707	0.01	Gender	3	full_table
0	rpca	2.515	0.08	DX_MDD	3	full_table
1	uwuf	3.081	0.001	DX_MDD	3	full_table
2	wuf	1.285	0.245	DX_MDD	3	full_table
0	rpca	0.56	0.577	DX_ANX	3	full_table
1	uwuf	1.797	0.026	DX_ANX	3	full_table
2	wuf	0.811	0.545	DX_ANX	3	full_table
0	rpca	8.969	0.001	N06A_Antidepressants	3	full_table
1	uwuf	7.122	0.001	N06A_Antidepressants	3	full_table
2	wuf	6.188	0.001	N06A_Antidepressants	3	full_table
0	rpca	3.001	0.047	N05B_Anxiolytics	3	full_table
1	uwuf	5.538	0.001	N05B_Anxiolytics	3	full_table
2	wuf	2.58	0.038	N05B_Anxiolytics	3	full_table
0	rpca	6.306	0.001	cobre	3	full_table
1	uwuf	4.701	0.001	cobre	3	full_table
2	wuf	6.651	0.001	cobre	3	full_table
0	rpca	11.142	0.001	Gender	3	unmedicated
1	uwuf	2.437	0.001	Gender	3	unmedicated
2	wuf	2.683	0.028	Gender	3	unmedicated
0	rpca	1.732	0.193	DX_MDD	3	unmedicated
1	uwuf	1.741	0.019	DX_MDD	3	unmedicated
2	wuf	0.834	0.479	DX_MDD	3	unmedicated
0	rpca	0.984	0.367	DX_ANX	3	unmedicated
1	uwuf	1.443	0.071	DX_ANX	3	unmedicated
2	wuf	1.216	0.304	DX_ANX	3	unmedicated
0	rpca	2.127	0.106	cobre	3	unmedicated
1	uwuf	2.194	0.008	cobre	3	unmedicated
2	wuf	2.485	0.031	cobre	3	unmedicated
0	rpca	6.018	0.002	Gender	3	medicated
1	uwuf	1.73	0.024	Gender	3	medicated
2	wuf	1.715	0.132	Gender	3	medicated
0	rpca	0.84	0.459	DX_MDD	3	medicated
1	uwuf	1.226	0.158	DX_MDD	3	medicated
2	wuf	0.433	0.834	DX_MDD	3	medicated
0	rpca	0.685	0.513	DX_ANX	3	medicated
1	uwuf	0.97	0.464	DX_ANX	3	medicated
2	wuf	0.456	0.832	DX_ANX	3	medicated
0	rpca	1.286	0.291	N06A_Antidepressants	3	medicated
1	uwuf	1.15	0.216	N06A_Antidepressants	3	medicated
2	wuf	0.952	0.422	N06A_Antidepressants	3	medicated
0	rpca	0.523	0.583	N05B_Anxiolytics	3	medicated
1	uwuf	1.708	0.025	N05B_Anxiolytics	3	medicated
2	wuf	0.778	0.544	N05B_Anxiolytics	3	medicated
0	rpca	3.429	0.039	cobre	3	medicated
1	uwuf	2.803	0.002	cobre	3	medicated
2	wuf	3.619	0.012	cobre	3	medicated
0	rpca	2.687	0.049	DX_MDD	3	female
1	uwuf	2.558	0.002	DX_MDD	3	female
2	wuf	1.251	0.278	DX_MDD	3	female
0	rpca	0.751	0.505	DX_ANX	3	female
1	uwuf	1.2	0.174	DX_ANX	3	female
2	wuf	0.749	0.557	DX_ANX	3	female
0	rpca	2.921	0.046	N05B_Anxiolytics	3	female
1	uwuf	4.637	0.001	N05B_Anxiolytics	3	female
2	wuf	1.917	0.108	N05B_Anxiolytics	3	female
0	rpca	6.577	0.002	N06A_Antidepressants	3	female
1	uwuf	5.802	0.001	N06A_Antidepressants	3	female
2	wuf	4.729	0.003	N06A_Antidepressants	3	female
0	rpca	5.461	0.003	cobre	3	female
1	uwuf	3.787	0.001	cobre	3	female
2	wuf	5.311	0.001	cobre	3	female
0	rpca	0.086	0.939	DX_MDD	3	male
1	uwuf	1.13	0.269	DX_MDD	3	male
2	wuf	0.39	0.878	DX_MDD	3	male
0	rpca	1.289	0.265	DX_ANX	3	male
1	uwuf	1.755	0.021	DX_ANX	3	male
2	wuf	1.055	0.328	DX_ANX	3	male
0	rpca	2.017	0.124	N05B_Anxiolytics	3	male
1	uwuf	1.478	0.062	N05B_Anxiolytics	3	male
2	wuf	1.452	0.183	N05B_Anxiolytics	3	male
0	rpca	3.162	0.045	N06A_Antidepressants	3	male
1	uwuf	2.14	0.005	N06A_Antidepressants	3	male
2	wuf	1.899	0.101	N06A_Antidepressants	3	male
0	rpca	3.24	0.027	cobre	3	male
1	uwuf	1.761	0.021	cobre	3	male
2	wuf	2.572	0.047	cobre	3	male
0	rpca	14.878	0.001	Gender	4	full_table
1	uwuf	3.547	0.001	Gender	4	full_table
2	wuf	3.696	0.012	Gender	4	full_table
0	rpca	3.135	0.029	DX_MDD	4	full_table
1	uwuf	2.951	0.001	DX_MDD	4	full_table
2	wuf	1.287	0.248	DX_MDD	4	full_table
0	rpca	0.884	0.418	DX_ANX	4	full_table
1	uwuf	1.762	0.018	DX_ANX	4	full_table
2	wuf	0.816	0.515	DX_ANX	4	full_table
0	rpca	9.826	0.001	N06A_Antidepressants	4	full_table
1	uwuf	7.164	0.001	N06A_Antidepressants	4	full_table
2	wuf	6.146	0.001	N06A_Antidepressants	4	full_table
0	rpca	3.644	0.016	N05B_Anxiolytics	4	full_table
1	uwuf	5.725	0.001	N05B_Anxiolytics	4	full_table
2	wuf	2.584	0.04	N05B_Anxiolytics	4	full_table
0	rpca	6.017	0.001	cobre	4	full_table
1	uwuf	4.998	0.001	cobre	4	full_table
2	wuf	6.658	0.001	cobre	4	full_table
0	rpca	9.974	0.001	Gender	4	unmedicated
1	uwuf	2.481	0.003	Gender	4	unmedicated
2	wuf	2.686	0.021	Gender	4	unmedicated
0	rpca	1.761	0.172	DX_MDD	4	unmedicated
1	uwuf	1.781	0.015	DX_MDD	4	unmedicated
2	wuf	0.802	0.525	DX_MDD	4	unmedicated
0	rpca	0.87	0.421	DX_ANX	4	unmedicated
1	uwuf	1.532	0.05	DX_ANX	4	unmedicated
2	wuf	1.196	0.275	DX_ANX	4	unmedicated
0	rpca	1.851	0.155	cobre	4	unmedicated
1	uwuf	2.389	0.004	cobre	4	unmedicated
2	wuf	2.465	0.038	cobre	4	unmedicated
0	rpca	6.275	0.002	Gender	4	medicated
1	uwuf	1.776	0.021	Gender	4	medicated
2	wuf	1.704	0.125	Gender	4	medicated
0	rpca	0.931	0.405	DX_MDD	4	medicated
1	uwuf	1.19	0.177	DX_MDD	4	medicated
2	wuf	0.435	0.823	DX_MDD	4	medicated
0	rpca	1.039	0.354	DX_ANX	4	medicated
1	uwuf	1.003	0.401	DX_ANX	4	medicated
2	wuf	0.445	0.821	DX_ANX	4	medicated
0	rpca	1.354	0.26	N06A_Antidepressants	4	medicated
1	uwuf	1.153	0.224	N06A_Antidepressants	4	medicated
2	wuf	0.927	0.426	N06A_Antidepressants	4	medicated
0	rpca	0.531	0.627	N05B_Anxiolytics	4	medicated
1	uwuf	1.829	0.011	N05B_Anxiolytics	4	medicated
2	wuf	0.792	0.506	N05B_Anxiolytics	4	medicated
0	rpca	3.222	0.026	cobre	4	medicated
1	uwuf	2.785	0.002	cobre	4	medicated
2	wuf	3.629	0.014	cobre	4	medicated
0	rpca	3.029	0.06	DX_MDD	4	female
1	uwuf	2.368	0.003	DX_MDD	4	female
2	wuf	1.264	0.241	DX_MDD	4	female
0	rpca	0.658	0.504	DX_ANX	4	female
1	uwuf	1.136	0.214	DX_ANX	4	female
2	wuf	0.728	0.597	DX_ANX	4	female
0	rpca	3.711	0.019	N05B_Anxiolytics	4	female
1	uwuf	4.793	0.001	N05B_Anxiolytics	4	female
2	wuf	1.931	0.104	N05B_Anxiolytics	4	female
0	rpca	7.152	0.002	N06A_Antidepressants	4	female
1	uwuf	5.891	0.001	N06A_Antidepressants	4	female
2	wuf	4.721	0.002	N06A_Antidepressants	4	female
0	rpca	4.48	0.007	cobre	4	female
1	uwuf	4.056	0.001	cobre	4	female
2	wuf	5.304	0.002	cobre	4	female
0	rpca	0.225	0.836	DX_MDD	4	male
1	uwuf	1.164	0.21	DX_MDD	4	male
2	wuf	0.387	0.874	DX_MDD	4	male
0	rpca	1.283	0.3	DX_ANX	4	male
1	uwuf	1.702	0.029	DX_ANX	4	male
2	wuf	1.086	0.322	DX_ANX	4	male
0	rpca	1.978	0.143	N05B_Anxiolytics	4	male
1	uwuf	1.514	0.049	N05B_Anxiolytics	4	male
2	wuf	1.428	0.191	N05B_Anxiolytics	4	male
0	rpca	3.437	0.03	N06A_Antidepressants	4	male
1	uwuf	2.066	0.005	N06A_Antidepressants	4	male
2	wuf	1.848	0.102	N06A_Antidepressants	4	male
0	rpca	3.363	0.033	cobre	4	male
1	uwuf	1.819	0.015	cobre	4	male
2	wuf	2.565	0.039	cobre	4	male
0	rpca	15.497	0.001	Gender	5	full_table
1	uwuf	3.513	0.001	Gender	5	full_table
2	wuf	3.652	0.006	Gender	5	full_table
0	rpca	2.132	0.106	DX_MDD	5	full_table
1	uwuf	3.129	0.001	DX_MDD	5	full_table
2	wuf	1.321	0.218	DX_MDD	5	full_table
0	rpca	0.524	0.614	DX_ANX	5	full_table
1	uwuf	1.791	0.018	DX_ANX	5	full_table
2	wuf	0.821	0.514	DX_ANX	5	full_table
0	rpca	8.761	0.001	N06A_Antidepressants	5	full_table
1	uwuf	7.43	0.001	N06A_Antidepressants	5	full_table
2	wuf	6.171	0.002	N06A_Antidepressants	5	full_table
0	rpca	3.891	0.018	N05B_Anxiolytics	5	full_table
1	uwuf	5.635	0.001	N05B_Anxiolytics	5	full_table
2	wuf	2.607	0.028	N05B_Anxiolytics	5	full_table
0	rpca	6.309	0.004	cobre	5	full_table
1	uwuf	5.058	0.001	cobre	5	full_table
2	wuf	6.657	0.001	cobre	5	full_table
0	rpca	10.673	0.001	Gender	5	unmedicated
1	uwuf	2.396	0.001	Gender	5	unmedicated
2	wuf	2.648	0.03	Gender	5	unmedicated
0	rpca	1.3	0.268	DX_MDD	5	unmedicated
1	uwuf	1.787	0.013	DX_MDD	5	unmedicated
2	wuf	0.818	0.525	DX_MDD	5	unmedicated
0	rpca	0.993	0.348	DX_ANX	5	unmedicated
1	uwuf	1.445	0.056	DX_ANX	5	unmedicated
2	wuf	1.228	0.253	DX_ANX	5	unmedicated
0	rpca	2.235	0.098	cobre	5	unmedicated
1	uwuf	2.246	0.01	cobre	5	unmedicated
2	wuf	2.456	0.033	cobre	5	unmedicated
0	rpca	5.925	0.002	Gender	5	medicated
1	uwuf	1.734	0.027	Gender	5	medicated
2	wuf	1.717	0.124	Gender	5	medicated
0	rpca	0.909	0.408	DX_MDD	5	medicated
1	uwuf	1.389	0.092	DX_MDD	5	medicated
2	wuf	0.444	0.808	DX_MDD	5	medicated
0	rpca	0.791	0.485	DX_ANX	5	medicated
1	uwuf	1.057	0.306	DX_ANX	5	medicated
2	wuf	0.445	0.824	DX_ANX	5	medicated
0	rpca	1.136	0.307	N06A_Antidepressants	5	medicated
1	uwuf	1.165	0.184	N06A_Antidepressants	5	medicated
2	wuf	0.931	0.412	N06A_Antidepressants	5	medicated
0	rpca	0.841	0.435	N05B_Anxiolytics	5	medicated
1	uwuf	1.661	0.029	N05B_Anxiolytics	5	medicated
2	wuf	0.798	0.524	N05B_Anxiolytics	5	medicated
0	rpca	2.884	0.042	cobre	5	medicated
1	uwuf	2.881	0.001	cobre	5	medicated
2	wuf	3.608	0.017	cobre	5	medicated
0	rpca	2.342	0.073	DX_MDD	5	female
1	uwuf	2.642	0.003	DX_MDD	5	female
2	wuf	1.295	0.232	DX_MDD	5	female
0	rpca	0.762	0.44	DX_ANX	5	female
1	uwuf	1.19	0.175	DX_ANX	5	female
2	wuf	0.74	0.59	DX_ANX	5	female
0	rpca	3.445	0.024	N05B_Anxiolytics	5	female
1	uwuf	4.791	0.001	N05B_Anxiolytics	5	female
2	wuf	1.942	0.077	N05B_Anxiolytics	5	female
0	rpca	6.83	0.002	N06A_Antidepressants	5	female
1	uwuf	5.939	0.001	N06A_Antidepressants	5	female
2	wuf	4.771	0.002	N06A_Antidepressants	5	female
0	rpca	5.15	0.005	cobre	5	female
1	uwuf	4.092	0.001	cobre	5	female
2	wuf	5.337	0.001	cobre	5	female
0	rpca	0.107	0.926	DX_MDD	5	male
1	uwuf	1.152	0.215	DX_MDD	5	male
2	wuf	0.402	0.859	DX_MDD	5	male
0	rpca	1.434	0.246	DX_ANX	5	male
1	uwuf	1.836	0.016	DX_ANX	5	male
2	wuf	1.064	0.343	DX_ANX	5	male
0	rpca	2.043	0.133	N05B_Anxiolytics	5	male
1	uwuf	1.496	0.049	N05B_Anxiolytics	5	male
2	wuf	1.477	0.196	N05B_Anxiolytics	5	male
0	rpca	2.652	0.066	N06A_Antidepressants	5	male
1	uwuf	2.231	0.005	N06A_Antidepressants	5	male
2	wuf	1.857	0.109	N06A_Antidepressants	5	male
0	rpca	3.28	0.034	cobre	5	male
1	uwuf	1.843	0.014	cobre	5	male
2	wuf	2.522	0.051	cobre	5	male
0	rpca	15.107	0.001	Gender	6	full_table
1	uwuf	3.65	0.001	Gender	6	full_table
2	wuf	3.682	0.005	Gender	6	full_table
0	rpca	3.34	0.041	DX_MDD	6	full_table
1	uwuf	3.243	0.001	DX_MDD	6	full_table
2	wuf	1.288	0.239	DX_MDD	6	full_table
0	rpca	0.831	0.438	DX_ANX	6	full_table
1	uwuf	1.77	0.022	DX_ANX	6	full_table
2	wuf	0.825	0.495	DX_ANX	6	full_table
0	rpca	9.548	0.001	N06A_Antidepressants	6	full_table
1	uwuf	7.419	0.001	N06A_Antidepressants	6	full_table
2	wuf	6.161	0.001	N06A_Antidepressants	6	full_table
0	rpca	4.167	0.015	N05B_Anxiolytics	6	full_table
1	uwuf	5.808	0.001	N05B_Anxiolytics	6	full_table
2	wuf	2.629	0.036	N05B_Anxiolytics	6	full_table
0	rpca	6.622	0.001	cobre	6	full_table
1	uwuf	4.894	0.001	cobre	6	full_table
2	wuf	6.64	0.001	cobre	6	full_table
0	rpca	11.185	0.001	Gender	6	unmedicated
1	uwuf	2.511	0.001	Gender	6	unmedicated
2	wuf	2.696	0.023	Gender	6	unmedicated
0	rpca	1.718	0.169	DX_MDD	6	unmedicated
1	uwuf	1.735	0.024	DX_MDD	6	unmedicated
2	wuf	0.801	0.508	DX_MDD	6	unmedicated
0	rpca	0.922	0.392	DX_ANX	6	unmedicated
1	uwuf	1.46	0.059	DX_ANX	6	unmedicated
2	wuf	1.225	0.25	DX_ANX	6	unmedicated
0	rpca	2.151	0.129	cobre	6	unmedicated
1	uwuf	2.252	0.002	cobre	6	unmedicated
2	wuf	2.453	0.032	cobre	6	unmedicated
0	rpca	5.041	0.006	Gender	6	medicated
1	uwuf	1.843	0.017	Gender	6	medicated
2	wuf	1.671	0.131	Gender	6	medicated
0	rpca	0.726	0.489	DX_MDD	6	medicated
1	uwuf	1.264	0.135	DX_MDD	6	medicated
2	wuf	0.443	0.834	DX_MDD	6	medicated
0	rpca	0.695	0.497	DX_ANX	6	medicated
1	uwuf	0.988	0.419	DX_ANX	6	medicated
2	wuf	0.454	0.815	DX_ANX	6	medicated
0	rpca	1.151	0.329	N06A_Antidepressants	6	medicated
1	uwuf	1.272	0.135	N06A_Antidepressants	6	medicated
2	wuf	0.927	0.438	N06A_Antidepressants	6	medicated
0	rpca	0.557	0.608	N05B_Anxiolytics	6	medicated
1	uwuf	1.85	0.023	N05B_Anxiolytics	6	medicated
2	wuf	0.807	0.48	N05B_Anxiolytics	6	medicated
0	rpca	3.152	0.039	cobre	6	medicated
1	uwuf	2.872	0.003	cobre	6	medicated
2	wuf	3.622	0.011	cobre	6	medicated
0	rpca	3.557	0.02	DX_MDD	6	female
1	uwuf	2.656	0.002	DX_MDD	6	female
2	wuf	1.259	0.252	DX_MDD	6	female
0	rpca	0.65	0.541	DX_ANX	6	female
1	uwuf	1.269	0.155	DX_ANX	6	female
2	wuf	0.754	0.541	DX_ANX	6	female
0	rpca	3.741	0.014	N05B_Anxiolytics	6	female
1	uwuf	4.783	0.001	N05B_Anxiolytics	6	female
2	wuf	1.957	0.079	N05B_Anxiolytics	6	female
0	rpca	6.967	0.001	N06A_Antidepressants	6	female
1	uwuf	5.989	0.001	N06A_Antidepressants	6	female
2	wuf	4.739	0.002	N06A_Antidepressants	6	female
0	rpca	5.611	0.006	cobre	6	female
1	uwuf	4.017	0.001	cobre	6	female
2	wuf	5.317	0.001	cobre	6	female
0	rpca	0.12	0.917	DX_MDD	6	male
1	uwuf	1.196	0.212	DX_MDD	6	male
2	wuf	0.392	0.849	DX_MDD	6	male
0	rpca	1.603	0.208	DX_ANX	6	male
1	uwuf	1.934	0.014	DX_ANX	6	male
2	wuf	1.059	0.335	DX_ANX	6	male
0	rpca	1.695	0.163	N05B_Anxiolytics	6	male
1	uwuf	1.602	0.048	N05B_Anxiolytics	6	male
2	wuf	1.435	0.187	N05B_Anxiolytics	6	male
0	rpca	3.04	0.054	N06A_Antidepressants	6	male
1	uwuf	2.199	0.006	N06A_Antidepressants	6	male
2	wuf	1.841	0.113	N06A_Antidepressants	6	male
0	rpca	3.292	0.029	cobre	6	male
1	uwuf	1.732	0.03	cobre	6	male
2	wuf	2.572	0.046	cobre	6	male
0	rpca	15.032	0.001	Gender	7	full_table
1	uwuf	3.377	0.001	Gender	7	full_table
2	wuf	3.679	0.004	Gender	7	full_table
0	rpca	3.575	0.023	DX_MDD	7	full_table
1	uwuf	3.133	0.001	DX_MDD	7	full_table
2	wuf	1.286	0.25	DX_MDD	7	full_table
0	rpca	1.03	0.4	DX_ANX	7	full_table
1	uwuf	1.735	0.02	DX_ANX	7	full_table
2	wuf	0.828	0.475	DX_ANX	7	full_table
0	rpca	9.004	0.001	N06A_Antidepressants	7	full_table
1	uwuf	7.117	0.001	N06A_Antidepressants	7	full_table
2	wuf	6.151	0.002	N06A_Antidepressants	7	full_table
0	rpca	3.697	0.024	N05B_Anxiolytics	7	full_table
1	uwuf	5.91	0.001	N05B_Anxiolytics	7	full_table
2	wuf	2.633	0.038	N05B_Anxiolytics	7	full_table
0	rpca	7.441	0.001	cobre	7	full_table
1	uwuf	5.225	0.001	cobre	7	full_table
2	wuf	6.658	0.001	cobre	7	full_table
0	rpca	10.479	0.001	Gender	7	unmedicated
1	uwuf	2.335	0.005	Gender	7	unmedicated
2	wuf	2.657	0.024	Gender	7	unmedicated
0	rpca	2.538	0.07	DX_MDD	7	unmedicated
1	uwuf	1.833	0.015	DX_MDD	7	unmedicated
2	wuf	0.796	0.512	DX_MDD	7	unmedicated
0	rpca	1.213	0.296	DX_ANX	7	unmedicated
1	uwuf	1.507	0.054	DX_ANX	7	unmedicated
2	wuf	1.232	0.27	DX_ANX	7	unmedicated
0	rpca	2.547	0.068	cobre	7	unmedicated
1	uwuf	2.467	0.002	cobre	7	unmedicated
2	wuf	2.492	0.049	cobre	7	unmedicated
0	rpca	5.6	0.003	Gender	7	medicated
1	uwuf	1.816	0.018	Gender	7	medicated
2	wuf	1.71	0.138	Gender	7	medicated
0	rpca	0.611	0.573	DX_MDD	7	medicated
1	uwuf	1.175	0.184	DX_MDD	7	medicated
2	wuf	0.448	0.821	DX_MDD	7	medicated
0	rpca	0.577	0.602	DX_ANX	7	medicated
1	uwuf	0.94	0.519	DX_ANX	7	medicated
2	wuf	0.441	0.836	DX_ANX	7	medicated
0	rpca	1.179	0.309	N06A_Antidepressants	7	medicated
1	uwuf	1.133	0.23	N06A_Antidepressants	7	medicated
2	wuf	0.923	0.405	N06A_Antidepressants	7	medicated
0	rpca	0.593	0.588	N05B_Anxiolytics	7	medicated
1	uwuf	1.81	0.022	N05B_Anxiolytics	7	medicated
2	wuf	0.8	0.482	N05B_Anxiolytics	7	medicated
0	rpca	3.5	0.014	cobre	7	medicated
1	uwuf	2.909	0.001	cobre	7	medicated
2	wuf	3.592	0.009	cobre	7	medicated
0	rpca	3.497	0.034	DX_MDD	7	female
1	uwuf	2.623	0.003	DX_MDD	7	female
2	wuf	1.261	0.256	DX_MDD	7	female
0	rpca	0.765	0.507	DX_ANX	7	female
1	uwuf	1.111	0.258	DX_ANX	7	female
2	wuf	0.759	0.574	DX_ANX	7	female
0	rpca	3.676	0.022	N05B_Anxiolytics	7	female
1	uwuf	5.017	0.001	N05B_Anxiolytics	7	female
2	wuf	1.964	0.098	N05B_Anxiolytics	7	female
0	rpca	6.627	0.001	N06A_Antidepressants	7	female
1	uwuf	5.857	0.001	N06A_Antidepressants	7	female
2	wuf	4.774	0.005	N06A_Antidepressants	7	female
0	rpca	5.616	0.01	cobre	7	female
1	uwuf	4.215	0.001	cobre	7	female
2	wuf	5.31	0.001	cobre	7	female
0	rpca	0.195	0.869	DX_MDD	7	male
1	uwuf	1.203	0.165	DX_MDD	7	male
2	wuf	0.398	0.854	DX_MDD	7	male
0	rpca	1.641	0.178	DX_ANX	7	male
1	uwuf	1.84	0.017	DX_ANX	7	male
2	wuf	1.067	0.339	DX_ANX	7	male
0	rpca	1.99	0.134	N05B_Anxiolytics	7	male
1	uwuf	1.528	0.053	N05B_Anxiolytics	7	male
2	wuf	1.455	0.166	N05B_Anxiolytics	7	male
0	rpca	2.969	0.041	N06A_Antidepressants	7	male
1	uwuf	2.148	0.002	N06A_Antidepressants	7	male
2	wuf	1.814	0.112	N06A_Antidepressants	7	male
0	rpca	3.429	0.033	cobre	7	male
1	uwuf	1.876	0.014	cobre	7	male
2	wuf	2.54	0.031	cobre	7	male
0	rpca	13.936	0.001	Gender	8	full_table
1	uwuf	3.381	0.001	Gender	8	full_table
2	wuf	3.668	0.007	Gender	8	full_table
0	rpca	3.185	0.046	DX_MDD	8	full_table
1	uwuf	3.217	0.001	DX_MDD	8	full_table
2	wuf	1.289	0.249	DX_MDD	8	full_table
0	rpca	0.672	0.55	DX_ANX	8	full_table
1	uwuf	1.884	0.01	DX_ANX	8	full_table
2	wuf	0.828	0.523	DX_ANX	8	full_table
0	rpca	8.761	0.001	N06A_Antidepressants	8	full_table
1	uwuf	7.296	0.001	N06A_Antidepressants	8	full_table
2	wuf	6.128	0.001	N06A_Antidepressants	8	full_table
0	rpca	3.063	0.046	N05B_Anxiolytics	8	full_table
1	uwuf	5.724	0.001	N05B_Anxiolytics	8	full_table
2	wuf	2.63	0.028	N05B_Anxiolytics	8	full_table
0	rpca	5.94	0.004	cobre	8	full_table
1	uwuf	4.748	0.001	cobre	8	full_table
2	wuf	6.605	0.001	cobre	8	full_table
0	rpca	9.585	0.002	Gender	8	unmedicated
1	uwuf	2.214	0.004	Gender	8	unmedicated
2	wuf	2.698	0.027	Gender	8	unmedicated
0	rpca	2.052	0.147	DX_MDD	8	unmedicated
1	uwuf	1.834	0.016	DX_MDD	8	unmedicated
2	wuf	0.813	0.511	DX_MDD	8	unmedicated
0	rpca	0.886	0.392	DX_ANX	8	unmedicated
1	uwuf	1.518	0.053	DX_ANX	8	unmedicated
2	wuf	1.238	0.24	DX_ANX	8	unmedicated
0	rpca	1.765	0.166	cobre	8	unmedicated
1	uwuf	2.151	0.005	cobre	8	unmedicated
2	wuf	2.442	0.03	cobre	8	unmedicated
0	rpca	5.543	0.002	Gender	8	medicated
1	uwuf	1.877	0.021	Gender	8	medicated
2	wuf	1.702	0.135	Gender	8	medicated
0	rpca	0.563	0.6	DX_MDD	8	medicated
1	uwuf	1.302	0.123	DX_MDD	8	medicated
2	wuf	0.448	0.82	DX_MDD	8	medicated
0	rpca	0.709	0.498	DX_ANX	8	medicated
1	uwuf	1.048	0.334	DX_ANX	8	medicated
2	wuf	0.445	0.818	DX_ANX	8	medicated
0	rpca	0.976	0.378	N06A_Antidepressants	8	medicated
1	uwuf	1.122	0.265	N06A_Antidepressants	8	medicated
2	wuf	0.922	0.419	N06A_Antidepressants	8	medicated
0	rpca	0.412	0.71	N05B_Anxiolytics	8	medicated
1	uwuf	1.746	0.024	N05B_Anxiolytics	8	medicated
2	wuf	0.803	0.499	N05B_Anxiolytics	8	medicated
0	rpca	3.071	0.05	cobre	8	medicated
1	uwuf	2.853	0.001	cobre	8	medicated
2	wuf	3.615	0.01	cobre	8	medicated
0	rpca	3.346	0.031	DX_MDD	8	female
1	uwuf	2.537	0.003	DX_MDD	8	female
2	wuf	1.276	0.255	DX_MDD	8	female
0	rpca	0.672	0.55	DX_ANX	8	female
1	uwuf	1.252	0.164	DX_ANX	8	female
2	wuf	0.769	0.556	DX_ANX	8	female
0	rpca	2.846	0.057	N05B_Anxiolytics	8	female
1	uwuf	4.733	0.001	N05B_Anxiolytics	8	female
2	wuf	1.959	0.088	N05B_Anxiolytics	8	female
0	rpca	6.448	0.001	N06A_Antidepressants	8	female
1	uwuf	5.986	0.001	N06A_Antidepressants	8	female
2	wuf	4.705	0.003	N06A_Antidepressants	8	female
0	rpca	4.543	0.012	cobre	8	female
1	uwuf	3.886	0.001	cobre	8	female
2	wuf	5.28	0.001	cobre	8	female
0	rpca	0.174	0.89	DX_MDD	8	male
1	uwuf	1.422	0.078	DX_MDD	8	male
2	wuf	0.394	0.872	DX_MDD	8	male
0	rpca	1.713	0.165	DX_ANX	8	male
1	uwuf	2.056	0.012	DX_ANX	8	male
2	wuf	1.059	0.333	DX_ANX	8	male
0	rpca	2.088	0.106	N05B_Anxiolytics	8	male
1	uwuf	1.572	0.043	N05B_Anxiolytics	8	male
2	wuf	1.479	0.187	N05B_Anxiolytics	8	male
0	rpca	3.017	0.043	N06A_Antidepressants	8	male
1	uwuf	2.12	0.007	N06A_Antidepressants	8	male
2	wuf	1.88	0.101	N06A_Antidepressants	8	male
0	rpca	3.512	0.033	cobre	8	male
1	uwuf	1.771	0.017	cobre	8	male
2	wuf	2.514	0.049	cobre	8	male
0	rpca	13.655	0.001	Gender	9	full_table
1	uwuf	3.405	0.001	Gender	9	full_table
2	wuf	3.711	0.008	Gender	9	full_table
0	rpca	2.211	0.097	DX_MDD	9	full_table
1	uwuf	3.012	0.001	DX_MDD	9	full_table
2	wuf	1.286	0.251	DX_MDD	9	full_table
0	rpca	0.636	0.526	DX_ANX	9	full_table
1	uwuf	1.728	0.025	DX_ANX	9	full_table
2	wuf	0.807	0.514	DX_ANX	9	full_table
0	rpca	9.439	0.001	N06A_Antidepressants	9	full_table
1	uwuf	7.262	0.001	N06A_Antidepressants	9	full_table
2	wuf	6.187	0.001	N06A_Antidepressants	9	full_table
0	rpca	3.583	0.026	N05B_Anxiolytics	9	full_table
1	uwuf	5.678	0.001	N05B_Anxiolytics	9	full_table
2	wuf	2.643	0.024	N05B_Anxiolytics	9	full_table
0	rpca	6.562	0.001	cobre	9	full_table
1	uwuf	4.978	0.001	cobre	9	full_table
2	wuf	6.681	0.001	cobre	9	full_table
0	rpca	9.486	0.001	Gender	9	unmedicated
1	uwuf	2.357	0.004	Gender	9	unmedicated
2	wuf	2.7	0.023	Gender	9	unmedicated
0	rpca	1.279	0.275	DX_MDD	9	unmedicated
1	uwuf	1.647	0.04	DX_MDD	9	unmedicated
2	wuf	0.831	0.489	DX_MDD	9	unmedicated
0	rpca	0.888	0.403	DX_ANX	9	unmedicated
1	uwuf	1.49	0.069	DX_ANX	9	unmedicated
2	wuf	1.233	0.249	DX_ANX	9	unmedicated
0	rpca	1.954	0.131	cobre	9	unmedicated
1	uwuf	2.36	0.002	cobre	9	unmedicated
2	wuf	2.503	0.041	cobre	9	unmedicated
0	rpca	5.389	0.002	Gender	9	medicated
1	uwuf	1.77	0.023	Gender	9	medicated
2	wuf	1.695	0.14	Gender	9	medicated
0	rpca	0.749	0.477	DX_MDD	9	medicated
1	uwuf	1.383	0.097	DX_MDD	9	medicated
2	wuf	0.45	0.841	DX_MDD	9	medicated
0	rpca	0.734	0.499	DX_ANX	9	medicated
1	uwuf	0.871	0.624	DX_ANX	9	medicated
2	wuf	0.442	0.809	DX_ANX	9	medicated
0	rpca	0.986	0.387	N06A_Antidepressants	9	medicated
1	uwuf	1.147	0.216	N06A_Antidepressants	9	medicated
2	wuf	0.91	0.41	N06A_Antidepressants	9	medicated
0	rpca	0.367	0.74	N05B_Anxiolytics	9	medicated
1	uwuf	1.711	0.031	N05B_Anxiolytics	9	medicated
2	wuf	0.792	0.51	N05B_Anxiolytics	9	medicated
0	rpca	3.531	0.026	cobre	9	medicated
1	uwuf	2.924	0.002	cobre	9	medicated
2	wuf	3.609	0.012	cobre	9	medicated
0	rpca	2.43	0.084	DX_MDD	9	female
1	uwuf	2.455	0.003	DX_MDD	9	female
2	wuf	1.249	0.242	DX_MDD	9	female
0	rpca	0.666	0.524	DX_ANX	9	female
1	uwuf	1.196	0.188	DX_ANX	9	female
2	wuf	0.753	0.593	DX_ANX	9	female
0	rpca	3.542	0.022	N05B_Anxiolytics	9	female
1	uwuf	4.709	0.001	N05B_Anxiolytics	9	female
2	wuf	1.966	0.093	N05B_Anxiolytics	9	female
0	rpca	7.109	0.002	N06A_Antidepressants	9	female
1	uwuf	6.025	0.001	N06A_Antidepressants	9	female
2	wuf	4.754	0.003	N06A_Antidepressants	9	female
0	rpca	5.244	0.008	cobre	9	female
1	uwuf	4.168	0.001	cobre	9	female
2	wuf	5.316	0.001	cobre	9	female
0	rpca	0.092	0.943	DX_MDD	9	male
1	uwuf	1.25	0.167	DX_MDD	9	male
2	wuf	0.39	0.861	DX_MDD	9	male
0	rpca	1.189	0.288	DX_ANX	9	male
1	uwuf	1.718	0.029	DX_ANX	9	male
2	wuf	1.046	0.386	DX_ANX	9	male
0	rpca	2.224	0.099	N05B_Anxiolytics	9	male
1	uwuf	1.523	0.057	N05B_Anxiolytics	9	male
2	wuf	1.443	0.202	N05B_Anxiolytics	9	male
0	rpca	2.938	0.053	N06A_Antidepressants	9	male
1	uwuf	2.099	0.009	N06A_Antidepressants	9	male
2	wuf	1.855	0.112	N06A_Antidepressants	9	male
0	rpca	3.934	0.025	cobre	9	male
1	uwuf	1.658	0.029	cobre	9	male
2	wuf	2.54	0.052	cobre	9	male
