# Supplementary material for: Medication use is associated with distinct microbial features in anxiety and depression
Source: Mol Psychiatry. 2025 Jan 10;30(6):2545–57. doi: 10.1038/s41380-024-02857-2 (PMC12092254; doi:10.1038/s41380-024-02857-2)
Supplement: Supplementary file 15 — Table S5 - Log Ratio Significance Results [file 41380_2024_2857_MOESM15_ESM.txt]

	comparison	kruskal_h	p_value	subset	log_ratio	comparison_column
0	HC_vs_ANX&MDD	54.91197674007097	1.260505381523035e-13	full	anxiety_lr	diagnosis_group
1	HC_vs_MDD_Only	17.968855507634775	2.2454897579404142e-05	full	anxiety_lr	diagnosis_group
2	HC_vs_ANX_Only	16.231375587105752	5.60579619495468e-05	full	anxiety_lr	diagnosis_group
3	ANX&MDD_vs_MDD_Only	10.226692108154747	0.001384226919167095	full	anxiety_lr	diagnosis_group
4	ANX&MDD_vs_ANX_Only	0.005301185674193541	0.9419579166801915	full	anxiety_lr	diagnosis_group
5	MDD_Only_vs_ANX_Only	3.185002736726915	0.07431687288678253	full	anxiety_lr	diagnosis_group
6	HC_vs_ANX&MDD	37.23333932986556	1.04806578877571e-09	Female	anxiety_lr	diagnosis_group
7	HC_vs_MDD_Only	11.196054568263646	0.0008197143778163651	Female	anxiety_lr	diagnosis_group
8	HC_vs_ANX_Only	13.814728977801117	0.00020174842435052298	Female	anxiety_lr	diagnosis_group
9	ANX&MDD_vs_MDD_Only	7.829532478020498	0.005139939280625626	Female	anxiety_lr	diagnosis_group
10	ANX&MDD_vs_ANX_Only	0.012026217807558566	0.9126757619225863	Female	anxiety_lr	diagnosis_group
11	MDD_Only_vs_ANX_Only	2.518740629685226	0.11250039848551499	Female	anxiety_lr	diagnosis_group
12	HC_vs_ANX&MDD	15.338642723880582	8.985948781442252e-05	Male	anxiety_lr	diagnosis_group
13	HC_vs_MDD_Only	6.249592723461631	0.012422186535068378	Male	anxiety_lr	diagnosis_group
14	HC_vs_ANX_Only	2.437810945273611	0.11844140956696873	Male	anxiety_lr	diagnosis_group
15	ANX&MDD_vs_MDD_Only	2.5660447761193836	0.10918040536545999	Male	anxiety_lr	diagnosis_group
16	ANX&MDD_vs_ANX_Only	0.001613553852394034	0.9679583395808965	Male	anxiety_lr	diagnosis_group
17	MDD_Only_vs_ANX_Only	0.5482398956975203	0.4590377649048736	Male	anxiety_lr	diagnosis_group
18	HC_vs_ANX&MDD	28.326742851039967	1.0247052571220202e-07	WGS Overlap	anxiety_lr	diagnosis_group
19	HC_vs_MDD_Only	14.194825134273117	0.00016482317673176974	WGS Overlap	anxiety_lr	diagnosis_group
20	HC_vs_ANX_Only	5.322026232474002	0.02105751183725468	WGS Overlap	anxiety_lr	diagnosis_group
21	ANX&MDD_vs_MDD_Only	0.8768358601084856	0.3490697787821214	WGS Overlap	anxiety_lr	diagnosis_group
22	ANX&MDD_vs_ANX_Only	0.23796671165092675	0.6256785350503231	WGS Overlap	anxiety_lr	diagnosis_group
23	MDD_Only_vs_ANX_Only	0.015055368918723389	0.902344409197934	WGS Overlap	anxiety_lr	diagnosis_group
24	Healthy Controls_vs_Medicated ANX	33.445671461511715	7.328269259760763e-09	full	anxiety_lr	gad_med_group
25	Healthy Controls_vs_Unmedicated ANX	53.02048559430157	3.3008775572885766e-13	full	anxiety_lr	gad_med_group
26	Medicated ANX_vs_Unmedicated ANX	1.5038996865652512	0.22007230506706418	full	anxiety_lr	gad_med_group
27	Medicated ANX_vs_Unmedicated ANX	2.1910950984869704	0.1388105931487088	Female	anxiety_lr	gad_med_group
28	Medicated ANX_vs_Healthy Controls	21.205969690472102	4.124777638087631e-06	Female	anxiety_lr	gad_med_group
29	Unmedicated ANX_vs_Healthy Controls	38.323946540632164	5.992278661124499e-10	Female	anxiety_lr	gad_med_group
30	Healthy Controls_vs_Medicated ANX	11.765936909553886	0.0006032451100634568	Male	anxiety_lr	gad_med_group
31	Healthy Controls_vs_Unmedicated ANX	11.870625173146152	0.000570262667191751	Male	anxiety_lr	gad_med_group
32	Medicated ANX_vs_Unmedicated ANX	0.04782723900373753	0.8268881143817305	Male	anxiety_lr	gad_med_group
33	Unmedicated ANX_vs_Healthy Controls	23.735181911784878	1.1054319059982877e-06	WGS Overlap	anxiety_lr	gad_med_group
34	Unmedicated ANX_vs_Medicated ANX	0.004828536743389122	0.9446014442023631	WGS Overlap	anxiety_lr	gad_med_group
35	Healthy Controls_vs_Medicated ANX	15.783792911452451	7.10081733551577e-05	WGS Overlap	anxiety_lr	gad_med_group
36	HC_vs_ANX&MDD	9.51623924358546	0.002036615245270335	WGS	anxiety_lr	diagnosis_group
37	HC_vs_MDD_Only	4.232308949220737	0.03966145081965573	WGS	anxiety_lr	diagnosis_group
38	HC_vs_ANX_Only	0.00025138260431845083	0.9873500305491092	WGS	anxiety_lr	diagnosis_group
39	ANX&MDD_vs_MDD_Only	0.7953902714932042	0.37247518621461795	WGS	anxiety_lr	diagnosis_group
40	ANX&MDD_vs_ANX_Only	1.5394736842105203	0.21469616320878782	WGS	anxiety_lr	diagnosis_group
41	MDD_Only_vs_ANX_Only	1.0134099616858236	0.3140873014159235	WGS	anxiety_lr	diagnosis_group
42	Healthy Controls_vs_Medicated ANX	7.212908434650501	0.007238110991917912	WGS	anxiety_lr	gad_med_group
43	Healthy Controls_vs_Unmedicated ANX	5.5145321800594616	0.018859116491535124	WGS	anxiety_lr	gad_med_group
44	Medicated ANX_vs_Unmedicated ANX	1.099053460755556	0.2944739239604116	WGS	anxiety_lr	gad_med_group
45	HC_vs_ANX&MDD	66.52237315911698	3.4594474153043773e-16	full	depression_lr	diagnosis_group
46	HC_vs_MDD_Only	30.462667178759677	3.403536453624693e-08	full	depression_lr	diagnosis_group
47	HC_vs_ANX_Only	13.276951088204171	0.000268689109924703	full	depression_lr	diagnosis_group
48	ANX&MDD_vs_MDD_Only	6.453876490275118	0.01107105273039637	full	depression_lr	diagnosis_group
49	ANX&MDD_vs_ANX_Only	0.8499155508018627	0.3565762291306961	full	depression_lr	diagnosis_group
50	MDD_Only_vs_ANX_Only	0.27749737996713403	0.5983462336960017	full	depression_lr	diagnosis_group
51	ANX&MDD_vs_MDD_Only	4.680746124970613	0.03050249736931326	Female	depression_lr	diagnosis_group
52	ANX&MDD_vs_HC	43.98523054797836	3.308630641455942e-11	Female	depression_lr	diagnosis_group
53	ANX&MDD_vs_ANX_Only	0.899550875905725	0.3429021663625661	Female	depression_lr	diagnosis_group
54	MDD_Only_vs_HC	20.046970003999782	7.556316180489021e-06	Female	depression_lr	diagnosis_group
55	MDD_Only_vs_ANX_Only	0.04736026585480254	0.827721975067308	Female	depression_lr	diagnosis_group
56	HC_vs_ANX_Only	9.005873484401594	0.002691133406460615	Female	depression_lr	diagnosis_group
57	HC_vs_MDD_Only	9.417154526889021	0.002149648355030137	Male	depression_lr	diagnosis_group
58	HC_vs_ANX&MDD	17.65158582089549	2.6529398513514156e-05	Male	depression_lr	diagnosis_group
59	HC_vs_ANX_Only	3.5104477611940297	0.060982971925821576	Male	depression_lr	diagnosis_group
60	MDD_Only_vs_ANX&MDD	1.7440432365020462	0.18662733634372236	Male	depression_lr	diagnosis_group
61	MDD_Only_vs_ANX_Only	0.12777053455019427	0.7207549175817956	Male	depression_lr	diagnosis_group
62	ANX&MDD_vs_ANX_Only	0.01452198467126209	0.9040813783441635	Male	depression_lr	diagnosis_group
63	HC_vs_ANX&MDD	31.006797737537894	2.5712630378593553e-08	WGS Overlap	depression_lr	diagnosis_group
64	HC_vs_MDD_Only	18.824733000120055	1.4329681000632761e-05	WGS Overlap	depression_lr	diagnosis_group
65	HC_vs_ANX_Only	4.446765339501989	0.03496742019886087	WGS Overlap	depression_lr	diagnosis_group
66	ANX&MDD_vs_MDD_Only	0.4225741578682687	0.515655376308942	WGS Overlap	depression_lr	diagnosis_group
67	ANX&MDD_vs_ANX_Only	1.2163742690058257	0.2700733785757067	WGS Overlap	depression_lr	diagnosis_group
68	MDD_Only_vs_ANX_Only	0.17289272030652114	0.6775536482060149	WGS Overlap	depression_lr	diagnosis_group
69	Healthy Controls_vs_Medicated MDD	43.525573450890626	4.184549619418897e-11	full	depression_lr	mdd_med_group
70	Healthy Controls_vs_Unmedicated MDD	57.32558771533649	3.693190364358564e-14	full	depression_lr	mdd_med_group
71	Medicated MDD_vs_Unmedicated MDD	0.003345498874071755	0.9538758469841384	full	depression_lr	mdd_med_group
72	Healthy Controls_vs_Medicated MDD	31.059047687142737	2.5029687719733675e-08	Female	depression_lr	mdd_med_group
73	Healthy Controls_vs_Unmedicated MDD	38.023001153927396	6.991552083849987e-10	Female	depression_lr	mdd_med_group
74	Medicated MDD_vs_Unmedicated MDD	0.005027282403092669	0.9434746919802295	Female	depression_lr	mdd_med_group
75	Healthy Controls_vs_Medicated MDD	9.42156208277703	0.0021444876423923065	Male	depression_lr	mdd_med_group
76	Healthy Controls_vs_Unmedicated MDD	17.887101534828787	2.3440441742094553e-05	Male	depression_lr	mdd_med_group
77	Medicated MDD_vs_Unmedicated MDD	0.036595256911619384	0.8482914478920254	Male	depression_lr	mdd_med_group
78	Healthy Controls_vs_Medicated MDD	18.30722335392505	1.8799299802592437e-05	WGS Overlap	depression_lr	mdd_med_group
79	Healthy Controls_vs_Unmedicated MDD	28.780867109678876	8.104783155161454e-08	WGS Overlap	depression_lr	mdd_med_group
80	Medicated MDD_vs_Unmedicated MDD	0.029534706330991867	0.8635502318886353	WGS Overlap	depression_lr	mdd_med_group
81	HC_vs_ANX&MDD	7.509464990976426	0.006137559973925247	WGS	depression_lr	diagnosis_group
82	HC_vs_MDD_Only	5.75615887380593	0.016430954031495113	WGS	depression_lr	diagnosis_group
83	HC_vs_ANX_Only	0.273755656108591	0.600823500515661	WGS	depression_lr	diagnosis_group
84	ANX&MDD_vs_MDD_Only	0.1005530417294267	0.7511669690795221	WGS	depression_lr	diagnosis_group
85	ANX&MDD_vs_ANX_Only	0.39147548358073436	0.5315248429353476	WGS	depression_lr	diagnosis_group
86	MDD_Only_vs_ANX_Only	0.3754789272030621	0.5400328254464802	WGS	depression_lr	diagnosis_group
87	Healthy Controls_vs_Medicated MDD	8.126644736842138	0.004361939511524144	WGS	depression_lr	mdd_med_group
88	Healthy Controls_vs_Unmedicated MDD	5.1358825463860285	0.023436168840343222	WGS	depression_lr	mdd_med_group
89	Medicated MDD_vs_Unmedicated MDD	1.900976353928229	0.16796907467967864	WGS	depression_lr	mdd_med_group
90	HC_vs_ANX&MDD	66.18751058692807	4.100022842972312e-16	full		diagnosis_group
91	HC_vs_MDD_Only	26.828263076673576	2.2236139106987808e-07	full		diagnosis_group
92	HC_vs_ANX_Only	13.99544566367532	0.0001832539758084897	full		diagnosis_group
93	ANX&MDD_vs_MDD_Only	9.68719432434662	0.0018555665623849274	full		diagnosis_group
94	ANX&MDD_vs_ANX_Only	0.31260931931262326	0.5760833993340988	full		diagnosis_group
95	MDD_Only_vs_ANX_Only	1.0288072153296164	0.3104389831982146	full		diagnosis_group
96	HC_vs_ANX&MDD	44.93386913622083	2.0380216954143192e-11	Female		diagnosis_group
97	HC_vs_MDD_Only	16.661553664077502	4.467735293104191e-05	Female		diagnosis_group
98	HC_vs_ANX_Only	9.938152662849507	0.0016188793137790075	Female		diagnosis_group
99	ANX&MDD_vs_MDD_Only	7.333455905288353	0.0067682795932090265	Female		diagnosis_group
100	ANX&MDD_vs_ANX_Only	0.36201506929979227	0.547389241932884	Female		diagnosis_group
101	MDD_Only_vs_ANX_Only	0.45878172147298446	0.49819388826185085	Female		diagnosis_group
102	HC_vs_ANX&MDD	17.40900622045398	3.013945038548822e-05	Male		diagnosis_group
103	HC_vs_MDD_Only	9.268606842523774	0.00233114951630722	Male		diagnosis_group
104	HC_vs_ANX_Only	3.26417910447762	0.07080845402208862	Male		diagnosis_group
105	ANX&MDD_vs_MDD_Only	2.305443675342769	0.12892146383543504	Male		diagnosis_group
106	ANX&MDD_vs_ANX_Only	0.010084867150310014	0.9200081619972301	Male		diagnosis_group
107	MDD_Only_vs_ANX_Only	0.35767410412438494	0.5498008246105488	Male		diagnosis_group
108	Healthy Controls_vs_Medicated Mood/Anxiety	53.62097422476466	2.4314962895715553e-13	full		common_group
109	Healthy Controls_vs_Unmedicated Mood/Anxiety	48.385734377105294	3.50105854992077e-12	full		common_group
110	Medicated Mood/Anxiety_vs_Unmedicated Mood/Anxiety	1.0588400078410214	0.3034799014079642	full		common_group
111	Medicated Mood/Anxiety_vs_Unmedicated Mood/Anxiety	0.5435864538050627	0.4609501725740761	Female		common_group
112	Medicated Mood/Anxiety_vs_Healthy Controls	36.86091024527482	1.268641655794617e-09	Female		common_group
113	Unmedicated Mood/Anxiety_vs_Healthy Controls	31.343718793840253	2.1615688536678077e-08	Female		common_group
114	Healthy Controls_vs_Medicated Mood/Anxiety	14.787940630797777	0.00012030237438487213	Male		common_group
115	Healthy Controls_vs_Unmedicated Mood/Anxiety	15.423766437092903	8.590111429993974e-05	Male		common_group
116	Medicated Mood/Anxiety_vs_Unmedicated Mood/Anxiety	0.9188912449108646	0.3377662636406255	Male		common_group
117	Antidepressants_vs_Anxiolytics&Antidepressants	37.02420389552958	1.166719415158221e-09	full		medication_category
118	Antidepressants_vs_Anxiolytics	11.35438719272156	0.000752699529662348	full		medication_category
119	Antidepressants_vs_Unmedicated	8.28419995533415	0.003999152080019501	full		medication_category
120	Anxiolytics&Antidepressants_vs_Anxiolytics	0.23884161815198013	0.6250440137596406	full		medication_category
121	Anxiolytics&Antidepressants_vs_Unmedicated	68.33214209341129	1.381506946352361e-16	full		medication_category
122	Anxiolytics_vs_Unmedicated	19.679037276686827	9.160071551479902e-06	full		medication_category
123	Antidepressants_vs_Anxiolytics&Antidepressants	33.67031022935487	6.52896127908571e-09	Female		medication_category
124	Antidepressants_vs_Anxiolytics	8.08893743173661	0.0044536265899604585	Female		medication_category
125	Antidepressants_vs_Unmedicated	4.499582607078994	0.033903128023421915	Female		medication_category
126	Anxiolytics&Antidepressants_vs_Anxiolytics	1.0944905434701013	0.2954783870228471	Female		medication_category
127	Anxiolytics&Antidepressants_vs_Unmedicated	56.10909503728204	6.855923342730872e-14	Female		medication_category
128	Anxiolytics_vs_Unmedicated	13.563199275800692	0.00023066359927773717	Female		medication_category
129	Antidepressants_vs_Anxiolytics&Antidepressants	2.5626666666666438	0.10941388660685147	Male		medication_category
130	Antidepressants_vs_Anxiolytics	3.005217391304342	0.08299684268191261	Male		medication_category
131	Antidepressants_vs_Unmedicated	4.487043330501251	0.0341526965601218	Male		medication_category
132	Anxiolytics&Antidepressants_vs_Anxiolytics	0.7511111111111077	0.3861246742838147	Male		medication_category
133	Anxiolytics&Antidepressants_vs_Unmedicated	10.95401382243486	0.0009340106902959535	Male		medication_category
134	Anxiolytics_vs_Unmedicated	6.2227272727272975	0.012612069147875448	Male		medication_category
135	Antidepressants_vs_Anxiolytics&Antidepressants	7.178074034374731	0.007379988791403954	full		medication_category
136	Antidepressants_vs_Anxiolytics	4.121849903073951	0.04233276414428023	full		medication_category
137	Antidepressants_vs_Unmedicated	34.98031385966396	3.330556255111706e-09	full		medication_category
138	Anxiolytics&Antidepressants_vs_Anxiolytics	11.115312183108784	0.0008561791223518419	full		medication_category
139	Anxiolytics&Antidepressants_vs_Unmedicated	46.978976233676	7.175227394440848e-12	full		medication_category
140	Anxiolytics_vs_Unmedicated	0.44002493834649975	0.5071104189286972	full		medication_category
141	Antidepressants_vs_Anxiolytics&Antidepressants	9.328654221231602	0.002255979776880075	Female		medication_category
142	Antidepressants_vs_Anxiolytics	1.9938058597852546	0.15794351150958869	Female		medication_category
143	Antidepressants_vs_Unmedicated	22.072109880463927	2.62597477015831e-06	Female		medication_category
144	Anxiolytics&Antidepressants_vs_Anxiolytics	9.139615384615382	0.0025013367768518193	Female		medication_category
145	Anxiolytics&Antidepressants_vs_Unmedicated	42.242288286758026	8.063735841643373e-11	Female		medication_category
146	Anxiolytics_vs_Unmedicated	0.8036517811242447	0.37000378486320185	Female		medication_category
147	Antidepressants_vs_Anxiolytics&Antidepressants	0.11621233859395375	0.7331793853430618	Male		medication_category
148	Antidepressants_vs_Anxiolytics	2.3567202906071714	0.12474420594407946	Male		medication_category
149	Antidepressants_vs_Unmedicated	13.107703046727408	0.0002940840413645772	Male		medication_category
150	Anxiolytics&Antidepressants_vs_Anxiolytics	1.2844444444444463	0.25707429868482634	Male		medication_category
151	Anxiolytics&Antidepressants_vs_Unmedicated	3.3942052099946807	0.06542588714604333	Male		medication_category
152	Anxiolytics_vs_Unmedicated	0.07272727272729185	0.787406490666242	Male		medication_category
153	Antidepressants_vs_Anxiolytics&Antidepressants	17.18952880673537	3.382959257740198e-05	full		medication_category
154	Antidepressants_vs_Anxiolytics	0.9477879007249395	0.3302830080142575	full		medication_category
155	Antidepressants_vs_Unmedicated	16.56305258365188	4.705895939678777e-05	full		medication_category
156	Anxiolytics&Antidepressants_vs_Anxiolytics	2.298192004074366	0.12952468960304564	full		medication_category
157	Anxiolytics&Antidepressants_vs_Unmedicated	42.902387684713794	5.754038686785245e-11	full		medication_category
158	Anxiolytics_vs_Unmedicated	5.685786395670363	0.01710287290667294	full		medication_category
159	Antidepressants_vs_Anxiolytics&Antidepressants	0.26388888888888573	0.6074609359907771	Male		medication_category
160	Antidepressants_vs_Anxiolytics	1.4210854715202004e-14	0.9999999048847483	Male		medication_category
161	Antidepressants_vs_Unmedicated	6.037199149725315	0.014007490045815514	Male		medication_category
162	Anxiolytics&Antidepressants_vs_Anxiolytics	0.0	1.0	Male		medication_category
163	Anxiolytics&Antidepressants_vs_Unmedicated	7.283394940929185	0.00695948846003404	Male		medication_category
164	Anxiolytics_vs_Unmedicated	0.5209235209235317	0.4704479999364586	Male		medication_category
165	Antidepressants_vs_Anxiolytics&Antidepressants	18.419389687832414	1.772452018013248e-05	Female		medication_category
166	Antidepressants_vs_Anxiolytics	1.1063698191725946	0.2928724327931157	Female		medication_category
167	Antidepressants_vs_Unmedicated	10.137272238442092	0.001453010205219796	Female		medication_category
168	Anxiolytics&Antidepressants_vs_Anxiolytics	3.4290043290043286	0.06406071160797326	Female		medication_category
169	Anxiolytics&Antidepressants_vs_Unmedicated	35.919137361846865	2.056785806187002e-09	Female		medication_category
170	Anxiolytics_vs_Unmedicated	4.790551508124786	0.028616262557657823	Female		medication_category
