# Supplementary material for: Medication use is associated with distinct microbial features in anxiety and depression
Source: Mol Psychiatry. 2025 Jan 10;30(6):2545–57. doi: 10.1038/s41380-024-02857-2 (PMC12092254; doi:10.1038/s41380-024-02857-2)
Supplement: Supplementary file 16 — Table S6 [file 41380_2024_2857_MOESM16_ESM.txt]

	auc	apr	fold	feature_selection	subset	iteration
0	0.6253	0.7533	0	unfiltered	HC vs ANX	0
1	0.6345	0.7068	1	unfiltered	HC vs ANX	0
2	0.5381	0.702	2	unfiltered	HC vs ANX	0
3	0.582	0.7657	3	unfiltered	HC vs ANX	0
4	0.7305	0.8622	4	unfiltered	HC vs ANX	0
0	0.6435	0.7895	0	prevalence_filter	HC vs ANX	0
1	0.614	0.6805	1	prevalence_filter	HC vs ANX	0
2	0.5071	0.6743	2	prevalence_filter	HC vs ANX	0
3	0.6052	0.7815	3	prevalence_filter	HC vs ANX	0
4	0.6534	0.801	4	prevalence_filter	HC vs ANX	0
0	0.6234	0.7678	0	ridge_filter	HC vs ANX	0
1	0.6452	0.6935	1	ridge_filter	HC vs ANX	0
2	0.4998	0.6568	2	ridge_filter	HC vs ANX	0
3	0.6089	0.7808	3	ridge_filter	HC vs ANX	0
4	0.7158	0.8606	4	ridge_filter	HC vs ANX	0
0	0.6155	0.7655	0	feature_importance	HC vs ANX	0
1	0.6583	0.6921	1	feature_importance	HC vs ANX	0
2	0.5535	0.6838	2	feature_importance	HC vs ANX	0
3	0.6323	0.8138	3	feature_importance	HC vs ANX	0
4	0.7729	0.8979	4	feature_importance	HC vs ANX	0
0	0.6496	0.7601	0	birdman	HC vs ANX	0
1	0.6495	0.659	1	birdman	HC vs ANX	0
2	0.6421	0.7608	2	birdman	HC vs ANX	0
3	0.6155	0.7691	3	birdman	HC vs ANX	0
4	0.7628	0.8761	4	birdman	HC vs ANX	0
0	0.5171	0.7521	0	unfiltered	HC vs MDD	0
1	0.5354	0.7621	1	unfiltered	HC vs MDD	0
2	0.5455	0.7535	2	unfiltered	HC vs MDD	0
3	0.6228	0.7988	3	unfiltered	HC vs MDD	0
4	0.5579	0.7656	4	unfiltered	HC vs MDD	0
0	0.5138	0.7697	0	prevalence_filter	HC vs MDD	0
1	0.5485	0.7665	1	prevalence_filter	HC vs MDD	0
2	0.5938	0.7754	2	prevalence_filter	HC vs MDD	0
3	0.6696	0.8231	3	prevalence_filter	HC vs MDD	0
4	0.5842	0.7796	4	prevalence_filter	HC vs MDD	0
0	0.5064	0.7872	0	ridge_filter	HC vs MDD	0
1	0.5837	0.7974	1	ridge_filter	HC vs MDD	0
2	0.5337	0.7561	2	ridge_filter	HC vs MDD	0
3	0.6763	0.8163	3	ridge_filter	HC vs MDD	0
4	0.5944	0.7811	4	ridge_filter	HC vs MDD	0
0	0.548	0.7749	0	feature_importance	HC vs MDD	0
1	0.5737	0.775	1	feature_importance	HC vs MDD	0
2	0.6185	0.8114	2	feature_importance	HC vs MDD	0
3	0.7023	0.8593	3	feature_importance	HC vs MDD	0
4	0.6584	0.8353	4	feature_importance	HC vs MDD	0
0	0.6429	0.8044	0	birdman	HC vs MDD	0
1	0.5633	0.7813	1	birdman	HC vs MDD	0
2	0.6034	0.8098	2	birdman	HC vs MDD	0
3	0.6746	0.8102	3	birdman	HC vs MDD	0
4	0.7355	0.8764	4	birdman	HC vs MDD	0
0	0.6093	0.6587	0	unfiltered	HC vs MDD&ANX	0
1	0.5127	0.6984	1	unfiltered	HC vs MDD&ANX	0
2	0.6656	0.8438	2	unfiltered	HC vs MDD&ANX	0
3	0.5907	0.7159	3	unfiltered	HC vs MDD&ANX	0
4	0.6742	0.7359	4	unfiltered	HC vs MDD&ANX	0
0	0.6257	0.6911	0	prevalence_filter	HC vs MDD&ANX	0
1	0.5112	0.6875	1	prevalence_filter	HC vs MDD&ANX	0
2	0.6378	0.83	2	prevalence_filter	HC vs MDD&ANX	0
3	0.5511	0.7156	3	prevalence_filter	HC vs MDD&ANX	0
4	0.7215	0.8229	4	prevalence_filter	HC vs MDD&ANX	0
0	0.626	0.6576	0	ridge_filter	HC vs MDD&ANX	0
1	0.4383	0.649	1	ridge_filter	HC vs MDD&ANX	0
2	0.6098	0.7983	2	ridge_filter	HC vs MDD&ANX	0
3	0.5847	0.7289	3	ridge_filter	HC vs MDD&ANX	0
4	0.7122	0.8029	4	ridge_filter	HC vs MDD&ANX	0
0	0.6708	0.7359	0	feature_importance	HC vs MDD&ANX	0
1	0.578	0.7333	1	feature_importance	HC vs MDD&ANX	0
2	0.7114	0.8332	2	feature_importance	HC vs MDD&ANX	0
3	0.5876	0.7226	3	feature_importance	HC vs MDD&ANX	0
4	0.7103	0.769	4	feature_importance	HC vs MDD&ANX	0
0	0.6419	0.6611	0	birdman	HC vs MDD&ANX	0
1	0.5942	0.7177	1	birdman	HC vs MDD&ANX	0
2	0.713	0.8466	2	birdman	HC vs MDD&ANX	0
3	0.6728	0.7937	3	birdman	HC vs MDD&ANX	0
4	0.6633	0.7543	4	birdman	HC vs MDD&ANX	0
0	0.4763	0.4982	0	unfiltered	Unmedicated HC vs ANX	0
1	0.6162	0.627	1	unfiltered	Unmedicated HC vs ANX	0
2	0.5422	0.6906	2	unfiltered	Unmedicated HC vs ANX	0
3	0.5609	0.686	3	unfiltered	Unmedicated HC vs ANX	0
4	0.6329	0.6502	4	unfiltered	Unmedicated HC vs ANX	0
0	0.5318	0.527	0	prevalence_filter	Unmedicated HC vs ANX	0
1	0.5204	0.5006	1	prevalence_filter	Unmedicated HC vs ANX	0
2	0.5518	0.6801	2	prevalence_filter	Unmedicated HC vs ANX	0
3	0.556	0.6088	3	prevalence_filter	Unmedicated HC vs ANX	0
4	0.6882	0.6732	4	prevalence_filter	Unmedicated HC vs ANX	0
0	0.473	0.5159	0	ridge_filter	Unmedicated HC vs ANX	0
1	0.5954	0.5517	1	ridge_filter	Unmedicated HC vs ANX	0
2	0.5635	0.6928	2	ridge_filter	Unmedicated HC vs ANX	0
3	0.577	0.6576	3	ridge_filter	Unmedicated HC vs ANX	0
4	0.7273	0.7212	4	ridge_filter	Unmedicated HC vs ANX	0
0	0.5157	0.5498	0	feature_importance	Unmedicated HC vs ANX	0
1	0.6096	0.5905	1	feature_importance	Unmedicated HC vs ANX	0
2	0.5244	0.6909	2	feature_importance	Unmedicated HC vs ANX	0
3	0.6228	0.7317	3	feature_importance	Unmedicated HC vs ANX	0
4	0.7072	0.7125	4	feature_importance	Unmedicated HC vs ANX	0
0	0.5531	0.5705	0	birdman	Unmedicated HC vs ANX	0
1	0.7045	0.688	1	birdman	Unmedicated HC vs ANX	0
2	0.689	0.7806	2	birdman	Unmedicated HC vs ANX	0
3	0.6779	0.7353	3	birdman	Unmedicated HC vs ANX	0
4	0.6994	0.6802	4	birdman	Unmedicated HC vs ANX	0
0	0.5423	0.6806	0	unfiltered	Unmedicated HC vs MDD	0
1	0.6169	0.7102	1	unfiltered	Unmedicated HC vs MDD	0
2	0.5858	0.7443	2	unfiltered	Unmedicated HC vs MDD	0
3	0.6583	0.7385	3	unfiltered	Unmedicated HC vs MDD	0
4	0.6326	0.6413	4	unfiltered	Unmedicated HC vs MDD	0
0	0.578	0.6702	0	prevalence_filter	Unmedicated HC vs MDD	0
1	0.6263	0.7097	1	prevalence_filter	Unmedicated HC vs MDD	0
2	0.5847	0.7657	2	prevalence_filter	Unmedicated HC vs MDD	0
3	0.6216	0.7296	3	prevalence_filter	Unmedicated HC vs MDD	0
4	0.6085	0.6146	4	prevalence_filter	Unmedicated HC vs MDD	0
0	0.6513	0.7376	0	ridge_filter	Unmedicated HC vs MDD	0
1	0.5667	0.6683	1	ridge_filter	Unmedicated HC vs MDD	0
2	0.4813	0.6891	2	ridge_filter	Unmedicated HC vs MDD	0
3	0.5271	0.6535	3	ridge_filter	Unmedicated HC vs MDD	0
4	0.5691	0.602	4	ridge_filter	Unmedicated HC vs MDD	0
0	0.6923	0.7627	0	feature_importance	Unmedicated HC vs MDD	0
1	0.5553	0.6902	1	feature_importance	Unmedicated HC vs MDD	0
2	0.5713	0.763	2	feature_importance	Unmedicated HC vs MDD	0
3	0.6848	0.7686	3	feature_importance	Unmedicated HC vs MDD	0
4	0.6076	0.5689	4	feature_importance	Unmedicated HC vs MDD	0
0	0.8	0.8237	0	birdman	Unmedicated HC vs MDD	0
1	0.6862	0.7623	1	birdman	Unmedicated HC vs MDD	0
2	0.619	0.7609	2	birdman	Unmedicated HC vs MDD	0
3	0.7339	0.8356	3	birdman	Unmedicated HC vs MDD	0
4	0.6792	0.6381	4	birdman	Unmedicated HC vs MDD	0
0	0.5212	0.5795	0	unfiltered	Unmedicated HC vs MDD&ANX	0
1	0.4514	0.5462	1	unfiltered	Unmedicated HC vs MDD&ANX	0
2	0.7328	0.7397	2	unfiltered	Unmedicated HC vs MDD&ANX	0
3	0.5546	0.6509	3	unfiltered	Unmedicated HC vs MDD&ANX	0
4	0.6788	0.6055	4	unfiltered	Unmedicated HC vs MDD&ANX	0
0	0.5556	0.5755	0	prevalence_filter	Unmedicated HC vs MDD&ANX	0
1	0.4613	0.5554	1	prevalence_filter	Unmedicated HC vs MDD&ANX	0
2	0.6418	0.7143	2	prevalence_filter	Unmedicated HC vs MDD&ANX	0
3	0.5688	0.6314	3	prevalence_filter	Unmedicated HC vs MDD&ANX	0
4	0.6762	0.5779	4	prevalence_filter	Unmedicated HC vs MDD&ANX	0
0	0.5727	0.6439	0	ridge_filter	Unmedicated HC vs MDD&ANX	0
1	0.4896	0.5575	1	ridge_filter	Unmedicated HC vs MDD&ANX	0
2	0.7254	0.7786	2	ridge_filter	Unmedicated HC vs MDD&ANX	0
3	0.5593	0.6204	3	ridge_filter	Unmedicated HC vs MDD&ANX	0
4	0.6751	0.5779	4	ridge_filter	Unmedicated HC vs MDD&ANX	0
0	0.6253	0.6403	0	feature_importance	Unmedicated HC vs MDD&ANX	0
1	0.5502	0.5994	1	feature_importance	Unmedicated HC vs MDD&ANX	0
2	0.7201	0.7207	2	feature_importance	Unmedicated HC vs MDD&ANX	0
3	0.6318	0.6951	3	feature_importance	Unmedicated HC vs MDD&ANX	0
4	0.6095	0.5345	4	feature_importance	Unmedicated HC vs MDD&ANX	0
0	0.6318	0.6283	0	birdman	Unmedicated HC vs MDD&ANX	0
1	0.5778	0.633	1	birdman	Unmedicated HC vs MDD&ANX	0
2	0.7116	0.7418	2	birdman	Unmedicated HC vs MDD&ANX	0
3	0.614	0.6451	3	birdman	Unmedicated HC vs MDD&ANX	0
4	0.8037	0.7117	4	birdman	Unmedicated HC vs MDD&ANX	0
0	0.673	0.1681	0	unfiltered	Unmedicated vs Anxiolytics	0
1	0.7507	0.144	1	unfiltered	Unmedicated vs Anxiolytics	0
2	0.8201	0.1851	2	unfiltered	Unmedicated vs Anxiolytics	0
3	0.785	0.1208	3	unfiltered	Unmedicated vs Anxiolytics	0
4	0.7658	0.2001	4	unfiltered	Unmedicated vs Anxiolytics	0
0	0.6421	0.1808	0	prevalence_filter	Unmedicated vs Anxiolytics	0
1	0.7533	0.1427	1	prevalence_filter	Unmedicated vs Anxiolytics	0
2	0.7368	0.1976	2	prevalence_filter	Unmedicated vs Anxiolytics	0
3	0.8289	0.1151	3	prevalence_filter	Unmedicated vs Anxiolytics	0
4	0.7986	0.1881	4	prevalence_filter	Unmedicated vs Anxiolytics	0
0	0.6925	0.1655	0	ridge_filter	Unmedicated vs Anxiolytics	0
1	0.7434	0.1439	1	ridge_filter	Unmedicated vs Anxiolytics	0
2	0.7594	0.1957	2	ridge_filter	Unmedicated vs Anxiolytics	0
3	0.8586	0.1118	3	ridge_filter	Unmedicated vs Anxiolytics	0
4	0.7787	0.1888	4	ridge_filter	Unmedicated vs Anxiolytics	0
0	0.7119	0.1579	0	feature_importance	Unmedicated vs Anxiolytics	0
1	0.8069	0.1406	1	feature_importance	Unmedicated vs Anxiolytics	0
2	0.7975	0.1879	2	feature_importance	Unmedicated vs Anxiolytics	0
3	0.8594	0.1118	3	feature_importance	Unmedicated vs Anxiolytics	0
4	0.8142	0.1885	4	feature_importance	Unmedicated vs Anxiolytics	0
0	0.7528	0.1547	0	birdman	Unmedicated vs Anxiolytics	0
1	0.7553	0.142	1	birdman	Unmedicated vs Anxiolytics	0
2	0.783	0.1884	2	birdman	Unmedicated vs Anxiolytics	0
3	0.9271	0.1084	3	birdman	Unmedicated vs Anxiolytics	0
4	0.8518	0.1779	4	birdman	Unmedicated vs Anxiolytics	0
0	0.6431	0.3647	0	unfiltered	Unmedicated vs Antidepressants	0
1	0.6365	0.3691	1	unfiltered	Unmedicated vs Antidepressants	0
2	0.6807	0.3286	2	unfiltered	Unmedicated vs Antidepressants	0
3	0.7245	0.3575	3	unfiltered	Unmedicated vs Antidepressants	0
4	0.6329	0.4062	4	unfiltered	Unmedicated vs Antidepressants	0
0	0.6871	0.34	0	prevalence_filter	Unmedicated vs Antidepressants	0
1	0.6655	0.3367	1	prevalence_filter	Unmedicated vs Antidepressants	0
2	0.7284	0.3299	2	prevalence_filter	Unmedicated vs Antidepressants	0
3	0.7257	0.3319	3	prevalence_filter	Unmedicated vs Antidepressants	0
4	0.6736	0.3695	4	prevalence_filter	Unmedicated vs Antidepressants	0
0	0.6738	0.3442	0	ridge_filter	Unmedicated vs Antidepressants	0
1	0.6358	0.3701	1	ridge_filter	Unmedicated vs Antidepressants	0
2	0.6947	0.3204	2	ridge_filter	Unmedicated vs Antidepressants	0
3	0.7671	0.3268	3	ridge_filter	Unmedicated vs Antidepressants	0
4	0.6812	0.3764	4	ridge_filter	Unmedicated vs Antidepressants	0
0	0.6649	0.349	0	feature_importance	Unmedicated vs Antidepressants	0
1	0.6327	0.3512	1	feature_importance	Unmedicated vs Antidepressants	0
2	0.7073	0.3176	2	feature_importance	Unmedicated vs Antidepressants	0
3	0.7248	0.3408	3	feature_importance	Unmedicated vs Antidepressants	0
4	0.6562	0.3951	4	feature_importance	Unmedicated vs Antidepressants	0
0	0.697	0.3332	0	birdman	Unmedicated vs Antidepressants	0
1	0.6669	0.3352	1	birdman	Unmedicated vs Antidepressants	0
2	0.7374	0.3157	2	birdman	Unmedicated vs Antidepressants	0
3	0.7549	0.3311	3	birdman	Unmedicated vs Antidepressants	0
4	0.6557	0.4024	4	birdman	Unmedicated vs Antidepressants	0
0	0.7664	0.1087	0	unfiltered	Unmedicated vs Anxiolytics&Antidepressants	0
1	0.6525	0.1513	1	unfiltered	Unmedicated vs Anxiolytics&Antidepressants	0
2	0.6827	0.1316	2	unfiltered	Unmedicated vs Anxiolytics&Antidepressants	0
3	0.797	0.0942	3	unfiltered	Unmedicated vs Anxiolytics&Antidepressants	0
4	0.7058	0.2307	4	unfiltered	Unmedicated vs Anxiolytics&Antidepressants	0
0	0.7664	0.1074	0	prevalence_filter	Unmedicated vs Anxiolytics&Antidepressants	0
1	0.7154	0.1367	1	prevalence_filter	Unmedicated vs Anxiolytics&Antidepressants	0
2	0.705	0.1307	2	prevalence_filter	Unmedicated vs Anxiolytics&Antidepressants	0
3	0.8394	0.0933	3	prevalence_filter	Unmedicated vs Anxiolytics&Antidepressants	0
4	0.6111	0.2488	4	prevalence_filter	Unmedicated vs Anxiolytics&Antidepressants	0
0	0.7355	0.1272	0	ridge_filter	Unmedicated vs Anxiolytics&Antidepressants	0
1	0.7547	0.1295	1	ridge_filter	Unmedicated vs Anxiolytics&Antidepressants	0
2	0.6895	0.1289	2	ridge_filter	Unmedicated vs Anxiolytics&Antidepressants	0
3	0.8333	0.092	3	ridge_filter	Unmedicated vs Anxiolytics&Antidepressants	0
4	0.6813	0.2289	4	ridge_filter	Unmedicated vs Anxiolytics&Antidepressants	0
0	0.7227	0.1159	0	feature_importance	Unmedicated vs Anxiolytics&Antidepressants	0
1	0.6572	0.1478	1	feature_importance	Unmedicated vs Anxiolytics&Antidepressants	0
2	0.7787	0.1165	2	feature_importance	Unmedicated vs Anxiolytics&Antidepressants	0
3	0.9071	0.0859	3	feature_importance	Unmedicated vs Anxiolytics&Antidepressants	0
4	0.6795	0.2245	4	feature_importance	Unmedicated vs Anxiolytics&Antidepressants	0
0	0.6755	0.1226	0	birdman	Unmedicated vs Anxiolytics&Antidepressants	0
1	0.7885	0.1249	1	birdman	Unmedicated vs Anxiolytics&Antidepressants	0
2	0.6278	0.1438	2	birdman	Unmedicated vs Anxiolytics&Antidepressants	0
3	0.8586	0.0885	3	birdman	Unmedicated vs Anxiolytics&Antidepressants	0
4	0.6298	0.2399	4	birdman	Unmedicated vs Anxiolytics&Antidepressants	0
0	0.5349	0.7036	0	unfiltered	HC vs ANX	1
1	0.5899	0.7722	1	unfiltered	HC vs ANX	1
2	0.6847	0.7386	2	unfiltered	HC vs ANX	1
3	0.6082	0.6932	3	unfiltered	HC vs ANX	1
4	0.6692	0.8373	4	unfiltered	HC vs ANX	1
0	0.4571	0.6497	0	prevalence_filter	HC vs ANX	1
1	0.57	0.751	1	prevalence_filter	HC vs ANX	1
2	0.6788	0.7662	2	prevalence_filter	HC vs ANX	1
3	0.5593	0.6511	3	prevalence_filter	HC vs ANX	1
4	0.6232	0.8313	4	prevalence_filter	HC vs ANX	1
0	0.4749	0.6756	0	ridge_filter	HC vs ANX	1
1	0.608	0.7699	1	ridge_filter	HC vs ANX	1
2	0.6847	0.7443	2	ridge_filter	HC vs ANX	1
3	0.5833	0.694	3	ridge_filter	HC vs ANX	1
4	0.6857	0.8581	4	ridge_filter	HC vs ANX	1
0	0.4833	0.6941	0	feature_importance	HC vs ANX	1
1	0.5676	0.7287	1	feature_importance	HC vs ANX	1
2	0.7092	0.774	2	feature_importance	HC vs ANX	1
3	0.6104	0.7186	3	feature_importance	HC vs ANX	1
4	0.6834	0.8589	4	feature_importance	HC vs ANX	1
0	0.578	0.7319	0	birdman	HC vs ANX	1
1	0.6423	0.7559	1	birdman	HC vs ANX	1
2	0.6429	0.7253	2	birdman	HC vs ANX	1
3	0.6252	0.6882	3	birdman	HC vs ANX	1
4	0.7425	0.8897	4	birdman	HC vs ANX	1
0	0.5447	0.766	0	unfiltered	HC vs MDD	1
1	0.5859	0.7402	1	unfiltered	HC vs MDD	1
2	0.5643	0.773	2	unfiltered	HC vs MDD	1
3	0.6026	0.8431	3	unfiltered	HC vs MDD	1
4	0.5398	0.7638	4	unfiltered	HC vs MDD	1
0	0.5205	0.7496	0	prevalence_filter	HC vs MDD	1
1	0.5556	0.7327	1	prevalence_filter	HC vs MDD	1
2	0.5153	0.7697	2	prevalence_filter	HC vs MDD	1
3	0.6658	0.8678	3	prevalence_filter	HC vs MDD	1
4	0.529	0.746	4	prevalence_filter	HC vs MDD	1
0	0.5685	0.7714	0	ridge_filter	HC vs MDD	1
1	0.5455	0.723	1	ridge_filter	HC vs MDD	1
2	0.5988	0.831	2	ridge_filter	HC vs MDD	1
3	0.5904	0.8448	3	ridge_filter	HC vs MDD	1
4	0.5486	0.763	4	ridge_filter	HC vs MDD	1
0	0.5494	0.7535	0	feature_importance	HC vs MDD	1
1	0.5695	0.7321	1	feature_importance	HC vs MDD	1
2	0.5526	0.7996	2	feature_importance	HC vs MDD	1
3	0.6668	0.8782	3	feature_importance	HC vs MDD	1
4	0.6287	0.8149	4	feature_importance	HC vs MDD	1
0	0.6159	0.7801	0	birdman	HC vs MDD	1
1	0.6326	0.7628	1	birdman	HC vs MDD	1
2	0.6799	0.8546	2	birdman	HC vs MDD	1
3	0.7534	0.9246	3	birdman	HC vs MDD	1
4	0.6628	0.8271	4	birdman	HC vs MDD	1
0	0.6306	0.7473	0	unfiltered	HC vs MDD&ANX	1
1	0.6432	0.784	1	unfiltered	HC vs MDD&ANX	1
2	0.4293	0.6047	2	unfiltered	HC vs MDD&ANX	1
3	0.7386	0.7581	3	unfiltered	HC vs MDD&ANX	1
4	0.7055	0.8258	4	unfiltered	HC vs MDD&ANX	1
0	0.5912	0.7314	0	prevalence_filter	HC vs MDD&ANX	1
1	0.7058	0.8099	1	prevalence_filter	HC vs MDD&ANX	1
2	0.4331	0.6059	2	prevalence_filter	HC vs MDD&ANX	1
3	0.7001	0.6998	3	prevalence_filter	HC vs MDD&ANX	1
4	0.6701	0.777	4	prevalence_filter	HC vs MDD&ANX	1
0	0.5745	0.7202	0	ridge_filter	HC vs MDD&ANX	1
1	0.6659	0.7998	1	ridge_filter	HC vs MDD&ANX	1
2	0.4419	0.6186	2	ridge_filter	HC vs MDD&ANX	1
3	0.6821	0.7036	3	ridge_filter	HC vs MDD&ANX	1
4	0.6266	0.7821	4	ridge_filter	HC vs MDD&ANX	1
0	0.6196	0.7352	0	feature_importance	HC vs MDD&ANX	1
1	0.6601	0.783	1	feature_importance	HC vs MDD&ANX	1
2	0.5297	0.6593	2	feature_importance	HC vs MDD&ANX	1
3	0.7189	0.7318	3	feature_importance	HC vs MDD&ANX	1
4	0.6734	0.7916	4	feature_importance	HC vs MDD&ANX	1
0	0.6534	0.7943	0	birdman	HC vs MDD&ANX	1
1	0.7141	0.8033	1	birdman	HC vs MDD&ANX	1
2	0.5279	0.6473	2	birdman	HC vs MDD&ANX	1
3	0.6674	0.7028	3	birdman	HC vs MDD&ANX	1
4	0.7179	0.8323	4	birdman	HC vs MDD&ANX	1
0	0.4775	0.5671	0	unfiltered	Unmedicated HC vs ANX	1
1	0.5393	0.5708	1	unfiltered	Unmedicated HC vs ANX	1
2	0.6109	0.7323	2	unfiltered	Unmedicated HC vs ANX	1
3	0.6411	0.646	3	unfiltered	Unmedicated HC vs ANX	1
4	0.5342	0.5321	4	unfiltered	Unmedicated HC vs ANX	1
0	0.5493	0.6099	0	prevalence_filter	Unmedicated HC vs ANX	1
1	0.5938	0.6164	1	prevalence_filter	Unmedicated HC vs ANX	1
2	0.574	0.6751	2	prevalence_filter	Unmedicated HC vs ANX	1
3	0.6127	0.6137	3	prevalence_filter	Unmedicated HC vs ANX	1
4	0.5542	0.531	4	prevalence_filter	Unmedicated HC vs ANX	1
0	0.5484	0.6083	0	ridge_filter	Unmedicated HC vs ANX	1
1	0.5952	0.6206	1	ridge_filter	Unmedicated HC vs ANX	1
2	0.5523	0.6385	2	ridge_filter	Unmedicated HC vs ANX	1
3	0.5412	0.5194	3	ridge_filter	Unmedicated HC vs ANX	1
4	0.5293	0.5654	4	ridge_filter	Unmedicated HC vs ANX	1
0	0.5603	0.6008	0	feature_importance	Unmedicated HC vs ANX	1
1	0.6065	0.5944	1	feature_importance	Unmedicated HC vs ANX	1
2	0.5917	0.6917	2	feature_importance	Unmedicated HC vs ANX	1
3	0.6222	0.6857	3	feature_importance	Unmedicated HC vs ANX	1
4	0.5352	0.5264	4	feature_importance	Unmedicated HC vs ANX	1
0	0.6011	0.6365	0	birdman	Unmedicated HC vs ANX	1
1	0.6037	0.6452	1	birdman	Unmedicated HC vs ANX	1
2	0.7475	0.7692	2	birdman	Unmedicated HC vs ANX	1
3	0.6908	0.6253	3	birdman	Unmedicated HC vs ANX	1
4	0.6377	0.5967	4	birdman	Unmedicated HC vs ANX	1
0	0.5794	0.6847	0	unfiltered	Unmedicated HC vs MDD	1
1	0.5825	0.7652	1	unfiltered	Unmedicated HC vs MDD	1
2	0.6381	0.6349	2	unfiltered	Unmedicated HC vs MDD	1
3	0.6399	0.7199	3	unfiltered	Unmedicated HC vs MDD	1
4	0.4563	0.58	4	unfiltered	Unmedicated HC vs MDD	1
0	0.6231	0.7184	0	prevalence_filter	Unmedicated HC vs MDD	1
1	0.6013	0.7631	1	prevalence_filter	Unmedicated HC vs MDD	1
2	0.5387	0.5896	2	prevalence_filter	Unmedicated HC vs MDD	1
3	0.6188	0.7196	3	prevalence_filter	Unmedicated HC vs MDD	1
4	0.4677	0.5884	4	prevalence_filter	Unmedicated HC vs MDD	1
0	0.5947	0.7319	0	ridge_filter	Unmedicated HC vs MDD	1
1	0.6695	0.8255	1	ridge_filter	Unmedicated HC vs MDD	1
2	0.6165	0.6259	2	ridge_filter	Unmedicated HC vs MDD	1
3	0.658	0.7411	3	ridge_filter	Unmedicated HC vs MDD	1
4	0.4977	0.6042	4	ridge_filter	Unmedicated HC vs MDD	1
0	0.5903	0.7254	0	feature_importance	Unmedicated HC vs MDD	1
1	0.5954	0.7473	1	feature_importance	Unmedicated HC vs MDD	1
2	0.6435	0.6981	2	feature_importance	Unmedicated HC vs MDD	1
3	0.6929	0.755	3	feature_importance	Unmedicated HC vs MDD	1
4	0.5187	0.6244	4	feature_importance	Unmedicated HC vs MDD	1
0	0.668	0.7818	0	birdman	Unmedicated HC vs MDD	1
1	0.6551	0.757	1	birdman	Unmedicated HC vs MDD	1
2	0.7057	0.739	2	birdman	Unmedicated HC vs MDD	1
3	0.7449	0.7531	3	birdman	Unmedicated HC vs MDD	1
4	0.6023	0.6918	4	birdman	Unmedicated HC vs MDD	1
0	0.575	0.6869	0	unfiltered	Unmedicated HC vs MDD&ANX	1
1	0.5651	0.5815	1	unfiltered	Unmedicated HC vs MDD&ANX	1
2	0.5909	0.5133	2	unfiltered	Unmedicated HC vs MDD&ANX	1
3	0.6865	0.7175	3	unfiltered	Unmedicated HC vs MDD&ANX	1
4	0.6676	0.526	4	unfiltered	Unmedicated HC vs MDD&ANX	1
0	0.5674	0.7213	0	prevalence_filter	Unmedicated HC vs MDD&ANX	1
1	0.5993	0.6323	1	prevalence_filter	Unmedicated HC vs MDD&ANX	1
2	0.5646	0.5534	2	prevalence_filter	Unmedicated HC vs MDD&ANX	1
3	0.6583	0.6802	3	prevalence_filter	Unmedicated HC vs MDD&ANX	1
4	0.5032	0.3996	4	prevalence_filter	Unmedicated HC vs MDD&ANX	1
0	0.6255	0.7092	0	ridge_filter	Unmedicated HC vs MDD&ANX	1
1	0.6124	0.681	1	ridge_filter	Unmedicated HC vs MDD&ANX	1
2	0.5746	0.6016	2	ridge_filter	Unmedicated HC vs MDD&ANX	1
3	0.7703	0.7649	3	ridge_filter	Unmedicated HC vs MDD&ANX	1
4	0.6135	0.5237	4	ridge_filter	Unmedicated HC vs MDD&ANX	1
0	0.6342	0.7083	0	feature_importance	Unmedicated HC vs MDD&ANX	1
1	0.5867	0.64	1	feature_importance	Unmedicated HC vs MDD&ANX	1
2	0.6523	0.5621	2	feature_importance	Unmedicated HC vs MDD&ANX	1
3	0.6792	0.6481	3	feature_importance	Unmedicated HC vs MDD&ANX	1
4	0.553	0.4863	4	feature_importance	Unmedicated HC vs MDD&ANX	1
0	0.6815	0.8007	0	birdman	Unmedicated HC vs MDD&ANX	1
1	0.6775	0.7186	1	birdman	Unmedicated HC vs MDD&ANX	1
2	0.7153	0.666	2	birdman	Unmedicated HC vs MDD&ANX	1
3	0.6255	0.6506	3	birdman	Unmedicated HC vs MDD&ANX	1
4	0.6908	0.6374	4	birdman	Unmedicated HC vs MDD&ANX	1
0	0.7916	0.1864	0	unfiltered	Unmedicated vs Anxiolytics	1
1	0.7302	0.1452	1	unfiltered	Unmedicated vs Anxiolytics	1
2	0.782	0.1933	2	unfiltered	Unmedicated vs Anxiolytics	1
3	0.7354	0.1256	3	unfiltered	Unmedicated vs Anxiolytics	1
4	0.7294	0.1901	4	unfiltered	Unmedicated vs Anxiolytics	1
0	0.7556	0.1941	0	prevalence_filter	Unmedicated vs Anxiolytics	1
1	0.7275	0.1488	1	prevalence_filter	Unmedicated vs Anxiolytics	1
2	0.7927	0.1869	2	prevalence_filter	Unmedicated vs Anxiolytics	1
3	0.7552	0.0978	3	prevalence_filter	Unmedicated vs Anxiolytics	1
4	0.7206	0.1928	4	prevalence_filter	Unmedicated vs Anxiolytics	1
0	0.797	0.1877	0	ridge_filter	Unmedicated vs Anxiolytics	1
1	0.6872	0.1545	1	ridge_filter	Unmedicated vs Anxiolytics	1
2	0.8271	0.1839	2	ridge_filter	Unmedicated vs Anxiolytics	1
3	0.7985	0.0928	3	ridge_filter	Unmedicated vs Anxiolytics	1
4	0.7117	0.1927	4	ridge_filter	Unmedicated vs Anxiolytics	1
0	0.8163	0.185	0	feature_importance	Unmedicated vs Anxiolytics	1
1	0.7447	0.1444	1	feature_importance	Unmedicated vs Anxiolytics	1
2	0.7857	0.1905	2	feature_importance	Unmedicated vs Anxiolytics	1
3	0.8051	0.1372	3	feature_importance	Unmedicated vs Anxiolytics	1
4	0.7672	0.1811	4	feature_importance	Unmedicated vs Anxiolytics	1
0	0.8351	0.18	0	birdman	Unmedicated vs Anxiolytics	1
1	0.7163	0.1484	1	birdman	Unmedicated vs Anxiolytics	1
2	0.7728	0.1896	2	birdman	Unmedicated vs Anxiolytics	1
3	0.8126	0.0884	3	birdman	Unmedicated vs Anxiolytics	1
4	0.835	0.1717	4	birdman	Unmedicated vs Anxiolytics	1
0	0.6089	0.3205	0	unfiltered	Unmedicated vs Antidepressants	1
1	0.6748	0.3941	1	unfiltered	Unmedicated vs Antidepressants	1
2	0.6902	0.3031	2	unfiltered	Unmedicated vs Antidepressants	1
3	0.6356	0.411	3	unfiltered	Unmedicated vs Antidepressants	1
4	0.7232	0.3814	4	unfiltered	Unmedicated vs Antidepressants	1
0	0.6114	0.3048	0	prevalence_filter	Unmedicated vs Antidepressants	1
1	0.6233	0.4342	1	prevalence_filter	Unmedicated vs Antidepressants	1
2	0.7239	0.2892	2	prevalence_filter	Unmedicated vs Antidepressants	1
3	0.638	0.3643	3	prevalence_filter	Unmedicated vs Antidepressants	1
4	0.7099	0.3877	4	prevalence_filter	Unmedicated vs Antidepressants	1
0	0.6112	0.3074	0	ridge_filter	Unmedicated vs Antidepressants	1
1	0.648	0.4191	1	ridge_filter	Unmedicated vs Antidepressants	1
2	0.6721	0.3144	2	ridge_filter	Unmedicated vs Antidepressants	1
3	0.6329	0.3788	3	ridge_filter	Unmedicated vs Antidepressants	1
4	0.7248	0.3709	4	ridge_filter	Unmedicated vs Antidepressants	1
0	0.6196	0.309	0	feature_importance	Unmedicated vs Antidepressants	1
1	0.6732	0.4411	1	feature_importance	Unmedicated vs Antidepressants	1
2	0.6721	0.3101	2	feature_importance	Unmedicated vs Antidepressants	1
3	0.6608	0.3575	3	feature_importance	Unmedicated vs Antidepressants	1
4	0.7468	0.3598	4	feature_importance	Unmedicated vs Antidepressants	1
0	0.6102	0.3163	0	birdman	Unmedicated vs Antidepressants	1
1	0.6751	0.4179	1	birdman	Unmedicated vs Antidepressants	1
2	0.6996	0.3055	2	birdman	Unmedicated vs Antidepressants	1
3	0.6558	0.3745	3	birdman	Unmedicated vs Antidepressants	1
4	0.7383	0.3625	4	birdman	Unmedicated vs Antidepressants	1
0	0.7599	0.0972	0	unfiltered	Unmedicated vs Anxiolytics&Antidepressants	1
1	0.6367	0.1834	1	unfiltered	Unmedicated vs Anxiolytics&Antidepressants	1
2	0.8462	0.1191	2	unfiltered	Unmedicated vs Anxiolytics&Antidepressants	1
3	0.9009	0.0635	3	unfiltered	Unmedicated vs Anxiolytics&Antidepressants	1
4	0.7409	0.2112	4	unfiltered	Unmedicated vs Anxiolytics&Antidepressants	1
0	0.7649	0.0978	0	prevalence_filter	Unmedicated vs Anxiolytics&Antidepressants	1
1	0.684	0.1745	1	prevalence_filter	Unmedicated vs Anxiolytics&Antidepressants	1
2	0.8413	0.121	2	prevalence_filter	Unmedicated vs Anxiolytics&Antidepressants	1
3	0.9037	0.06	3	prevalence_filter	Unmedicated vs Anxiolytics&Antidepressants	1
4	0.748	0.2102	4	prevalence_filter	Unmedicated vs Anxiolytics&Antidepressants	1
0	0.7937	0.0925	0	ridge_filter	Unmedicated vs Anxiolytics&Antidepressants	1
1	0.6567	0.1821	1	ridge_filter	Unmedicated vs Anxiolytics&Antidepressants	1
2	0.8389	0.1256	2	ridge_filter	Unmedicated vs Anxiolytics&Antidepressants	1
3	0.9023	0.0625	3	ridge_filter	Unmedicated vs Anxiolytics&Antidepressants	1
4	0.7708	0.206	4	ridge_filter	Unmedicated vs Anxiolytics&Antidepressants	1
0	0.8413	0.0891	0	feature_importance	Unmedicated vs Anxiolytics&Antidepressants	1
1	0.7973	0.1597	1	feature_importance	Unmedicated vs Anxiolytics&Antidepressants	1
2	0.8125	0.1239	2	feature_importance	Unmedicated vs Anxiolytics&Antidepressants	1
3	0.8678	0.066	3	feature_importance	Unmedicated vs Anxiolytics&Antidepressants	1
4	0.7667	0.204	4	feature_importance	Unmedicated vs Anxiolytics&Antidepressants	1
0	0.6835	0.1056	0	birdman	Unmedicated vs Anxiolytics&Antidepressants	1
1	0.632	0.1854	1	birdman	Unmedicated vs Anxiolytics&Antidepressants	1
2	0.7724	0.1314	2	birdman	Unmedicated vs Anxiolytics&Antidepressants	1
3	0.8534	0.064	3	birdman	Unmedicated vs Anxiolytics&Antidepressants	1
4	0.7743	0.202	4	birdman	Unmedicated vs Anxiolytics&Antidepressants	1
0	0.6981	0.8267	0	unfiltered	HC vs ANX	2
1	0.5898	0.7945	1	unfiltered	HC vs ANX	2
2	0.6541	0.6769	2	unfiltered	HC vs ANX	2
3	0.5833	0.7539	3	unfiltered	HC vs ANX	2
4	0.5854	0.744	4	unfiltered	HC vs ANX	2
0	0.6731	0.8123	0	prevalence_filter	HC vs ANX	2
1	0.5116	0.7486	1	prevalence_filter	HC vs ANX	2
2	0.5973	0.6566	2	prevalence_filter	HC vs ANX	2
3	0.632	0.7793	3	prevalence_filter	HC vs ANX	2
4	0.5719	0.7146	4	prevalence_filter	HC vs ANX	2
0	0.6787	0.8169	0	ridge_filter	HC vs ANX	2
1	0.5777	0.7942	1	ridge_filter	HC vs ANX	2
2	0.6264	0.6566	2	ridge_filter	HC vs ANX	2
3	0.5894	0.7588	3	ridge_filter	HC vs ANX	2
4	0.6086	0.7162	4	ridge_filter	HC vs ANX	2
0	0.6783	0.8079	0	feature_importance	HC vs ANX	2
1	0.5556	0.7869	1	feature_importance	HC vs ANX	2
2	0.6857	0.718	2	feature_importance	HC vs ANX	2
3	0.6052	0.7599	3	feature_importance	HC vs ANX	2
4	0.6474	0.8011	4	feature_importance	HC vs ANX	2
0	0.6867	0.7958	0	birdman	HC vs ANX	2
1	0.6199	0.7938	1	birdman	HC vs ANX	2
2	0.6297	0.6666	2	birdman	HC vs ANX	2
3	0.7337	0.8691	3	birdman	HC vs ANX	2
4	0.6038	0.7505	4	birdman	HC vs ANX	2
0	0.5544	0.8355	0	unfiltered	HC vs MDD	2
1	0.551	0.6964	1	unfiltered	HC vs MDD	2
2	0.5293	0.7542	2	unfiltered	HC vs MDD	2
3	0.6169	0.8231	3	unfiltered	HC vs MDD	2
4	0.5363	0.7744	4	unfiltered	HC vs MDD	2
0	0.5685	0.8449	0	prevalence_filter	HC vs MDD	2
1	0.564	0.7339	1	prevalence_filter	HC vs MDD	2
2	0.5618	0.7718	2	prevalence_filter	HC vs MDD	2
3	0.6641	0.8607	3	prevalence_filter	HC vs MDD	2
4	0.5365	0.7643	4	prevalence_filter	HC vs MDD	2
0	0.587	0.8508	0	ridge_filter	HC vs MDD	2
1	0.5889	0.707	1	ridge_filter	HC vs MDD	2
2	0.5887	0.7776	2	ridge_filter	HC vs MDD	2
3	0.6715	0.8576	3	ridge_filter	HC vs MDD	2
4	0.5659	0.7877	4	ridge_filter	HC vs MDD	2
0	0.598	0.8655	0	feature_importance	HC vs MDD	2
1	0.6409	0.7511	1	feature_importance	HC vs MDD	2
2	0.627	0.8243	2	feature_importance	HC vs MDD	2
3	0.6964	0.8657	3	feature_importance	HC vs MDD	2
4	0.5454	0.7677	4	feature_importance	HC vs MDD	2
0	0.6219	0.8451	0	birdman	HC vs MDD	2
1	0.6662	0.7715	1	birdman	HC vs MDD	2
2	0.6079	0.7787	2	birdman	HC vs MDD	2
3	0.7049	0.8382	3	birdman	HC vs MDD	2
4	0.6816	0.8345	4	birdman	HC vs MDD	2
0	0.6306	0.7526	0	unfiltered	HC vs MDD&ANX	2
1	0.5821	0.753	1	unfiltered	HC vs MDD&ANX	2
2	0.603	0.6823	2	unfiltered	HC vs MDD&ANX	2
3	0.7123	0.8198	3	unfiltered	HC vs MDD&ANX	2
4	0.612	0.652	4	unfiltered	HC vs MDD&ANX	2
0	0.5729	0.7101	0	prevalence_filter	HC vs MDD&ANX	2
1	0.5597	0.7426	1	prevalence_filter	HC vs MDD&ANX	2
2	0.5776	0.6702	2	prevalence_filter	HC vs MDD&ANX	2
3	0.6692	0.7877	3	prevalence_filter	HC vs MDD&ANX	2
4	0.6313	0.7035	4	prevalence_filter	HC vs MDD&ANX	2
0	0.5848	0.7264	0	ridge_filter	HC vs MDD&ANX	2
1	0.5898	0.7614	1	ridge_filter	HC vs MDD&ANX	2
2	0.6138	0.6717	2	ridge_filter	HC vs MDD&ANX	2
3	0.663	0.8002	3	ridge_filter	HC vs MDD&ANX	2
4	0.6184	0.6734	4	ridge_filter	HC vs MDD&ANX	2
0	0.6404	0.7455	0	feature_importance	HC vs MDD&ANX	2
1	0.6438	0.8255	1	feature_importance	HC vs MDD&ANX	2
2	0.6165	0.6716	2	feature_importance	HC vs MDD&ANX	2
3	0.6891	0.801	3	feature_importance	HC vs MDD&ANX	2
4	0.6258	0.6854	4	feature_importance	HC vs MDD&ANX	2
0	0.5943	0.6769	0	birdman	HC vs MDD&ANX	2
1	0.6785	0.8158	1	birdman	HC vs MDD&ANX	2
2	0.6813	0.7378	2	birdman	HC vs MDD&ANX	2
3	0.6296	0.7715	3	birdman	HC vs MDD&ANX	2
4	0.6744	0.7193	4	birdman	HC vs MDD&ANX	2
0	0.6211	0.6655	0	unfiltered	Unmedicated HC vs ANX	2
1	0.5458	0.6446	1	unfiltered	Unmedicated HC vs ANX	2
2	0.6316	0.629	2	unfiltered	Unmedicated HC vs ANX	2
3	0.5608	0.5409	3	unfiltered	Unmedicated HC vs ANX	2
4	0.5635	0.6542	4	unfiltered	Unmedicated HC vs ANX	2
0	0.5323	0.6155	0	prevalence_filter	Unmedicated HC vs ANX	2
1	0.5127	0.6496	1	prevalence_filter	Unmedicated HC vs ANX	2
2	0.5777	0.5321	2	prevalence_filter	Unmedicated HC vs ANX	2
3	0.5651	0.5472	3	prevalence_filter	Unmedicated HC vs ANX	2
4	0.6518	0.7426	4	prevalence_filter	Unmedicated HC vs ANX	2
0	0.6221	0.6847	0	ridge_filter	Unmedicated HC vs ANX	2
1	0.5814	0.6535	1	ridge_filter	Unmedicated HC vs ANX	2
2	0.554	0.5498	2	ridge_filter	Unmedicated HC vs ANX	2
3	0.569	0.5516	3	ridge_filter	Unmedicated HC vs ANX	2
4	0.6781	0.7828	4	ridge_filter	Unmedicated HC vs ANX	2
0	0.6115	0.6572	0	feature_importance	Unmedicated HC vs ANX	2
1	0.5809	0.6867	1	feature_importance	Unmedicated HC vs ANX	2
2	0.5663	0.5656	2	feature_importance	Unmedicated HC vs ANX	2
3	0.6298	0.5747	3	feature_importance	Unmedicated HC vs ANX	2
4	0.6409	0.7125	4	feature_importance	Unmedicated HC vs ANX	2
0	0.6216	0.678	0	birdman	Unmedicated HC vs ANX	2
1	0.6189	0.6772	1	birdman	Unmedicated HC vs ANX	2
2	0.6875	0.6202	2	birdman	Unmedicated HC vs ANX	2
3	0.6767	0.6286	3	birdman	Unmedicated HC vs ANX	2
4	0.7093	0.7461	4	birdman	Unmedicated HC vs ANX	2
0	0.6541	0.8051	0	unfiltered	Unmedicated HC vs MDD	2
1	0.5442	0.6146	1	unfiltered	Unmedicated HC vs MDD	2
2	0.5145	0.6121	2	unfiltered	Unmedicated HC vs MDD	2
3	0.7017	0.6707	3	unfiltered	Unmedicated HC vs MDD	2
4	0.5119	0.6858	4	unfiltered	Unmedicated HC vs MDD	2
0	0.6335	0.7728	0	prevalence_filter	Unmedicated HC vs MDD	2
1	0.5542	0.6389	1	prevalence_filter	Unmedicated HC vs MDD	2
2	0.5451	0.642	2	prevalence_filter	Unmedicated HC vs MDD	2
3	0.6758	0.656	3	prevalence_filter	Unmedicated HC vs MDD	2
4	0.5964	0.7788	4	prevalence_filter	Unmedicated HC vs MDD	2
0	0.6555	0.8068	0	ridge_filter	Unmedicated HC vs MDD	2
1	0.5693	0.6456	1	ridge_filter	Unmedicated HC vs MDD	2
2	0.5184	0.5976	2	ridge_filter	Unmedicated HC vs MDD	2
3	0.7011	0.7049	3	ridge_filter	Unmedicated HC vs MDD	2
4	0.5762	0.7369	4	ridge_filter	Unmedicated HC vs MDD	2
0	0.6198	0.7535	0	feature_importance	Unmedicated HC vs MDD	2
1	0.5387	0.6528	1	feature_importance	Unmedicated HC vs MDD	2
2	0.6297	0.7231	2	feature_importance	Unmedicated HC vs MDD	2
3	0.7161	0.7292	3	feature_importance	Unmedicated HC vs MDD	2
4	0.6055	0.772	4	feature_importance	Unmedicated HC vs MDD	2
0	0.6167	0.7224	0	birdman	Unmedicated HC vs MDD	2
1	0.6676	0.7044	1	birdman	Unmedicated HC vs MDD	2
2	0.6646	0.7352	2	birdman	Unmedicated HC vs MDD	2
3	0.7526	0.7775	3	birdman	Unmedicated HC vs MDD	2
4	0.6342	0.7626	4	birdman	Unmedicated HC vs MDD	2
0	0.5172	0.6013	0	unfiltered	Unmedicated HC vs MDD&ANX	2
1	0.5953	0.5873	1	unfiltered	Unmedicated HC vs MDD&ANX	2
2	0.5417	0.4465	2	unfiltered	Unmedicated HC vs MDD&ANX	2
3	0.6176	0.5465	3	unfiltered	Unmedicated HC vs MDD&ANX	2
4	0.567	0.718	4	unfiltered	Unmedicated HC vs MDD&ANX	2
0	0.5611	0.629	0	prevalence_filter	Unmedicated HC vs MDD&ANX	2
1	0.6286	0.6334	1	prevalence_filter	Unmedicated HC vs MDD&ANX	2
2	0.5507	0.454	2	prevalence_filter	Unmedicated HC vs MDD&ANX	2
3	0.6738	0.6523	3	prevalence_filter	Unmedicated HC vs MDD&ANX	2
4	0.6358	0.76	4	prevalence_filter	Unmedicated HC vs MDD&ANX	2
0	0.548	0.6502	0	ridge_filter	Unmedicated HC vs MDD&ANX	2
1	0.5974	0.6339	1	ridge_filter	Unmedicated HC vs MDD&ANX	2
2	0.5689	0.5042	2	ridge_filter	Unmedicated HC vs MDD&ANX	2
3	0.6134	0.5776	3	ridge_filter	Unmedicated HC vs MDD&ANX	2
4	0.5301	0.6971	4	ridge_filter	Unmedicated HC vs MDD&ANX	2
0	0.5318	0.5797	0	feature_importance	Unmedicated HC vs MDD&ANX	2
1	0.5724	0.6317	1	feature_importance	Unmedicated HC vs MDD&ANX	2
2	0.6116	0.507	2	feature_importance	Unmedicated HC vs MDD&ANX	2
3	0.7511	0.7078	3	feature_importance	Unmedicated HC vs MDD&ANX	2
4	0.6568	0.7942	4	feature_importance	Unmedicated HC vs MDD&ANX	2
0	0.5848	0.6835	0	birdman	Unmedicated HC vs MDD&ANX	2
1	0.6771	0.6822	1	birdman	Unmedicated HC vs MDD&ANX	2
2	0.6816	0.5801	2	birdman	Unmedicated HC vs MDD&ANX	2
3	0.7342	0.7291	3	birdman	Unmedicated HC vs MDD&ANX	2
4	0.5835	0.7374	4	birdman	Unmedicated HC vs MDD&ANX	2
0	0.7797	0.1703	0	unfiltered	Unmedicated vs Anxiolytics	2
1	0.7308	0.1557	1	unfiltered	Unmedicated vs Anxiolytics	2
2	0.7028	0.1978	2	unfiltered	Unmedicated vs Anxiolytics	2
3	0.7542	0.188	3	unfiltered	Unmedicated vs Anxiolytics	2
4	0.8056	0.1274	4	unfiltered	Unmedicated vs Anxiolytics	2
0	0.7699	0.1686	0	prevalence_filter	Unmedicated vs Anxiolytics	2
1	0.6962	0.1628	1	prevalence_filter	Unmedicated vs Anxiolytics	2
2	0.7644	0.189	2	prevalence_filter	Unmedicated vs Anxiolytics	2
3	0.7843	0.1742	3	prevalence_filter	Unmedicated vs Anxiolytics	2
4	0.7937	0.1295	4	prevalence_filter	Unmedicated vs Anxiolytics	2
0	0.7641	0.1696	0	ridge_filter	Unmedicated vs Anxiolytics	2
1	0.6792	0.1662	1	ridge_filter	Unmedicated vs Anxiolytics	2
2	0.7656	0.184	2	ridge_filter	Unmedicated vs Anxiolytics	2
3	0.7602	0.1641	3	ridge_filter	Unmedicated vs Anxiolytics	2
4	0.7923	0.132	4	ridge_filter	Unmedicated vs Anxiolytics	2
0	0.8426	0.1598	0	feature_importance	Unmedicated vs Anxiolytics	2
1	0.7013	0.1656	1	feature_importance	Unmedicated vs Anxiolytics	2
2	0.7722	0.1847	2	feature_importance	Unmedicated vs Anxiolytics	2
3	0.78	0.2135	3	feature_importance	Unmedicated vs Anxiolytics	2
4	0.8133	0.1284	4	feature_importance	Unmedicated vs Anxiolytics	2
0	0.8247	0.163	0	birdman	Unmedicated vs Anxiolytics	2
1	0.7245	0.1589	1	birdman	Unmedicated vs Anxiolytics	2
2	0.825	0.1723	2	birdman	Unmedicated vs Anxiolytics	2
3	0.8714	0.1464	3	birdman	Unmedicated vs Anxiolytics	2
4	0.8196	0.1243	4	birdman	Unmedicated vs Anxiolytics	2
0	0.7273	0.3535	0	unfiltered	Unmedicated vs Antidepressants	2
1	0.6163	0.3683	1	unfiltered	Unmedicated vs Antidepressants	2
2	0.7882	0.3518	2	unfiltered	Unmedicated vs Antidepressants	2
3	0.606	0.3389	3	unfiltered	Unmedicated vs Antidepressants	2
4	0.6034	0.3822	4	unfiltered	Unmedicated vs Antidepressants	2
0	0.7073	0.3703	0	prevalence_filter	Unmedicated vs Antidepressants	2
1	0.6031	0.3708	1	prevalence_filter	Unmedicated vs Antidepressants	2
2	0.7424	0.3675	2	prevalence_filter	Unmedicated vs Antidepressants	2
3	0.5499	0.3826	3	prevalence_filter	Unmedicated vs Antidepressants	2
4	0.5602	0.441	4	prevalence_filter	Unmedicated vs Antidepressants	2
0	0.7038	0.3684	0	ridge_filter	Unmedicated vs Antidepressants	2
1	0.6538	0.3427	1	ridge_filter	Unmedicated vs Antidepressants	2
2	0.7632	0.3728	2	ridge_filter	Unmedicated vs Antidepressants	2
3	0.6163	0.3518	3	ridge_filter	Unmedicated vs Antidepressants	2
4	0.5939	0.403	4	ridge_filter	Unmedicated vs Antidepressants	2
0	0.711	0.3625	0	feature_importance	Unmedicated vs Antidepressants	2
1	0.6038	0.3655	1	feature_importance	Unmedicated vs Antidepressants	2
2	0.7891	0.3503	2	feature_importance	Unmedicated vs Antidepressants	2
3	0.6053	0.3611	3	feature_importance	Unmedicated vs Antidepressants	2
4	0.5762	0.3958	4	feature_importance	Unmedicated vs Antidepressants	2
0	0.6881	0.3964	0	birdman	Unmedicated vs Antidepressants	2
1	0.6351	0.3514	1	birdman	Unmedicated vs Antidepressants	2
2	0.7692	0.3593	2	birdman	Unmedicated vs Antidepressants	2
3	0.6388	0.3295	3	birdman	Unmedicated vs Antidepressants	2
4	0.63	0.3591	4	birdman	Unmedicated vs Antidepressants	2
0	0.799	0.1458	0	unfiltered	Unmedicated vs Anxiolytics&Antidepressants	2
1	0.7611	0.1671	1	unfiltered	Unmedicated vs Anxiolytics&Antidepressants	2
2	0.7636	0.1329	2	unfiltered	Unmedicated vs Anxiolytics&Antidepressants	2
3	0.6561	0.1744	3	unfiltered	Unmedicated vs Anxiolytics&Antidepressants	2
4	0.7667	0.097	4	unfiltered	Unmedicated vs Anxiolytics&Antidepressants	2
0	0.8039	0.1411	0	prevalence_filter	Unmedicated vs Anxiolytics&Antidepressants	2
1	0.8521	0.1287	1	prevalence_filter	Unmedicated vs Anxiolytics&Antidepressants	2
2	0.7772	0.1301	2	prevalence_filter	Unmedicated vs Anxiolytics&Antidepressants	2
3	0.6757	0.1816	3	prevalence_filter	Unmedicated vs Anxiolytics&Antidepressants	2
4	0.6717	0.1129	4	prevalence_filter	Unmedicated vs Anxiolytics&Antidepressants	2
0	0.8172	0.1416	0	ridge_filter	Unmedicated vs Anxiolytics&Antidepressants	2
1	0.8343	0.1291	1	ridge_filter	Unmedicated vs Anxiolytics&Antidepressants	2
2	0.7925	0.1294	2	ridge_filter	Unmedicated vs Anxiolytics&Antidepressants	2
3	0.678	0.1642	3	ridge_filter	Unmedicated vs Anxiolytics&Antidepressants	2
4	0.6768	0.1112	4	ridge_filter	Unmedicated vs Anxiolytics&Antidepressants	2
0	0.785	0.154	0	feature_importance	Unmedicated vs Anxiolytics&Antidepressants	2
1	0.7596	0.1444	1	feature_importance	Unmedicated vs Anxiolytics&Antidepressants	2
2	0.778	0.1273	2	feature_importance	Unmedicated vs Anxiolytics&Antidepressants	2
3	0.8167	0.1324	3	feature_importance	Unmedicated vs Anxiolytics&Antidepressants	2
4	0.7747	0.0976	4	feature_importance	Unmedicated vs Anxiolytics&Antidepressants	2
0	0.8074	0.141	0	birdman	Unmedicated vs Anxiolytics&Antidepressants	2
1	0.7404	0.1423	1	birdman	Unmedicated vs Anxiolytics&Antidepressants	2
2	0.7075	0.1403	2	birdman	Unmedicated vs Anxiolytics&Antidepressants	2
3	0.8115	0.1323	3	birdman	Unmedicated vs Anxiolytics&Antidepressants	2
4	0.6626	0.1105	4	birdman	Unmedicated vs Anxiolytics&Antidepressants	2
0	0.6557	0.809	0	unfiltered	HC vs ANX	3
1	0.5295	0.7343	1	unfiltered	HC vs ANX	3
2	0.6667	0.8224	2	unfiltered	HC vs ANX	3
3	0.5992	0.6693	3	unfiltered	HC vs ANX	3
4	0.623	0.7127	4	unfiltered	HC vs ANX	3
0	0.7343	0.8417	0	prevalence_filter	HC vs ANX	3
1	0.5193	0.7167	1	prevalence_filter	HC vs ANX	3
2	0.6236	0.7931	2	prevalence_filter	HC vs ANX	3
3	0.5858	0.6585	3	prevalence_filter	HC vs ANX	3
4	0.6155	0.7028	4	prevalence_filter	HC vs ANX	3
0	0.6255	0.8057	0	ridge_filter	HC vs ANX	3
1	0.5167	0.702	1	ridge_filter	HC vs ANX	3
2	0.6186	0.7682	2	ridge_filter	HC vs ANX	3
3	0.6424	0.7009	3	ridge_filter	HC vs ANX	3
4	0.5888	0.7002	4	ridge_filter	HC vs ANX	3
0	0.7018	0.8269	0	feature_importance	HC vs ANX	3
1	0.5297	0.717	1	feature_importance	HC vs ANX	3
2	0.6852	0.826	2	feature_importance	HC vs ANX	3
3	0.6534	0.7014	3	feature_importance	HC vs ANX	3
4	0.629	0.7637	4	feature_importance	HC vs ANX	3
0	0.7404	0.8338	0	birdman	HC vs ANX	3
1	0.6343	0.7645	1	birdman	HC vs ANX	3
2	0.6385	0.7423	2	birdman	HC vs ANX	3
3	0.687	0.7296	3	birdman	HC vs ANX	3
4	0.6473	0.7501	4	birdman	HC vs ANX	3
0	0.6396	0.8323	0	unfiltered	HC vs MDD	3
1	0.5908	0.7666	1	unfiltered	HC vs MDD	3
2	0.5335	0.7493	2	unfiltered	HC vs MDD	3
3	0.5792	0.8042	3	unfiltered	HC vs MDD	3
4	0.5549	0.7419	4	unfiltered	HC vs MDD	3
0	0.6304	0.8242	0	prevalence_filter	HC vs MDD	3
1	0.5898	0.7907	1	prevalence_filter	HC vs MDD	3
2	0.5253	0.7582	2	prevalence_filter	HC vs MDD	3
3	0.6149	0.832	3	prevalence_filter	HC vs MDD	3
4	0.5343	0.7647	4	prevalence_filter	HC vs MDD	3
0	0.6227	0.8225	0	ridge_filter	HC vs MDD	3
1	0.6033	0.7772	1	ridge_filter	HC vs MDD	3
2	0.6117	0.7965	2	ridge_filter	HC vs MDD	3
3	0.5848	0.8119	3	ridge_filter	HC vs MDD	3
4	0.563	0.7637	4	ridge_filter	HC vs MDD	3
0	0.6165	0.8019	0	feature_importance	HC vs MDD	3
1	0.5863	0.7723	1	feature_importance	HC vs MDD	3
2	0.6152	0.7939	2	feature_importance	HC vs MDD	3
3	0.6342	0.8392	3	feature_importance	HC vs MDD	3
4	0.5549	0.7598	4	feature_importance	HC vs MDD	3
0	0.6826	0.8366	0	birdman	HC vs MDD	3
1	0.6437	0.8173	1	birdman	HC vs MDD	3
2	0.6194	0.7934	2	birdman	HC vs MDD	3
3	0.6934	0.8411	3	birdman	HC vs MDD	3
4	0.6838	0.8294	4	birdman	HC vs MDD	3
0	0.6392	0.6832	0	unfiltered	HC vs MDD&ANX	3
1	0.628	0.6528	1	unfiltered	HC vs MDD&ANX	3
2	0.6107	0.7637	2	unfiltered	HC vs MDD&ANX	3
3	0.6167	0.6776	3	unfiltered	HC vs MDD&ANX	3
4	0.67	0.869	4	unfiltered	HC vs MDD&ANX	3
0	0.6342	0.7126	0	prevalence_filter	HC vs MDD&ANX	3
1	0.6058	0.6337	1	prevalence_filter	HC vs MDD&ANX	3
2	0.6334	0.7694	2	prevalence_filter	HC vs MDD&ANX	3
3	0.5902	0.6706	3	prevalence_filter	HC vs MDD&ANX	3
4	0.5863	0.8151	4	prevalence_filter	HC vs MDD&ANX	3
0	0.648	0.7271	0	ridge_filter	HC vs MDD&ANX	3
1	0.625	0.6436	1	ridge_filter	HC vs MDD&ANX	3
2	0.6056	0.7479	2	ridge_filter	HC vs MDD&ANX	3
3	0.6467	0.7067	3	ridge_filter	HC vs MDD&ANX	3
4	0.6531	0.8627	4	ridge_filter	HC vs MDD&ANX	3
0	0.7461	0.7843	0	feature_importance	HC vs MDD&ANX	3
1	0.6227	0.6697	1	feature_importance	HC vs MDD&ANX	3
2	0.6395	0.7726	2	feature_importance	HC vs MDD&ANX	3
3	0.6572	0.6969	3	feature_importance	HC vs MDD&ANX	3
4	0.6713	0.8612	4	feature_importance	HC vs MDD&ANX	3
0	0.6825	0.7718	0	birdman	HC vs MDD&ANX	3
1	0.6297	0.6459	1	birdman	HC vs MDD&ANX	3
2	0.6665	0.8062	2	birdman	HC vs MDD&ANX	3
3	0.6749	0.6934	3	birdman	HC vs MDD&ANX	3
4	0.746	0.8819	4	birdman	HC vs MDD&ANX	3
0	0.6879	0.6872	0	unfiltered	Unmedicated HC vs ANX	3
1	0.6486	0.6857	1	unfiltered	Unmedicated HC vs ANX	3
2	0.6831	0.7764	2	unfiltered	Unmedicated HC vs ANX	3
3	0.6681	0.6399	3	unfiltered	Unmedicated HC vs ANX	3
4	0.5385	0.6919	4	unfiltered	Unmedicated HC vs ANX	3
0	0.7163	0.7213	0	prevalence_filter	Unmedicated HC vs ANX	3
1	0.5605	0.626	1	prevalence_filter	Unmedicated HC vs ANX	3
2	0.6456	0.7064	2	prevalence_filter	Unmedicated HC vs ANX	3
3	0.6724	0.6232	3	prevalence_filter	Unmedicated HC vs ANX	3
4	0.5672	0.7189	4	prevalence_filter	Unmedicated HC vs ANX	3
0	0.6257	0.6352	0	ridge_filter	Unmedicated HC vs ANX	3
1	0.6276	0.6642	1	ridge_filter	Unmedicated HC vs ANX	3
2	0.6428	0.6982	2	ridge_filter	Unmedicated HC vs ANX	3
3	0.6307	0.6374	3	ridge_filter	Unmedicated HC vs ANX	3
4	0.5391	0.6986	4	ridge_filter	Unmedicated HC vs ANX	3
0	0.6879	0.7037	0	feature_importance	Unmedicated HC vs ANX	3
1	0.5733	0.6473	1	feature_importance	Unmedicated HC vs ANX	3
2	0.667	0.6802	2	feature_importance	Unmedicated HC vs ANX	3
3	0.7016	0.6823	3	feature_importance	Unmedicated HC vs ANX	3
4	0.5354	0.7045	4	feature_importance	Unmedicated HC vs ANX	3
0	0.7268	0.7054	0	birdman	Unmedicated HC vs ANX	3
1	0.6467	0.6578	1	birdman	Unmedicated HC vs ANX	3
2	0.6456	0.6462	2	birdman	Unmedicated HC vs ANX	3
3	0.705	0.7048	3	birdman	Unmedicated HC vs ANX	3
4	0.5526	0.661	4	birdman	Unmedicated HC vs ANX	3
0	0.5473	0.5531	0	unfiltered	Unmedicated HC vs MDD	3
1	0.6184	0.7528	1	unfiltered	Unmedicated HC vs MDD	3
2	0.5681	0.7419	2	unfiltered	Unmedicated HC vs MDD	3
3	0.5982	0.7162	3	unfiltered	Unmedicated HC vs MDD	3
4	0.6344	0.7203	4	unfiltered	Unmedicated HC vs MDD	3
0	0.4922	0.5476	0	prevalence_filter	Unmedicated HC vs MDD	3
1	0.6537	0.7488	1	prevalence_filter	Unmedicated HC vs MDD	3
2	0.5559	0.7239	2	prevalence_filter	Unmedicated HC vs MDD	3
3	0.5282	0.6799	3	prevalence_filter	Unmedicated HC vs MDD	3
4	0.5866	0.6533	4	prevalence_filter	Unmedicated HC vs MDD	3
0	0.4937	0.5292	0	ridge_filter	Unmedicated HC vs MDD	3
1	0.6219	0.7519	1	ridge_filter	Unmedicated HC vs MDD	3
2	0.5877	0.7597	2	ridge_filter	Unmedicated HC vs MDD	3
3	0.637	0.719	3	ridge_filter	Unmedicated HC vs MDD	3
4	0.6322	0.6761	4	ridge_filter	Unmedicated HC vs MDD	3
0	0.5639	0.5771	0	feature_importance	Unmedicated HC vs MDD	3
1	0.6831	0.8096	1	feature_importance	Unmedicated HC vs MDD	3
2	0.6737	0.8301	2	feature_importance	Unmedicated HC vs MDD	3
3	0.6144	0.7212	3	feature_importance	Unmedicated HC vs MDD	3
4	0.612	0.6629	4	feature_importance	Unmedicated HC vs MDD	3
0	0.6247	0.6444	0	birdman	Unmedicated HC vs MDD	3
1	0.747	0.8266	1	birdman	Unmedicated HC vs MDD	3
2	0.718	0.832	2	birdman	Unmedicated HC vs MDD	3
3	0.6817	0.7713	3	birdman	Unmedicated HC vs MDD	3
4	0.7474	0.8081	4	birdman	Unmedicated HC vs MDD	3
0	0.6101	0.6698	0	unfiltered	Unmedicated HC vs MDD&ANX	3
1	0.483	0.4031	1	unfiltered	Unmedicated HC vs MDD&ANX	3
2	0.5407	0.6494	2	unfiltered	Unmedicated HC vs MDD&ANX	3
3	0.697	0.7187	3	unfiltered	Unmedicated HC vs MDD&ANX	3
4	0.5114	0.5283	4	unfiltered	Unmedicated HC vs MDD&ANX	3
0	0.6132	0.695	0	prevalence_filter	Unmedicated HC vs MDD&ANX	3
1	0.562	0.4639	1	prevalence_filter	Unmedicated HC vs MDD&ANX	3
2	0.6148	0.6314	2	prevalence_filter	Unmedicated HC vs MDD&ANX	3
3	0.6688	0.6904	3	prevalence_filter	Unmedicated HC vs MDD&ANX	3
4	0.5276	0.5506	4	prevalence_filter	Unmedicated HC vs MDD&ANX	3
0	0.5535	0.6644	0	ridge_filter	Unmedicated HC vs MDD&ANX	3
1	0.5471	0.4718	1	ridge_filter	Unmedicated HC vs MDD&ANX	3
2	0.6317	0.696	2	ridge_filter	Unmedicated HC vs MDD&ANX	3
3	0.6881	0.719	3	ridge_filter	Unmedicated HC vs MDD&ANX	3
4	0.4787	0.481	4	ridge_filter	Unmedicated HC vs MDD&ANX	3
0	0.6085	0.6554	0	feature_importance	Unmedicated HC vs MDD&ANX	3
1	0.5263	0.4045	1	feature_importance	Unmedicated HC vs MDD&ANX	3
2	0.6148	0.6549	2	feature_importance	Unmedicated HC vs MDD&ANX	3
3	0.7466	0.7888	3	feature_importance	Unmedicated HC vs MDD&ANX	3
4	0.6009	0.5581	4	feature_importance	Unmedicated HC vs MDD&ANX	3
0	0.6677	0.7296	0	birdman	Unmedicated HC vs MDD&ANX	3
1	0.6086	0.5455	1	birdman	Unmedicated HC vs MDD&ANX	3
2	0.7048	0.7373	2	birdman	Unmedicated HC vs MDD&ANX	3
3	0.6729	0.7083	3	birdman	Unmedicated HC vs MDD&ANX	3
4	0.6098	0.5852	4	birdman	Unmedicated HC vs MDD&ANX	3
0	0.7874	0.1499	0	unfiltered	Unmedicated vs Anxiolytics	3
1	0.7745	0.1376	1	unfiltered	Unmedicated vs Anxiolytics	3
2	0.7625	0.2109	2	unfiltered	Unmedicated vs Anxiolytics	3
3	0.6748	0.173	3	unfiltered	Unmedicated vs Anxiolytics	3
4	0.7843	0.1672	4	unfiltered	Unmedicated vs Anxiolytics	3
0	0.8113	0.143	0	prevalence_filter	Unmedicated vs Anxiolytics	3
1	0.7692	0.1399	1	prevalence_filter	Unmedicated vs Anxiolytics	3
2	0.788	0.2053	2	prevalence_filter	Unmedicated vs Anxiolytics	3
3	0.6597	0.1733	3	prevalence_filter	Unmedicated vs Anxiolytics	3
4	0.7912	0.1476	4	prevalence_filter	Unmedicated vs Anxiolytics	3
0	0.7711	0.1512	0	ridge_filter	Unmedicated vs Anxiolytics	3
1	0.6918	0.1531	1	ridge_filter	Unmedicated vs Anxiolytics	3
2	0.774	0.2016	2	ridge_filter	Unmedicated vs Anxiolytics	3
3	0.6937	0.1737	3	ridge_filter	Unmedicated vs Anxiolytics	3
4	0.8069	0.1476	4	ridge_filter	Unmedicated vs Anxiolytics	3
0	0.7906	0.148	0	feature_importance	Unmedicated vs Anxiolytics	3
1	0.7421	0.1465	1	feature_importance	Unmedicated vs Anxiolytics	3
2	0.7969	0.1992	2	feature_importance	Unmedicated vs Anxiolytics	3
3	0.7723	0.1496	3	feature_importance	Unmedicated vs Anxiolytics	3
4	0.8013	0.1468	4	feature_importance	Unmedicated vs Anxiolytics	3
0	0.8704	0.138	0	birdman	Unmedicated vs Anxiolytics	3
1	0.7692	0.1449	1	birdman	Unmedicated vs Anxiolytics	3
2	0.7729	0.1978	2	birdman	Unmedicated vs Anxiolytics	3
3	0.7352	0.1587	3	birdman	Unmedicated vs Anxiolytics	3
4	0.839	0.1411	4	birdman	Unmedicated vs Anxiolytics	3
0	0.694	0.3413	0	unfiltered	Unmedicated vs Antidepressants	3
1	0.6	0.4461	1	unfiltered	Unmedicated vs Antidepressants	3
2	0.6783	0.3997	2	unfiltered	Unmedicated vs Antidepressants	3
3	0.6461	0.3114	3	unfiltered	Unmedicated vs Antidepressants	3
4	0.7413	0.2816	4	unfiltered	Unmedicated vs Antidepressants	3
0	0.6776	0.3483	0	prevalence_filter	Unmedicated vs Antidepressants	3
1	0.5981	0.4459	1	prevalence_filter	Unmedicated vs Antidepressants	3
2	0.6737	0.3909	2	prevalence_filter	Unmedicated vs Antidepressants	3
3	0.6225	0.3264	3	prevalence_filter	Unmedicated vs Antidepressants	3
4	0.69	0.3096	4	prevalence_filter	Unmedicated vs Antidepressants	3
0	0.6814	0.3406	0	ridge_filter	Unmedicated vs Antidepressants	3
1	0.6262	0.4641	1	ridge_filter	Unmedicated vs Antidepressants	3
2	0.6883	0.3863	2	ridge_filter	Unmedicated vs Antidepressants	3
3	0.6471	0.3146	3	ridge_filter	Unmedicated vs Antidepressants	3
4	0.7173	0.3094	4	ridge_filter	Unmedicated vs Antidepressants	3
0	0.7123	0.3363	0	feature_importance	Unmedicated vs Antidepressants	3
1	0.6074	0.438	1	feature_importance	Unmedicated vs Antidepressants	3
2	0.7093	0.3981	2	feature_importance	Unmedicated vs Antidepressants	3
3	0.6367	0.328	3	feature_importance	Unmedicated vs Antidepressants	3
4	0.7438	0.2858	4	feature_importance	Unmedicated vs Antidepressants	3
0	0.7139	0.3215	0	birdman	Unmedicated vs Antidepressants	3
1	0.6498	0.4352	1	birdman	Unmedicated vs Antidepressants	3
2	0.7229	0.3735	2	birdman	Unmedicated vs Antidepressants	3
3	0.6644	0.3054	3	birdman	Unmedicated vs Antidepressants	3
4	0.7488	0.2849	4	birdman	Unmedicated vs Antidepressants	3
0	0.7807	0.1273	0	unfiltered	Unmedicated vs Anxiolytics&Antidepressants	3
1	0.6768	0.1508	1	unfiltered	Unmedicated vs Anxiolytics&Antidepressants	3
2	0.7557	0.147	2	unfiltered	Unmedicated vs Anxiolytics&Antidepressants	3
3	0.7929	0.0938	3	unfiltered	Unmedicated vs Anxiolytics&Antidepressants	3
4	0.8264	0.1436	4	unfiltered	Unmedicated vs Anxiolytics&Antidepressants	3
0	0.7909	0.1258	0	prevalence_filter	Unmedicated vs Anxiolytics&Antidepressants	3
1	0.7396	0.1438	1	prevalence_filter	Unmedicated vs Anxiolytics&Antidepressants	3
2	0.7624	0.1435	2	prevalence_filter	Unmedicated vs Anxiolytics&Antidepressants	3
3	0.8212	0.0917	3	prevalence_filter	Unmedicated vs Anxiolytics&Antidepressants	3
4	0.81	0.1717	4	prevalence_filter	Unmedicated vs Anxiolytics&Antidepressants	3
0	0.8223	0.1224	0	ridge_filter	Unmedicated vs Anxiolytics&Antidepressants	3
1	0.6731	0.1545	1	ridge_filter	Unmedicated vs Anxiolytics&Antidepressants	3
2	0.7021	0.1489	2	ridge_filter	Unmedicated vs Anxiolytics&Antidepressants	3
3	0.8313	0.0914	3	ridge_filter	Unmedicated vs Anxiolytics&Antidepressants	3
4	0.7714	0.1662	4	ridge_filter	Unmedicated vs Anxiolytics&Antidepressants	3
0	0.8278	0.1191	0	feature_importance	Unmedicated vs Anxiolytics&Antidepressants	3
1	0.8484	0.1277	1	feature_importance	Unmedicated vs Anxiolytics&Antidepressants	3
2	0.5649	0.2066	2	feature_importance	Unmedicated vs Anxiolytics&Antidepressants	3
3	0.798	0.0962	3	feature_importance	Unmedicated vs Anxiolytics&Antidepressants	3
4	0.8043	0.1488	4	feature_importance	Unmedicated vs Anxiolytics&Antidepressants	3
0	0.7484	0.1273	0	birdman	Unmedicated vs Anxiolytics&Antidepressants	3
1	0.8033	0.1323	1	birdman	Unmedicated vs Anxiolytics&Antidepressants	3
2	0.7391	0.1414	2	birdman	Unmedicated vs Anxiolytics&Antidepressants	3
3	0.6576	0.12	3	birdman	Unmedicated vs Anxiolytics&Antidepressants	3
4	0.7243	0.1588	4	birdman	Unmedicated vs Anxiolytics&Antidepressants	3
0	0.6053	0.6847	0	unfiltered	HC vs ANX	4
1	0.6461	0.8058	1	unfiltered	HC vs ANX	4
2	0.6544	0.8183	2	unfiltered	HC vs ANX	4
3	0.6134	0.759	3	unfiltered	HC vs ANX	4
4	0.5069	0.6802	4	unfiltered	HC vs ANX	4
0	0.578	0.6433	0	prevalence_filter	HC vs ANX	4
1	0.632	0.7949	1	prevalence_filter	HC vs ANX	4
2	0.7086	0.8474	2	prevalence_filter	HC vs ANX	4
3	0.6219	0.7651	3	prevalence_filter	HC vs ANX	4
4	0.5119	0.6977	4	prevalence_filter	HC vs ANX	4
0	0.608	0.6895	0	ridge_filter	HC vs ANX	4
1	0.6236	0.7753	1	ridge_filter	HC vs ANX	4
2	0.6675	0.8242	2	ridge_filter	HC vs ANX	4
3	0.6752	0.7755	3	ridge_filter	HC vs ANX	4
4	0.55	0.7246	4	ridge_filter	HC vs ANX	4
0	0.6112	0.6827	0	feature_importance	HC vs ANX	4
1	0.6571	0.8068	1	feature_importance	HC vs ANX	4
2	0.6786	0.8175	2	feature_importance	HC vs ANX	4
3	0.6809	0.8148	3	feature_importance	HC vs ANX	4
4	0.5946	0.7436	4	feature_importance	HC vs ANX	4
0	0.6622	0.7049	0	birdman	HC vs ANX	4
1	0.7214	0.8415	1	birdman	HC vs ANX	4
2	0.6872	0.8269	2	birdman	HC vs ANX	4
3	0.6586	0.7602	3	birdman	HC vs ANX	4
4	0.6611	0.7895	4	birdman	HC vs ANX	4
0	0.534	0.8013	0	unfiltered	HC vs MDD	4
1	0.5943	0.8386	1	unfiltered	HC vs MDD	4
2	0.6216	0.7083	2	unfiltered	HC vs MDD	4
3	0.6515	0.8234	3	unfiltered	HC vs MDD	4
4	0.5583	0.7938	4	unfiltered	HC vs MDD	4
0	0.533	0.7898	0	prevalence_filter	HC vs MDD	4
1	0.5948	0.8178	1	prevalence_filter	HC vs MDD	4
2	0.6595	0.7398	2	prevalence_filter	HC vs MDD	4
3	0.6464	0.834	3	prevalence_filter	HC vs MDD	4
4	0.52	0.7653	4	prevalence_filter	HC vs MDD	4
0	0.551	0.8013	0	ridge_filter	HC vs MDD	4
1	0.6215	0.846	1	ridge_filter	HC vs MDD	4
2	0.6379	0.7279	2	ridge_filter	HC vs MDD	4
3	0.6559	0.8323	3	ridge_filter	HC vs MDD	4
4	0.5161	0.761	4	ridge_filter	HC vs MDD	4
0	0.5065	0.7596	0	feature_importance	HC vs MDD	4
1	0.6069	0.8231	1	feature_importance	HC vs MDD	4
2	0.7466	0.8134	2	feature_importance	HC vs MDD	4
3	0.6678	0.8453	3	feature_importance	HC vs MDD	4
4	0.5615	0.8063	4	feature_importance	HC vs MDD	4
0	0.5493	0.7986	0	birdman	HC vs MDD	4
1	0.63	0.8327	1	birdman	HC vs MDD	4
2	0.6721	0.738	2	birdman	HC vs MDD	4
3	0.7898	0.9084	3	birdman	HC vs MDD	4
4	0.6673	0.8365	4	birdman	HC vs MDD	4
0	0.6348	0.7768	0	unfiltered	HC vs MDD&ANX	4
1	0.7052	0.8042	1	unfiltered	HC vs MDD&ANX	4
2	0.5554	0.6404	2	unfiltered	HC vs MDD&ANX	4
3	0.6223	0.7593	3	unfiltered	HC vs MDD&ANX	4
4	0.5964	0.6284	4	unfiltered	HC vs MDD&ANX	4
0	0.5323	0.7155	0	prevalence_filter	HC vs MDD&ANX	4
1	0.6484	0.768	1	prevalence_filter	HC vs MDD&ANX	4
2	0.5685	0.6731	2	prevalence_filter	HC vs MDD&ANX	4
3	0.6119	0.7227	3	prevalence_filter	HC vs MDD&ANX	4
4	0.6277	0.6725	4	prevalence_filter	HC vs MDD&ANX	4
0	0.5848	0.7246	0	ridge_filter	HC vs MDD&ANX	4
1	0.6665	0.828	1	ridge_filter	HC vs MDD&ANX	4
2	0.5271	0.6095	2	ridge_filter	HC vs MDD&ANX	4
3	0.6275	0.7702	3	ridge_filter	HC vs MDD&ANX	4
4	0.6208	0.6377	4	ridge_filter	HC vs MDD&ANX	4
0	0.6501	0.8083	0	feature_importance	HC vs MDD&ANX	4
1	0.6365	0.7935	1	feature_importance	HC vs MDD&ANX	4
2	0.5877	0.6611	2	feature_importance	HC vs MDD&ANX	4
3	0.6826	0.7969	3	feature_importance	HC vs MDD&ANX	4
4	0.6287	0.6675	4	feature_importance	HC vs MDD&ANX	4
0	0.6608	0.7617	0	birdman	HC vs MDD&ANX	4
1	0.6398	0.8091	1	birdman	HC vs MDD&ANX	4
2	0.6308	0.7249	2	birdman	HC vs MDD&ANX	4
3	0.6576	0.792	3	birdman	HC vs MDD&ANX	4
4	0.6766	0.7408	4	birdman	HC vs MDD&ANX	4
0	0.6494	0.6426	0	unfiltered	Unmedicated HC vs ANX	4
1	0.5047	0.5257	1	unfiltered	Unmedicated HC vs ANX	4
2	0.6486	0.7155	2	unfiltered	Unmedicated HC vs ANX	4
3	0.5849	0.6531	3	unfiltered	Unmedicated HC vs ANX	4
4	0.7134	0.6857	4	unfiltered	Unmedicated HC vs ANX	4
0	0.5811	0.6057	0	prevalence_filter	Unmedicated HC vs ANX	4
1	0.5161	0.5451	1	prevalence_filter	Unmedicated HC vs ANX	4
2	0.6014	0.6877	2	prevalence_filter	Unmedicated HC vs ANX	4
3	0.543	0.6486	3	prevalence_filter	Unmedicated HC vs ANX	4
4	0.7583	0.7208	4	prevalence_filter	Unmedicated HC vs ANX	4
0	0.5664	0.5842	0	ridge_filter	Unmedicated HC vs ANX	4
1	0.5336	0.5677	1	ridge_filter	Unmedicated HC vs ANX	4
2	0.5956	0.6548	2	ridge_filter	Unmedicated HC vs ANX	4
3	0.5912	0.6722	3	ridge_filter	Unmedicated HC vs ANX	4
4	0.7378	0.7725	4	ridge_filter	Unmedicated HC vs ANX	4
0	0.6229	0.6842	0	feature_importance	Unmedicated HC vs ANX	4
1	0.5838	0.6095	1	feature_importance	Unmedicated HC vs ANX	4
2	0.556	0.6285	2	feature_importance	Unmedicated HC vs ANX	4
3	0.5478	0.6385	3	feature_importance	Unmedicated HC vs ANX	4
4	0.79	0.8045	4	feature_importance	Unmedicated HC vs ANX	4
0	0.6684	0.6981	0	birdman	Unmedicated HC vs ANX	4
1	0.7159	0.7123	1	birdman	Unmedicated HC vs ANX	4
2	0.7061	0.7269	2	birdman	Unmedicated HC vs ANX	4
3	0.5579	0.6228	3	birdman	Unmedicated HC vs ANX	4
4	0.7837	0.7597	4	birdman	Unmedicated HC vs ANX	4
0	0.616	0.7503	0	unfiltered	Unmedicated HC vs MDD	4
1	0.6333	0.7531	1	unfiltered	Unmedicated HC vs MDD	4
2	0.606	0.7141	2	unfiltered	Unmedicated HC vs MDD	4
3	0.4655	0.5567	3	unfiltered	Unmedicated HC vs MDD	4
4	0.634	0.7045	4	unfiltered	Unmedicated HC vs MDD	4
0	0.6737	0.7997	0	prevalence_filter	Unmedicated HC vs MDD	4
1	0.633	0.7288	1	prevalence_filter	Unmedicated HC vs MDD	4
2	0.6047	0.7287	2	prevalence_filter	Unmedicated HC vs MDD	4
3	0.4661	0.5609	3	prevalence_filter	Unmedicated HC vs MDD	4
4	0.5602	0.6911	4	prevalence_filter	Unmedicated HC vs MDD	4
0	0.6268	0.7553	0	ridge_filter	Unmedicated HC vs MDD	4
1	0.6373	0.7119	1	ridge_filter	Unmedicated HC vs MDD	4
2	0.6443	0.7183	2	ridge_filter	Unmedicated HC vs MDD	4
3	0.446	0.5446	3	ridge_filter	Unmedicated HC vs MDD	4
4	0.6145	0.7238	4	ridge_filter	Unmedicated HC vs MDD	4
0	0.6468	0.7882	0	feature_importance	Unmedicated HC vs MDD	4
1	0.6993	0.7671	1	feature_importance	Unmedicated HC vs MDD	4
2	0.661	0.7808	2	feature_importance	Unmedicated HC vs MDD	4
3	0.5246	0.5942	3	feature_importance	Unmedicated HC vs MDD	4
4	0.6126	0.7255	4	feature_importance	Unmedicated HC vs MDD	4
0	0.6681	0.795	0	birdman	Unmedicated HC vs MDD	4
1	0.698	0.7976	1	birdman	Unmedicated HC vs MDD	4
2	0.705	0.7821	2	birdman	Unmedicated HC vs MDD	4
3	0.6026	0.6375	3	birdman	Unmedicated HC vs MDD	4
4	0.6738	0.7614	4	birdman	Unmedicated HC vs MDD	4
0	0.6331	0.6569	0	unfiltered	Unmedicated HC vs MDD&ANX	4
1	0.6591	0.6649	1	unfiltered	Unmedicated HC vs MDD&ANX	4
2	0.6132	0.6871	2	unfiltered	Unmedicated HC vs MDD&ANX	4
3	0.5099	0.5522	3	unfiltered	Unmedicated HC vs MDD&ANX	4
4	0.5205	0.4701	4	unfiltered	Unmedicated HC vs MDD&ANX	4
0	0.6426	0.6665	0	prevalence_filter	Unmedicated HC vs MDD&ANX	4
1	0.6355	0.6781	1	prevalence_filter	Unmedicated HC vs MDD&ANX	4
2	0.6458	0.6835	2	prevalence_filter	Unmedicated HC vs MDD&ANX	4
3	0.5575	0.5542	3	prevalence_filter	Unmedicated HC vs MDD&ANX	4
4	0.5305	0.513	4	prevalence_filter	Unmedicated HC vs MDD&ANX	4
0	0.6895	0.7011	0	ridge_filter	Unmedicated HC vs MDD&ANX	4
1	0.678	0.7152	1	ridge_filter	Unmedicated HC vs MDD&ANX	4
2	0.617	0.7487	2	ridge_filter	Unmedicated HC vs MDD&ANX	4
3	0.5899	0.5196	3	ridge_filter	Unmedicated HC vs MDD&ANX	4
4	0.4926	0.4869	4	ridge_filter	Unmedicated HC vs MDD&ANX	4
0	0.5685	0.6069	0	feature_importance	Unmedicated HC vs MDD&ANX	4
1	0.6203	0.6392	1	feature_importance	Unmedicated HC vs MDD&ANX	4
2	0.6111	0.687	2	feature_importance	Unmedicated HC vs MDD&ANX	4
3	0.5073	0.5306	3	feature_importance	Unmedicated HC vs MDD&ANX	4
4	0.6008	0.5591	4	feature_importance	Unmedicated HC vs MDD&ANX	4
0	0.7535	0.7947	0	birdman	Unmedicated HC vs MDD&ANX	4
1	0.7211	0.7833	1	birdman	Unmedicated HC vs MDD&ANX	4
2	0.6864	0.7185	2	birdman	Unmedicated HC vs MDD&ANX	4
3	0.5789	0.534	3	birdman	Unmedicated HC vs MDD&ANX	4
4	0.6523	0.6029	4	birdman	Unmedicated HC vs MDD&ANX	4
0	0.7388	0.1071	0	unfiltered	Unmedicated vs Anxiolytics	4
1	0.7083	0.1488	1	unfiltered	Unmedicated vs Anxiolytics	4
2	0.7638	0.2452	2	unfiltered	Unmedicated vs Anxiolytics	4
3	0.753	0.1618	3	unfiltered	Unmedicated vs Anxiolytics	4
4	0.8269	0.1549	4	unfiltered	Unmedicated vs Anxiolytics	4
0	0.731	0.1071	0	prevalence_filter	Unmedicated vs Anxiolytics	4
1	0.7004	0.152	1	prevalence_filter	Unmedicated vs Anxiolytics	4
2	0.7865	0.2311	2	prevalence_filter	Unmedicated vs Anxiolytics	4
3	0.7103	0.1689	3	prevalence_filter	Unmedicated vs Anxiolytics	4
4	0.7975	0.1713	4	prevalence_filter	Unmedicated vs Anxiolytics	4
0	0.6793	0.1145	0	ridge_filter	Unmedicated vs Anxiolytics	4
1	0.7097	0.1508	1	ridge_filter	Unmedicated vs Anxiolytics	4
2	0.7739	0.2368	2	ridge_filter	Unmedicated vs Anxiolytics	4
3	0.7109	0.1727	3	ridge_filter	Unmedicated vs Anxiolytics	4
4	0.7861	0.1573	4	ridge_filter	Unmedicated vs Anxiolytics	4
0	0.7379	0.1056	0	feature_importance	Unmedicated vs Anxiolytics	4
1	0.754	0.1434	1	feature_importance	Unmedicated vs Anxiolytics	4
2	0.7729	0.2352	2	feature_importance	Unmedicated vs Anxiolytics	4
3	0.6953	0.1804	3	feature_importance	Unmedicated vs Anxiolytics	4
4	0.7897	0.1733	4	feature_importance	Unmedicated vs Anxiolytics	4
0	0.775	0.0994	0	birdman	Unmedicated vs Anxiolytics	4
1	0.7738	0.156	1	birdman	Unmedicated vs Anxiolytics	4
2	0.8565	0.216	2	birdman	Unmedicated vs Anxiolytics	4
3	0.7578	0.1619	3	birdman	Unmedicated vs Anxiolytics	4
4	0.8251	0.152	4	birdman	Unmedicated vs Anxiolytics	4
0	0.6285	0.4159	0	unfiltered	Unmedicated vs Antidepressants	4
1	0.6879	0.3188	1	unfiltered	Unmedicated vs Antidepressants	4
2	0.6993	0.3464	2	unfiltered	Unmedicated vs Antidepressants	4
3	0.6896	0.3488	3	unfiltered	Unmedicated vs Antidepressants	4
4	0.6206	0.3609	4	unfiltered	Unmedicated vs Antidepressants	4
0	0.6303	0.4078	0	prevalence_filter	Unmedicated vs Antidepressants	4
1	0.6579	0.3137	1	prevalence_filter	Unmedicated vs Antidepressants	4
2	0.7157	0.3395	2	prevalence_filter	Unmedicated vs Antidepressants	4
3	0.7052	0.3351	3	prevalence_filter	Unmedicated vs Antidepressants	4
4	0.6606	0.3498	4	prevalence_filter	Unmedicated vs Antidepressants	4
0	0.6373	0.4017	0	ridge_filter	Unmedicated vs Antidepressants	4
1	0.6913	0.2978	1	ridge_filter	Unmedicated vs Antidepressants	4
2	0.6765	0.3632	2	ridge_filter	Unmedicated vs Antidepressants	4
3	0.7382	0.3299	3	ridge_filter	Unmedicated vs Antidepressants	4
4	0.6177	0.393	4	ridge_filter	Unmedicated vs Antidepressants	4
0	0.6005	0.4309	0	feature_importance	Unmedicated vs Antidepressants	4
1	0.6937	0.3032	1	feature_importance	Unmedicated vs Antidepressants	4
2	0.6853	0.3535	2	feature_importance	Unmedicated vs Antidepressants	4
3	0.7219	0.3304	3	feature_importance	Unmedicated vs Antidepressants	4
4	0.6038	0.3546	4	feature_importance	Unmedicated vs Antidepressants	4
0	0.6475	0.418	0	birdman	Unmedicated vs Antidepressants	4
1	0.6615	0.3475	1	birdman	Unmedicated vs Antidepressants	4
2	0.7124	0.3641	2	birdman	Unmedicated vs Antidepressants	4
3	0.7279	0.3384	3	birdman	Unmedicated vs Antidepressants	4
4	0.6435	0.3311	4	birdman	Unmedicated vs Antidepressants	4
0	0.8241	0.1087	0	unfiltered	Unmedicated vs Anxiolytics&Antidepressants	4
1	0.7147	0.1792	1	unfiltered	Unmedicated vs Anxiolytics&Antidepressants	4
2	0.7457	0.1558	2	unfiltered	Unmedicated vs Anxiolytics&Antidepressants	4
3	0.7758	0.1013	3	unfiltered	Unmedicated vs Anxiolytics&Antidepressants	4
4	0.6571	0.1791	4	unfiltered	Unmedicated vs Anxiolytics&Antidepressants	4
0	0.7938	0.1166	0	prevalence_filter	Unmedicated vs Anxiolytics&Antidepressants	4
1	0.808	0.1515	1	prevalence_filter	Unmedicated vs Anxiolytics&Antidepressants	4
2	0.7764	0.1491	2	prevalence_filter	Unmedicated vs Anxiolytics&Antidepressants	4
3	0.7848	0.0989	3	prevalence_filter	Unmedicated vs Anxiolytics&Antidepressants	4
4	0.6715	0.1638	4	prevalence_filter	Unmedicated vs Anxiolytics&Antidepressants	4
0	0.8173	0.1109	0	ridge_filter	Unmedicated vs Anxiolytics&Antidepressants	4
1	0.826	0.1504	1	ridge_filter	Unmedicated vs Anxiolytics&Antidepressants	4
2	0.7421	0.1553	2	ridge_filter	Unmedicated vs Anxiolytics&Antidepressants	4
3	0.8172	0.096	3	ridge_filter	Unmedicated vs Anxiolytics&Antidepressants	4
4	0.7051	0.1354	4	ridge_filter	Unmedicated vs Anxiolytics&Antidepressants	4
0	0.7348	0.1196	0	feature_importance	Unmedicated vs Anxiolytics&Antidepressants	4
1	0.7373	0.1736	1	feature_importance	Unmedicated vs Anxiolytics&Antidepressants	4
2	0.7236	0.1611	2	feature_importance	Unmedicated vs Anxiolytics&Antidepressants	4
3	0.7566	0.1001	3	feature_importance	Unmedicated vs Anxiolytics&Antidepressants	4
4	0.778	0.1276	4	feature_importance	Unmedicated vs Anxiolytics&Antidepressants	4
0	0.8746	0.1045	0	birdman	Unmedicated vs Anxiolytics&Antidepressants	4
1	0.7993	0.152	1	birdman	Unmedicated vs Anxiolytics&Antidepressants	4
2	0.7364	0.1567	2	birdman	Unmedicated vs Anxiolytics&Antidepressants	4
3	0.6677	0.1126	3	birdman	Unmedicated vs Anxiolytics&Antidepressants	4
4	0.7171	0.1405	4	birdman	Unmedicated vs Anxiolytics&Antidepressants	4
0	0.6898	0.7932	0	unfiltered	HC vs ANX	5
1	0.5576	0.6515	1	unfiltered	HC vs ANX	5
2	0.583	0.7499	2	unfiltered	HC vs ANX	5
3	0.6924	0.81	3	unfiltered	HC vs ANX	5
4	0.5491	0.7146	4	unfiltered	HC vs ANX	5
0	0.6608	0.7839	0	prevalence_filter	HC vs ANX	5
1	0.5569	0.6449	1	prevalence_filter	HC vs ANX	5
2	0.5783	0.7591	2	prevalence_filter	HC vs ANX	5
3	0.5872	0.7494	3	prevalence_filter	HC vs ANX	5
4	0.5624	0.7427	4	prevalence_filter	HC vs ANX	5
0	0.7374	0.8349	0	ridge_filter	HC vs ANX	5
1	0.5296	0.6251	1	ridge_filter	HC vs ANX	5
2	0.5657	0.7343	2	ridge_filter	HC vs ANX	5
3	0.6299	0.7796	3	ridge_filter	HC vs ANX	5
4	0.5586	0.7198	4	ridge_filter	HC vs ANX	5
0	0.7119	0.8259	0	feature_importance	HC vs ANX	5
1	0.5889	0.6833	1	feature_importance	HC vs ANX	5
2	0.601	0.7862	2	feature_importance	HC vs ANX	5
3	0.6803	0.8122	3	feature_importance	HC vs ANX	5
4	0.6447	0.8053	4	feature_importance	HC vs ANX	5
0	0.6622	0.7785	0	birdman	HC vs ANX	5
1	0.6331	0.6895	1	birdman	HC vs ANX	5
2	0.6535	0.7647	2	birdman	HC vs ANX	5
3	0.754	0.8472	3	birdman	HC vs ANX	5
4	0.615	0.7647	4	birdman	HC vs ANX	5
0	0.5574	0.742	0	unfiltered	HC vs MDD	5
1	0.5417	0.7165	1	unfiltered	HC vs MDD	5
2	0.5505	0.7848	2	unfiltered	HC vs MDD	5
3	0.5429	0.7762	3	unfiltered	HC vs MDD	5
4	0.602	0.8376	4	unfiltered	HC vs MDD	5
0	0.582	0.7649	0	prevalence_filter	HC vs MDD	5
1	0.5229	0.705	1	prevalence_filter	HC vs MDD	5
2	0.5758	0.804	2	prevalence_filter	HC vs MDD	5
3	0.6259	0.8041	3	prevalence_filter	HC vs MDD	5
4	0.5887	0.8227	4	prevalence_filter	HC vs MDD	5
0	0.5392	0.7528	0	ridge_filter	HC vs MDD	5
1	0.5557	0.7344	1	ridge_filter	HC vs MDD	5
2	0.6605	0.8477	2	ridge_filter	HC vs MDD	5
3	0.5961	0.7906	3	ridge_filter	HC vs MDD	5
4	0.589	0.8173	4	ridge_filter	HC vs MDD	5
0	0.6234	0.789	0	feature_importance	HC vs MDD	5
1	0.6214	0.767	1	feature_importance	HC vs MDD	5
2	0.6293	0.8407	2	feature_importance	HC vs MDD	5
3	0.5952	0.7928	3	feature_importance	HC vs MDD	5
4	0.6027	0.8425	4	feature_importance	HC vs MDD	5
0	0.6887	0.8382	0	birdman	HC vs MDD	5
1	0.6332	0.785	1	birdman	HC vs MDD	5
2	0.6719	0.8262	2	birdman	HC vs MDD	5
3	0.6246	0.8249	3	birdman	HC vs MDD	5
4	0.6348	0.8105	4	birdman	HC vs MDD	5
0	0.6885	0.7607	0	unfiltered	HC vs MDD&ANX	5
1	0.6118	0.7946	1	unfiltered	HC vs MDD&ANX	5
2	0.5751	0.6363	2	unfiltered	HC vs MDD&ANX	5
3	0.5981	0.7063	3	unfiltered	HC vs MDD&ANX	5
4	0.5657	0.7363	4	unfiltered	HC vs MDD&ANX	5
0	0.6694	0.7503	0	prevalence_filter	HC vs MDD&ANX	5
1	0.5712	0.7797	1	prevalence_filter	HC vs MDD&ANX	5
2	0.5849	0.6395	2	prevalence_filter	HC vs MDD&ANX	5
3	0.6168	0.7195	3	prevalence_filter	HC vs MDD&ANX	5
4	0.5975	0.745	4	prevalence_filter	HC vs MDD&ANX	5
0	0.7213	0.7791	0	ridge_filter	HC vs MDD&ANX	5
1	0.6027	0.7759	1	ridge_filter	HC vs MDD&ANX	5
2	0.5426	0.6302	2	ridge_filter	HC vs MDD&ANX	5
3	0.6184	0.7393	3	ridge_filter	HC vs MDD&ANX	5
4	0.5509	0.727	4	ridge_filter	HC vs MDD&ANX	5
0	0.7579	0.8545	0	feature_importance	HC vs MDD&ANX	5
1	0.5962	0.7682	1	feature_importance	HC vs MDD&ANX	5
2	0.5911	0.6354	2	feature_importance	HC vs MDD&ANX	5
3	0.6777	0.7568	3	feature_importance	HC vs MDD&ANX	5
4	0.6339	0.7905	4	feature_importance	HC vs MDD&ANX	5
0	0.7239	0.7788	0	birdman	HC vs MDD&ANX	5
1	0.6283	0.8069	1	birdman	HC vs MDD&ANX	5
2	0.6648	0.7172	2	birdman	HC vs MDD&ANX	5
3	0.7045	0.7936	3	birdman	HC vs MDD&ANX	5
4	0.5595	0.714	4	birdman	HC vs MDD&ANX	5
0	0.523	0.5771	0	unfiltered	Unmedicated HC vs ANX	5
1	0.6033	0.5731	1	unfiltered	Unmedicated HC vs ANX	5
2	0.4981	0.5012	2	unfiltered	Unmedicated HC vs ANX	5
3	0.5229	0.61	3	unfiltered	Unmedicated HC vs ANX	5
4	0.6032	0.6724	4	unfiltered	Unmedicated HC vs ANX	5
0	0.4507	0.5234	0	prevalence_filter	Unmedicated HC vs ANX	5
1	0.5919	0.6331	1	prevalence_filter	Unmedicated HC vs ANX	5
2	0.4583	0.4735	2	prevalence_filter	Unmedicated HC vs ANX	5
3	0.5819	0.6767	3	prevalence_filter	Unmedicated HC vs ANX	5
4	0.5878	0.6952	4	prevalence_filter	Unmedicated HC vs ANX	5
0	0.5508	0.5814	0	ridge_filter	Unmedicated HC vs ANX	5
1	0.6514	0.6158	1	ridge_filter	Unmedicated HC vs ANX	5
2	0.438	0.4449	2	ridge_filter	Unmedicated HC vs ANX	5
3	0.6023	0.6801	3	ridge_filter	Unmedicated HC vs ANX	5
4	0.5962	0.6682	4	ridge_filter	Unmedicated HC vs ANX	5
0	0.5239	0.5598	0	feature_importance	Unmedicated HC vs ANX	5
1	0.6343	0.6422	1	feature_importance	Unmedicated HC vs ANX	5
2	0.4929	0.4715	2	feature_importance	Unmedicated HC vs ANX	5
3	0.5902	0.6508	3	feature_importance	Unmedicated HC vs ANX	5
4	0.6047	0.7164	4	feature_importance	Unmedicated HC vs ANX	5
0	0.5991	0.6165	0	birdman	Unmedicated HC vs ANX	5
1	0.771	0.7896	1	birdman	Unmedicated HC vs ANX	5
2	0.6738	0.5864	2	birdman	Unmedicated HC vs ANX	5
3	0.6442	0.6713	3	birdman	Unmedicated HC vs ANX	5
4	0.6905	0.7653	4	birdman	Unmedicated HC vs ANX	5
0	0.5775	0.6409	0	unfiltered	Unmedicated HC vs MDD	5
1	0.6696	0.7056	1	unfiltered	Unmedicated HC vs MDD	5
2	0.5007	0.6665	2	unfiltered	Unmedicated HC vs MDD	5
3	0.5625	0.6439	3	unfiltered	Unmedicated HC vs MDD	5
4	0.5506	0.7315	4	unfiltered	Unmedicated HC vs MDD	5
0	0.6235	0.6552	0	prevalence_filter	Unmedicated HC vs MDD	5
1	0.6175	0.6856	1	prevalence_filter	Unmedicated HC vs MDD	5
2	0.508	0.6818	2	prevalence_filter	Unmedicated HC vs MDD	5
3	0.6025	0.6614	3	prevalence_filter	Unmedicated HC vs MDD	5
4	0.6325	0.7697	4	prevalence_filter	Unmedicated HC vs MDD	5
0	0.5632	0.6035	0	ridge_filter	Unmedicated HC vs MDD	5
1	0.6097	0.687	1	ridge_filter	Unmedicated HC vs MDD	5
2	0.5059	0.6631	2	ridge_filter	Unmedicated HC vs MDD	5
3	0.6198	0.679	3	ridge_filter	Unmedicated HC vs MDD	5
4	0.6222	0.7706	4	ridge_filter	Unmedicated HC vs MDD	5
0	0.6832	0.6815	0	feature_importance	Unmedicated HC vs MDD	5
1	0.5931	0.631	1	feature_importance	Unmedicated HC vs MDD	5
2	0.5472	0.7097	2	feature_importance	Unmedicated HC vs MDD	5
3	0.6595	0.7052	3	feature_importance	Unmedicated HC vs MDD	5
4	0.6375	0.7854	4	feature_importance	Unmedicated HC vs MDD	5
0	0.586	0.6195	0	birdman	Unmedicated HC vs MDD	5
1	0.7243	0.7393	1	birdman	Unmedicated HC vs MDD	5
2	0.6677	0.7842	2	birdman	Unmedicated HC vs MDD	5
3	0.7311	0.7576	3	birdman	Unmedicated HC vs MDD	5
4	0.6125	0.7776	4	birdman	Unmedicated HC vs MDD	5
0	0.5921	0.7153	0	unfiltered	Unmedicated HC vs MDD&ANX	5
1	0.5809	0.5527	1	unfiltered	Unmedicated HC vs MDD&ANX	5
2	0.5798	0.676	2	unfiltered	Unmedicated HC vs MDD&ANX	5
3	0.6533	0.6097	3	unfiltered	Unmedicated HC vs MDD&ANX	5
4	0.453	0.4889	4	unfiltered	Unmedicated HC vs MDD&ANX	5
0	0.5905	0.729	0	prevalence_filter	Unmedicated HC vs MDD&ANX	5
1	0.6045	0.5608	1	prevalence_filter	Unmedicated HC vs MDD&ANX	5
2	0.5872	0.6712	2	prevalence_filter	Unmedicated HC vs MDD&ANX	5
3	0.6197	0.5661	3	prevalence_filter	Unmedicated HC vs MDD&ANX	5
4	0.418	0.4873	4	prevalence_filter	Unmedicated HC vs MDD&ANX	5
0	0.5179	0.6746	0	ridge_filter	Unmedicated HC vs MDD&ANX	5
1	0.5242	0.4861	1	ridge_filter	Unmedicated HC vs MDD&ANX	5
2	0.6239	0.7507	2	ridge_filter	Unmedicated HC vs MDD&ANX	5
3	0.6571	0.6033	3	ridge_filter	Unmedicated HC vs MDD&ANX	5
4	0.4707	0.4992	4	ridge_filter	Unmedicated HC vs MDD&ANX	5
0	0.5784	0.6352	0	feature_importance	Unmedicated HC vs MDD&ANX	5
1	0.6208	0.5368	1	feature_importance	Unmedicated HC vs MDD&ANX	5
2	0.718	0.7881	2	feature_importance	Unmedicated HC vs MDD&ANX	5
3	0.6554	0.5877	3	feature_importance	Unmedicated HC vs MDD&ANX	5
4	0.4133	0.4636	4	feature_importance	Unmedicated HC vs MDD&ANX	5
0	0.6721	0.7379	0	birdman	Unmedicated HC vs MDD&ANX	5
1	0.6024	0.585	1	birdman	Unmedicated HC vs MDD&ANX	5
2	0.7237	0.774	2	birdman	Unmedicated HC vs MDD&ANX	5
3	0.6517	0.5803	3	birdman	Unmedicated HC vs MDD&ANX	5
4	0.594	0.5541	4	birdman	Unmedicated HC vs MDD&ANX	5
0	0.7643	0.2268	0	unfiltered	Unmedicated vs Anxiolytics	5
1	0.7984	0.1219	1	unfiltered	Unmedicated vs Anxiolytics	5
2	0.8013	0.1186	2	unfiltered	Unmedicated vs Anxiolytics	5
3	0.7161	0.1959	3	unfiltered	Unmedicated vs Anxiolytics	5
4	0.6553	0.1895	4	unfiltered	Unmedicated vs Anxiolytics	5
0	0.7391	0.2322	0	prevalence_filter	Unmedicated vs Anxiolytics	5
1	0.8333	0.1161	1	prevalence_filter	Unmedicated vs Anxiolytics	5
2	0.7478	0.1245	2	prevalence_filter	Unmedicated vs Anxiolytics	5
3	0.7011	0.192	3	prevalence_filter	Unmedicated vs Anxiolytics	5
4	0.7252	0.1609	4	prevalence_filter	Unmedicated vs Anxiolytics	5
0	0.7831	0.2206	0	ridge_filter	Unmedicated vs Anxiolytics	5
1	0.8549	0.1135	1	ridge_filter	Unmedicated vs Anxiolytics	5
2	0.7656	0.1368	2	ridge_filter	Unmedicated vs Anxiolytics	5
3	0.7411	0.1945	3	ridge_filter	Unmedicated vs Anxiolytics	5
4	0.7151	0.2193	4	ridge_filter	Unmedicated vs Anxiolytics	5
0	0.7218	0.2349	0	feature_importance	Unmedicated vs Anxiolytics	5
1	0.8192	0.1132	1	feature_importance	Unmedicated vs Anxiolytics	5
2	0.8073	0.1157	2	feature_importance	Unmedicated vs Anxiolytics	5
3	0.7639	0.1809	3	feature_importance	Unmedicated vs Anxiolytics	5
4	0.7447	0.1611	4	feature_importance	Unmedicated vs Anxiolytics	5
0	0.7238	0.2342	0	birdman	Unmedicated vs Anxiolytics	5
1	0.878	0.1091	1	birdman	Unmedicated vs Anxiolytics	5
2	0.8884	0.1076	2	birdman	Unmedicated vs Anxiolytics	5
3	0.7917	0.1782	3	birdman	Unmedicated vs Anxiolytics	5
4	0.7648	0.1488	4	birdman	Unmedicated vs Anxiolytics	5
0	0.6155	0.4013	0	unfiltered	Unmedicated vs Antidepressants	5
1	0.6698	0.3532	1	unfiltered	Unmedicated vs Antidepressants	5
2	0.677	0.2355	2	unfiltered	Unmedicated vs Antidepressants	5
3	0.7845	0.3627	3	unfiltered	Unmedicated vs Antidepressants	5
4	0.6764	0.3776	4	unfiltered	Unmedicated vs Antidepressants	5
0	0.6041	0.4137	0	prevalence_filter	Unmedicated vs Antidepressants	5
1	0.6932	0.3397	1	prevalence_filter	Unmedicated vs Antidepressants	5
2	0.6902	0.2331	2	prevalence_filter	Unmedicated vs Antidepressants	5
3	0.7202	0.3896	3	prevalence_filter	Unmedicated vs Antidepressants	5
4	0.6383	0.4014	4	prevalence_filter	Unmedicated vs Antidepressants	5
0	0.6162	0.387	0	ridge_filter	Unmedicated vs Antidepressants	5
1	0.6794	0.3687	1	ridge_filter	Unmedicated vs Antidepressants	5
2	0.6608	0.2521	2	ridge_filter	Unmedicated vs Antidepressants	5
3	0.737	0.3772	3	ridge_filter	Unmedicated vs Antidepressants	5
4	0.6835	0.3732	4	ridge_filter	Unmedicated vs Antidepressants	5
0	0.5899	0.4141	0	feature_importance	Unmedicated vs Antidepressants	5
1	0.6944	0.3382	1	feature_importance	Unmedicated vs Antidepressants	5
2	0.6805	0.2384	2	feature_importance	Unmedicated vs Antidepressants	5
3	0.689	0.398	3	feature_importance	Unmedicated vs Antidepressants	5
4	0.6671	0.3827	4	feature_importance	Unmedicated vs Antidepressants	5
0	0.644	0.3745	0	birdman	Unmedicated vs Antidepressants	5
1	0.6822	0.3611	1	birdman	Unmedicated vs Antidepressants	5
2	0.7904	0.2102	2	birdman	Unmedicated vs Antidepressants	5
3	0.7247	0.3841	3	birdman	Unmedicated vs Antidepressants	5
4	0.688	0.3739	4	birdman	Unmedicated vs Antidepressants	5
0	0.7936	0.1063	0	unfiltered	Unmedicated vs Anxiolytics&Antidepressants	5
1	0.8231	0.1198	1	unfiltered	Unmedicated vs Anxiolytics&Antidepressants	5
2	0.8221	0.1249	2	unfiltered	Unmedicated vs Anxiolytics&Antidepressants	5
3	0.7557	0.1424	3	unfiltered	Unmedicated vs Anxiolytics&Antidepressants	5
4	0.7436	0.153	4	unfiltered	Unmedicated vs Anxiolytics&Antidepressants	5
0	0.7773	0.104	0	prevalence_filter	Unmedicated vs Anxiolytics&Antidepressants	5
1	0.8192	0.1206	1	prevalence_filter	Unmedicated vs Anxiolytics&Antidepressants	5
2	0.7612	0.2154	2	prevalence_filter	Unmedicated vs Anxiolytics&Antidepressants	5
3	0.7738	0.144	3	prevalence_filter	Unmedicated vs Anxiolytics&Antidepressants	5
4	0.75	0.1539	4	prevalence_filter	Unmedicated vs Anxiolytics&Antidepressants	5
0	0.7755	0.1054	0	ridge_filter	Unmedicated vs Anxiolytics&Antidepressants	5
1	0.8498	0.1171	1	ridge_filter	Unmedicated vs Anxiolytics&Antidepressants	5
2	0.8133	0.1244	2	ridge_filter	Unmedicated vs Anxiolytics&Antidepressants	5
3	0.7526	0.1424	3	ridge_filter	Unmedicated vs Anxiolytics&Antidepressants	5
4	0.7507	0.1567	4	ridge_filter	Unmedicated vs Anxiolytics&Antidepressants	5
0	0.83	0.099	0	feature_importance	Unmedicated vs Anxiolytics&Antidepressants	5
1	0.9017	0.1128	1	feature_importance	Unmedicated vs Anxiolytics&Antidepressants	5
2	0.8261	0.122	2	feature_importance	Unmedicated vs Anxiolytics&Antidepressants	5
3	0.7089	0.15	3	feature_importance	Unmedicated vs Anxiolytics&Antidepressants	5
4	0.6879	0.163	4	feature_importance	Unmedicated vs Anxiolytics&Antidepressants	5
0	0.7691	0.1078	0	birdman	Unmedicated vs Anxiolytics&Antidepressants	5
1	0.7909	0.1225	1	birdman	Unmedicated vs Anxiolytics&Antidepressants	5
2	0.8053	0.1245	2	birdman	Unmedicated vs Anxiolytics&Antidepressants	5
3	0.7232	0.1529	3	birdman	Unmedicated vs Anxiolytics&Antidepressants	5
4	0.7186	0.1628	4	birdman	Unmedicated vs Anxiolytics&Antidepressants	5
0	0.5525	0.6599	0	unfiltered	HC vs ANX	6
1	0.6192	0.7655	1	unfiltered	HC vs ANX	6
2	0.6142	0.7702	2	unfiltered	HC vs ANX	6
3	0.5734	0.7451	3	unfiltered	HC vs ANX	6
4	0.7011	0.8297	4	unfiltered	HC vs ANX	6
0	0.6085	0.7055	0	prevalence_filter	HC vs ANX	6
1	0.636	0.7776	1	prevalence_filter	HC vs ANX	6
2	0.6207	0.7872	2	prevalence_filter	HC vs ANX	6
3	0.6058	0.7634	3	prevalence_filter	HC vs ANX	6
4	0.6534	0.8059	4	prevalence_filter	HC vs ANX	6
0	0.5979	0.7068	0	ridge_filter	HC vs ANX	6
1	0.6136	0.7507	1	ridge_filter	HC vs ANX	6
2	0.6403	0.8066	2	ridge_filter	HC vs ANX	6
3	0.6221	0.7619	3	ridge_filter	HC vs ANX	6
4	0.6407	0.7907	4	ridge_filter	HC vs ANX	6
0	0.6706	0.7407	0	feature_importance	HC vs ANX	6
1	0.6357	0.7888	1	feature_importance	HC vs ANX	6
2	0.6293	0.7979	2	feature_importance	HC vs ANX	6
3	0.6306	0.7912	3	feature_importance	HC vs ANX	6
4	0.6887	0.828	4	feature_importance	HC vs ANX	6
0	0.6302	0.7053	0	birdman	HC vs ANX	6
1	0.7257	0.8359	1	birdman	HC vs ANX	6
2	0.704	0.8295	2	birdman	HC vs ANX	6
3	0.6346	0.7472	3	birdman	HC vs ANX	6
4	0.6563	0.7839	4	birdman	HC vs ANX	6
0	0.5187	0.7313	0	unfiltered	HC vs MDD	6
1	0.5981	0.8585	1	unfiltered	HC vs MDD	6
2	0.5504	0.7597	2	unfiltered	HC vs MDD	6
3	0.6433	0.8248	3	unfiltered	HC vs MDD	6
4	0.6668	0.8114	4	unfiltered	HC vs MDD	6
0	0.5519	0.7529	0	prevalence_filter	HC vs MDD	6
1	0.57	0.8295	1	prevalence_filter	HC vs MDD	6
2	0.5417	0.7456	2	prevalence_filter	HC vs MDD	6
3	0.633	0.8149	3	prevalence_filter	HC vs MDD	6
4	0.6691	0.8146	4	prevalence_filter	HC vs MDD	6
0	0.5521	0.7564	0	ridge_filter	HC vs MDD	6
1	0.5601	0.8317	1	ridge_filter	HC vs MDD	6
2	0.5691	0.7763	2	ridge_filter	HC vs MDD	6
3	0.6086	0.8003	3	ridge_filter	HC vs MDD	6
4	0.6425	0.7852	4	ridge_filter	HC vs MDD	6
0	0.5495	0.7576	0	feature_importance	HC vs MDD	6
1	0.603	0.8697	1	feature_importance	HC vs MDD	6
2	0.5572	0.7525	2	feature_importance	HC vs MDD	6
3	0.697	0.853	3	feature_importance	HC vs MDD	6
4	0.689	0.8177	4	feature_importance	HC vs MDD	6
0	0.6259	0.792	0	birdman	HC vs MDD	6
1	0.6412	0.8855	1	birdman	HC vs MDD	6
2	0.5965	0.7701	2	birdman	HC vs MDD	6
3	0.7547	0.8657	3	birdman	HC vs MDD	6
4	0.7118	0.7965	4	birdman	HC vs MDD	6
0	0.5663	0.6765	0	unfiltered	HC vs MDD&ANX	6
1	0.6398	0.7922	1	unfiltered	HC vs MDD&ANX	6
2	0.4811	0.6188	2	unfiltered	HC vs MDD&ANX	6
3	0.7047	0.7276	3	unfiltered	HC vs MDD&ANX	6
4	0.7237	0.824	4	unfiltered	HC vs MDD&ANX	6
0	0.543	0.6566	0	prevalence_filter	HC vs MDD&ANX	6
1	0.5841	0.7878	1	prevalence_filter	HC vs MDD&ANX	6
2	0.5214	0.6623	2	prevalence_filter	HC vs MDD&ANX	6
3	0.6199	0.7186	3	prevalence_filter	HC vs MDD&ANX	6
4	0.6296	0.768	4	prevalence_filter	HC vs MDD&ANX	6
0	0.5745	0.7152	0	ridge_filter	HC vs MDD&ANX	6
1	0.6437	0.8025	1	ridge_filter	HC vs MDD&ANX	6
2	0.4788	0.6122	2	ridge_filter	HC vs MDD&ANX	6
3	0.6783	0.7198	3	ridge_filter	HC vs MDD&ANX	6
4	0.6878	0.7854	4	ridge_filter	HC vs MDD&ANX	6
0	0.6247	0.7099	0	feature_importance	HC vs MDD&ANX	6
1	0.722	0.8578	1	feature_importance	HC vs MDD&ANX	6
2	0.5608	0.6663	2	feature_importance	HC vs MDD&ANX	6
3	0.636	0.7021	3	feature_importance	HC vs MDD&ANX	6
4	0.7331	0.8114	4	feature_importance	HC vs MDD&ANX	6
0	0.5873	0.7147	0	birdman	HC vs MDD&ANX	6
1	0.7769	0.8958	1	birdman	HC vs MDD&ANX	6
2	0.569	0.6943	2	birdman	HC vs MDD&ANX	6
3	0.6778	0.7593	3	birdman	HC vs MDD&ANX	6
4	0.7367	0.7836	4	birdman	HC vs MDD&ANX	6
0	0.6633	0.7201	0	unfiltered	Unmedicated HC vs ANX	6
1	0.6119	0.6527	1	unfiltered	Unmedicated HC vs ANX	6
2	0.591	0.6481	2	unfiltered	Unmedicated HC vs ANX	6
3	0.4948	0.5224	3	unfiltered	Unmedicated HC vs ANX	6
4	0.6533	0.6598	4	unfiltered	Unmedicated HC vs ANX	6
0	0.6432	0.7361	0	prevalence_filter	Unmedicated HC vs ANX	6
1	0.5662	0.6565	1	prevalence_filter	Unmedicated HC vs ANX	6
2	0.5781	0.6575	2	prevalence_filter	Unmedicated HC vs ANX	6
3	0.4915	0.5125	3	prevalence_filter	Unmedicated HC vs ANX	6
4	0.6631	0.6388	4	prevalence_filter	Unmedicated HC vs ANX	6
0	0.6312	0.7014	0	ridge_filter	Unmedicated HC vs ANX	6
1	0.579	0.6747	1	ridge_filter	Unmedicated HC vs ANX	6
2	0.6533	0.7028	2	ridge_filter	Unmedicated HC vs ANX	6
3	0.4626	0.5236	3	ridge_filter	Unmedicated HC vs ANX	6
4	0.6196	0.6476	4	ridge_filter	Unmedicated HC vs ANX	6
0	0.5924	0.69	0	feature_importance	Unmedicated HC vs ANX	6
1	0.6048	0.6955	1	feature_importance	Unmedicated HC vs ANX	6
2	0.6351	0.7088	2	feature_importance	Unmedicated HC vs ANX	6
3	0.5379	0.5257	3	feature_importance	Unmedicated HC vs ANX	6
4	0.6455	0.6792	4	feature_importance	Unmedicated HC vs ANX	6
0	0.7313	0.7669	0	birdman	Unmedicated HC vs ANX	6
1	0.6214	0.6699	1	birdman	Unmedicated HC vs ANX	6
2	0.6624	0.7009	2	birdman	Unmedicated HC vs ANX	6
3	0.5639	0.5767	3	birdman	Unmedicated HC vs ANX	6
4	0.771	0.7554	4	birdman	Unmedicated HC vs ANX	6
0	0.5262	0.6759	0	unfiltered	Unmedicated HC vs MDD	6
1	0.6903	0.7687	1	unfiltered	Unmedicated HC vs MDD	6
2	0.7414	0.8461	2	unfiltered	Unmedicated HC vs MDD	6
3	0.5933	0.644	3	unfiltered	Unmedicated HC vs MDD	6
4	0.6019	0.6897	4	unfiltered	Unmedicated HC vs MDD	6
0	0.485	0.6558	0	prevalence_filter	Unmedicated HC vs MDD	6
1	0.5625	0.6836	1	prevalence_filter	Unmedicated HC vs MDD	6
2	0.6387	0.7697	2	prevalence_filter	Unmedicated HC vs MDD	6
3	0.5654	0.6326	3	prevalence_filter	Unmedicated HC vs MDD	6
4	0.6305	0.7383	4	prevalence_filter	Unmedicated HC vs MDD	6
0	0.5059	0.6581	0	ridge_filter	Unmedicated HC vs MDD	6
1	0.6458	0.7334	1	ridge_filter	Unmedicated HC vs MDD	6
2	0.6593	0.7446	2	ridge_filter	Unmedicated HC vs MDD	6
3	0.5689	0.6442	3	ridge_filter	Unmedicated HC vs MDD	6
4	0.6146	0.6985	4	ridge_filter	Unmedicated HC vs MDD	6
0	0.5203	0.6609	0	feature_importance	Unmedicated HC vs MDD	6
1	0.6646	0.7443	1	feature_importance	Unmedicated HC vs MDD	6
2	0.7579	0.8622	2	feature_importance	Unmedicated HC vs MDD	6
3	0.6292	0.687	3	feature_importance	Unmedicated HC vs MDD	6
4	0.6009	0.6876	4	feature_importance	Unmedicated HC vs MDD	6
0	0.6184	0.7899	0	birdman	Unmedicated HC vs MDD	6
1	0.6659	0.7622	1	birdman	Unmedicated HC vs MDD	6
2	0.7551	0.8149	2	birdman	Unmedicated HC vs MDD	6
3	0.6584	0.6832	3	birdman	Unmedicated HC vs MDD	6
4	0.6582	0.7289	4	birdman	Unmedicated HC vs MDD	6
0	0.6439	0.5839	0	unfiltered	Unmedicated HC vs MDD&ANX	6
1	0.5973	0.7125	1	unfiltered	Unmedicated HC vs MDD&ANX	6
2	0.5636	0.4713	2	unfiltered	Unmedicated HC vs MDD&ANX	6
3	0.5256	0.6267	3	unfiltered	Unmedicated HC vs MDD&ANX	6
4	0.6202	0.601	4	unfiltered	Unmedicated HC vs MDD&ANX	6
0	0.6153	0.5026	0	prevalence_filter	Unmedicated HC vs MDD&ANX	6
1	0.5114	0.645	1	prevalence_filter	Unmedicated HC vs MDD&ANX	6
2	0.5696	0.5393	2	prevalence_filter	Unmedicated HC vs MDD&ANX	6
3	0.6009	0.6875	3	prevalence_filter	Unmedicated HC vs MDD&ANX	6
4	0.5468	0.5485	4	prevalence_filter	Unmedicated HC vs MDD&ANX	6
0	0.6821	0.6142	0	ridge_filter	Unmedicated HC vs MDD&ANX	6
1	0.5124	0.6407	1	ridge_filter	Unmedicated HC vs MDD&ANX	6
2	0.6102	0.5561	2	ridge_filter	Unmedicated HC vs MDD&ANX	6
3	0.6171	0.7122	3	ridge_filter	Unmedicated HC vs MDD&ANX	6
4	0.513	0.505	4	ridge_filter	Unmedicated HC vs MDD&ANX	6
0	0.6526	0.5751	0	feature_importance	Unmedicated HC vs MDD&ANX	6
1	0.5941	0.6923	1	feature_importance	Unmedicated HC vs MDD&ANX	6
2	0.6354	0.5639	2	feature_importance	Unmedicated HC vs MDD&ANX	6
3	0.6488	0.7188	3	feature_importance	Unmedicated HC vs MDD&ANX	6
4	0.5858	0.6184	4	feature_importance	Unmedicated HC vs MDD&ANX	6
0	0.6878	0.629	0	birdman	Unmedicated HC vs MDD&ANX	6
1	0.6541	0.7603	1	birdman	Unmedicated HC vs MDD&ANX	6
2	0.659	0.5576	2	birdman	Unmedicated HC vs MDD&ANX	6
3	0.6472	0.7502	3	birdman	Unmedicated HC vs MDD&ANX	6
4	0.6852	0.6885	4	birdman	Unmedicated HC vs MDD&ANX	6
0	0.7657	0.1333	0	unfiltered	Unmedicated vs Anxiolytics	6
1	0.6794	0.2189	1	unfiltered	Unmedicated vs Anxiolytics	6
2	0.8308	0.1398	2	unfiltered	Unmedicated vs Anxiolytics	6
3	0.7972	0.1775	3	unfiltered	Unmedicated vs Anxiolytics	6
4	0.7314	0.1694	4	unfiltered	Unmedicated vs Anxiolytics	6
0	0.8007	0.1261	0	prevalence_filter	Unmedicated vs Anxiolytics	6
1	0.6401	0.203	1	prevalence_filter	Unmedicated vs Anxiolytics	6
2	0.805	0.1463	2	prevalence_filter	Unmedicated vs Anxiolytics	6
3	0.8017	0.1783	3	prevalence_filter	Unmedicated vs Anxiolytics	6
4	0.6947	0.1748	4	prevalence_filter	Unmedicated vs Anxiolytics	6
0	0.8091	0.1251	0	ridge_filter	Unmedicated vs Anxiolytics	6
1	0.6655	0.2079	1	ridge_filter	Unmedicated vs Anxiolytics	6
2	0.7943	0.1465	2	ridge_filter	Unmedicated vs Anxiolytics	6
3	0.8172	0.1741	3	ridge_filter	Unmedicated vs Anxiolytics	6
4	0.7007	0.1735	4	ridge_filter	Unmedicated vs Anxiolytics	6
0	0.8601	0.1228	0	feature_importance	Unmedicated vs Anxiolytics	6
1	0.6528	0.2475	1	feature_importance	Unmedicated vs Anxiolytics	6
2	0.7943	0.1467	2	feature_importance	Unmedicated vs Anxiolytics	6
3	0.82	0.1712	3	feature_importance	Unmedicated vs Anxiolytics	6
4	0.7446	0.1675	4	feature_importance	Unmedicated vs Anxiolytics	6
0	0.8671	0.1202	0	birdman	Unmedicated vs Anxiolytics	6
1	0.7059	0.1885	1	birdman	Unmedicated vs Anxiolytics	6
2	0.8346	0.143	2	birdman	Unmedicated vs Anxiolytics	6
3	0.8467	0.1717	3	birdman	Unmedicated vs Anxiolytics	6
4	0.7326	0.1692	4	birdman	Unmedicated vs Anxiolytics	6
0	0.6535	0.4114	0	unfiltered	Unmedicated vs Antidepressants	6
1	0.6876	0.321	1	unfiltered	Unmedicated vs Antidepressants	6
2	0.6192	0.3358	2	unfiltered	Unmedicated vs Antidepressants	6
3	0.7147	0.2982	3	unfiltered	Unmedicated vs Antidepressants	6
4	0.6908	0.3883	4	unfiltered	Unmedicated vs Antidepressants	6
0	0.6819	0.3802	0	prevalence_filter	Unmedicated vs Antidepressants	6
1	0.6196	0.3403	1	prevalence_filter	Unmedicated vs Antidepressants	6
2	0.6486	0.3205	2	prevalence_filter	Unmedicated vs Antidepressants	6
3	0.6708	0.325	3	prevalence_filter	Unmedicated vs Antidepressants	6
4	0.7378	0.3723	4	prevalence_filter	Unmedicated vs Antidepressants	6
0	0.6928	0.4011	0	ridge_filter	Unmedicated vs Antidepressants	6
1	0.6608	0.3399	1	ridge_filter	Unmedicated vs Antidepressants	6
2	0.6388	0.3179	2	ridge_filter	Unmedicated vs Antidepressants	6
3	0.6452	0.3403	3	ridge_filter	Unmedicated vs Antidepressants	6
4	0.717	0.374	4	ridge_filter	Unmedicated vs Antidepressants	6
0	0.6905	0.3795	0	feature_importance	Unmedicated vs Antidepressants	6
1	0.6921	0.3148	1	feature_importance	Unmedicated vs Antidepressants	6
2	0.6508	0.3145	2	feature_importance	Unmedicated vs Antidepressants	6
3	0.716	0.2985	3	feature_importance	Unmedicated vs Antidepressants	6
4	0.6965	0.3838	4	feature_importance	Unmedicated vs Antidepressants	6
0	0.7148	0.3652	0	birdman	Unmedicated vs Antidepressants	6
1	0.7242	0.3136	1	birdman	Unmedicated vs Antidepressants	6
2	0.6117	0.3308	2	birdman	Unmedicated vs Antidepressants	6
3	0.657	0.3206	3	birdman	Unmedicated vs Antidepressants	6
4	0.7409	0.3684	4	birdman	Unmedicated vs Antidepressants	6
0	0.5537	0.0898	0	unfiltered	Unmedicated vs Anxiolytics&Antidepressants	6
1	0.7293	0.1977	1	unfiltered	Unmedicated vs Anxiolytics&Antidepressants	6
2	0.7866	0.139	2	unfiltered	Unmedicated vs Anxiolytics&Antidepressants	6
3	0.8854	0.1157	3	unfiltered	Unmedicated vs Anxiolytics&Antidepressants	6
4	0.7155	0.1687	4	unfiltered	Unmedicated vs Anxiolytics&Antidepressants	6
0	0.5353	0.0961	0	prevalence_filter	Unmedicated vs Anxiolytics&Antidepressants	6
1	0.7281	0.2019	1	prevalence_filter	Unmedicated vs Anxiolytics&Antidepressants	6
2	0.7738	0.138	2	prevalence_filter	Unmedicated vs Anxiolytics&Antidepressants	6
3	0.863	0.1208	3	prevalence_filter	Unmedicated vs Anxiolytics&Antidepressants	6
4	0.7019	0.155	4	prevalence_filter	Unmedicated vs Anxiolytics&Antidepressants	6
0	0.5734	0.0862	0	ridge_filter	Unmedicated vs Anxiolytics&Antidepressants	6
1	0.6838	0.2087	1	ridge_filter	Unmedicated vs Anxiolytics&Antidepressants	6
2	0.7549	0.1469	2	ridge_filter	Unmedicated vs Anxiolytics&Antidepressants	6
3	0.867	0.1282	3	ridge_filter	Unmedicated vs Anxiolytics&Antidepressants	6
4	0.7107	0.1389	4	ridge_filter	Unmedicated vs Anxiolytics&Antidepressants	6
0	0.7782	0.0706	0	feature_importance	Unmedicated vs Anxiolytics&Antidepressants	6
1	0.6814	0.2161	1	feature_importance	Unmedicated vs Anxiolytics&Antidepressants	6
2	0.8612	0.1262	2	feature_importance	Unmedicated vs Anxiolytics&Antidepressants	6
3	0.8926	0.1157	3	feature_importance	Unmedicated vs Anxiolytics&Antidepressants	6
4	0.7155	0.137	4	feature_importance	Unmedicated vs Anxiolytics&Antidepressants	6
0	0.5579	0.0922	0	birdman	Unmedicated vs Anxiolytics&Antidepressants	6
1	0.7216	0.1963	1	birdman	Unmedicated vs Anxiolytics&Antidepressants	6
2	0.7549	0.1428	2	birdman	Unmedicated vs Anxiolytics&Antidepressants	6
3	0.7957	0.1234	3	birdman	Unmedicated vs Anxiolytics&Antidepressants	6
4	0.7468	0.1354	4	birdman	Unmedicated vs Anxiolytics&Antidepressants	6
0	0.6682	0.8192	0	unfiltered	HC vs ANX	7
1	0.6306	0.7147	1	unfiltered	HC vs ANX	7
2	0.6266	0.7882	2	unfiltered	HC vs ANX	7
3	0.6125	0.7219	3	unfiltered	HC vs ANX	7
4	0.6482	0.7761	4	unfiltered	HC vs ANX	7
0	0.586	0.7745	0	prevalence_filter	HC vs ANX	7
1	0.5924	0.7127	1	prevalence_filter	HC vs ANX	7
2	0.6438	0.7877	2	prevalence_filter	HC vs ANX	7
3	0.6295	0.7379	3	prevalence_filter	HC vs ANX	7
4	0.5778	0.723	4	prevalence_filter	HC vs ANX	7
0	0.6659	0.8234	0	ridge_filter	HC vs ANX	7
1	0.612	0.6868	1	ridge_filter	HC vs ANX	7
2	0.6473	0.7969	2	ridge_filter	HC vs ANX	7
3	0.6674	0.7508	3	ridge_filter	HC vs ANX	7
4	0.6036	0.7555	4	ridge_filter	HC vs ANX	7
0	0.6842	0.8517	0	feature_importance	HC vs ANX	7
1	0.6216	0.7365	1	feature_importance	HC vs ANX	7
2	0.6177	0.7896	2	feature_importance	HC vs ANX	7
3	0.6831	0.7533	3	feature_importance	HC vs ANX	7
4	0.6337	0.7463	4	feature_importance	HC vs ANX	7
0	0.7017	0.8311	0	birdman	HC vs ANX	7
1	0.6861	0.7602	1	birdman	HC vs ANX	7
2	0.6857	0.8257	2	birdman	HC vs ANX	7
3	0.6709	0.7659	3	birdman	HC vs ANX	7
4	0.6624	0.7644	4	birdman	HC vs ANX	7
0	0.5747	0.7907	0	unfiltered	HC vs MDD	7
1	0.6004	0.8193	1	unfiltered	HC vs MDD	7
2	0.6945	0.8825	2	unfiltered	HC vs MDD	7
3	0.5735	0.7381	3	unfiltered	HC vs MDD	7
4	0.5505	0.7496	4	unfiltered	HC vs MDD	7
0	0.576	0.7885	0	prevalence_filter	HC vs MDD	7
1	0.581	0.7943	1	prevalence_filter	HC vs MDD	7
2	0.6555	0.8614	2	prevalence_filter	HC vs MDD	7
3	0.5486	0.7129	3	prevalence_filter	HC vs MDD	7
4	0.5446	0.747	4	prevalence_filter	HC vs MDD	7
0	0.5637	0.7732	0	ridge_filter	HC vs MDD	7
1	0.6314	0.842	1	ridge_filter	HC vs MDD	7
2	0.6422	0.8579	2	ridge_filter	HC vs MDD	7
3	0.5739	0.7299	3	ridge_filter	HC vs MDD	7
4	0.5352	0.7438	4	ridge_filter	HC vs MDD	7
0	0.6342	0.8292	0	feature_importance	HC vs MDD	7
1	0.6472	0.8128	1	feature_importance	HC vs MDD	7
2	0.6314	0.8512	2	feature_importance	HC vs MDD	7
3	0.6159	0.7551	3	feature_importance	HC vs MDD	7
4	0.6342	0.8156	4	feature_importance	HC vs MDD	7
0	0.6714	0.8267	0	birdman	HC vs MDD	7
1	0.7212	0.8698	1	birdman	HC vs MDD	7
2	0.6976	0.8854	2	birdman	HC vs MDD	7
3	0.563	0.7086	3	birdman	HC vs MDD	7
4	0.609	0.7622	4	birdman	HC vs MDD	7
0	0.5671	0.7317	0	unfiltered	HC vs MDD&ANX	7
1	0.5376	0.777	1	unfiltered	HC vs MDD&ANX	7
2	0.6515	0.7186	2	unfiltered	HC vs MDD&ANX	7
3	0.5957	0.7495	3	unfiltered	HC vs MDD&ANX	7
4	0.594	0.6327	4	unfiltered	HC vs MDD&ANX	7
0	0.5512	0.7163	0	prevalence_filter	HC vs MDD&ANX	7
1	0.5674	0.7727	1	prevalence_filter	HC vs MDD&ANX	7
2	0.6	0.6783	2	prevalence_filter	HC vs MDD&ANX	7
3	0.6413	0.7463	3	prevalence_filter	HC vs MDD&ANX	7
4	0.6524	0.6619	4	prevalence_filter	HC vs MDD&ANX	7
0	0.5559	0.7098	0	ridge_filter	HC vs MDD&ANX	7
1	0.5921	0.8129	1	ridge_filter	HC vs MDD&ANX	7
2	0.6628	0.7173	2	ridge_filter	HC vs MDD&ANX	7
3	0.6274	0.7727	3	ridge_filter	HC vs MDD&ANX	7
4	0.6028	0.6515	4	ridge_filter	HC vs MDD&ANX	7
0	0.5939	0.7518	0	feature_importance	HC vs MDD&ANX	7
1	0.5871	0.7839	1	feature_importance	HC vs MDD&ANX	7
2	0.6286	0.6894	2	feature_importance	HC vs MDD&ANX	7
3	0.6954	0.8024	3	feature_importance	HC vs MDD&ANX	7
4	0.6944	0.7151	4	feature_importance	HC vs MDD&ANX	7
0	0.6329	0.7497	0	birdman	HC vs MDD&ANX	7
1	0.5941	0.7577	1	birdman	HC vs MDD&ANX	7
2	0.683	0.7412	2	birdman	HC vs MDD&ANX	7
3	0.6707	0.7541	3	birdman	HC vs MDD&ANX	7
4	0.6662	0.7024	4	birdman	HC vs MDD&ANX	7
0	0.6384	0.6886	0	unfiltered	Unmedicated HC vs ANX	7
1	0.5167	0.5253	1	unfiltered	Unmedicated HC vs ANX	7
2	0.6373	0.672	2	unfiltered	Unmedicated HC vs ANX	7
3	0.6057	0.6742	3	unfiltered	Unmedicated HC vs ANX	7
4	0.6172	0.6382	4	unfiltered	Unmedicated HC vs ANX	7
0	0.576	0.6328	0	prevalence_filter	Unmedicated HC vs ANX	7
1	0.5224	0.4915	1	prevalence_filter	Unmedicated HC vs ANX	7
2	0.6056	0.6645	2	prevalence_filter	Unmedicated HC vs ANX	7
3	0.6694	0.7564	3	prevalence_filter	Unmedicated HC vs ANX	7
4	0.5431	0.5703	4	prevalence_filter	Unmedicated HC vs ANX	7
0	0.6784	0.7364	0	ridge_filter	Unmedicated HC vs ANX	7
1	0.5633	0.514	1	ridge_filter	Unmedicated HC vs ANX	7
2	0.562	0.583	2	ridge_filter	Unmedicated HC vs ANX	7
3	0.6873	0.7771	3	ridge_filter	Unmedicated HC vs ANX	7
4	0.5333	0.5821	4	ridge_filter	Unmedicated HC vs ANX	7
0	0.655	0.7128	0	feature_importance	Unmedicated HC vs ANX	7
1	0.5571	0.5579	1	feature_importance	Unmedicated HC vs ANX	7
2	0.5866	0.6513	2	feature_importance	Unmedicated HC vs ANX	7
3	0.6515	0.7584	3	feature_importance	Unmedicated HC vs ANX	7
4	0.6098	0.6363	4	feature_importance	Unmedicated HC vs ANX	7
0	0.6126	0.707	0	birdman	Unmedicated HC vs ANX	7
1	0.6338	0.6384	1	birdman	Unmedicated HC vs ANX	7
2	0.6842	0.6961	2	birdman	Unmedicated HC vs ANX	7
3	0.7196	0.7713	3	birdman	Unmedicated HC vs ANX	7
4	0.7201	0.7266	4	birdman	Unmedicated HC vs ANX	7
0	0.6071	0.799	0	unfiltered	Unmedicated HC vs MDD	7
1	0.5941	0.6685	1	unfiltered	Unmedicated HC vs MDD	7
2	0.6773	0.7524	2	unfiltered	Unmedicated HC vs MDD	7
3	0.5403	0.6298	3	unfiltered	Unmedicated HC vs MDD	7
4	0.6372	0.6465	4	unfiltered	Unmedicated HC vs MDD	7
0	0.6179	0.8049	0	prevalence_filter	Unmedicated HC vs MDD	7
1	0.6317	0.6651	1	prevalence_filter	Unmedicated HC vs MDD	7
2	0.645	0.7578	2	prevalence_filter	Unmedicated HC vs MDD	7
3	0.5364	0.6745	3	prevalence_filter	Unmedicated HC vs MDD	7
4	0.5736	0.6124	4	prevalence_filter	Unmedicated HC vs MDD	7
0	0.5592	0.7629	0	ridge_filter	Unmedicated HC vs MDD	7
1	0.6373	0.7162	1	ridge_filter	Unmedicated HC vs MDD	7
2	0.6317	0.7127	2	ridge_filter	Unmedicated HC vs MDD	7
3	0.5126	0.6161	3	ridge_filter	Unmedicated HC vs MDD	7
4	0.5714	0.575	4	ridge_filter	Unmedicated HC vs MDD	7
0	0.5854	0.7901	0	feature_importance	Unmedicated HC vs MDD	7
1	0.6616	0.74	1	feature_importance	Unmedicated HC vs MDD	7
2	0.6463	0.7759	2	feature_importance	Unmedicated HC vs MDD	7
3	0.5832	0.6744	3	feature_importance	Unmedicated HC vs MDD	7
4	0.6331	0.6499	4	feature_importance	Unmedicated HC vs MDD	7
0	0.6762	0.8661	0	birdman	Unmedicated HC vs MDD	7
1	0.7433	0.8122	1	birdman	Unmedicated HC vs MDD	7
2	0.6527	0.7466	2	birdman	Unmedicated HC vs MDD	7
3	0.6331	0.6912	3	birdman	Unmedicated HC vs MDD	7
4	0.6942	0.6448	4	birdman	Unmedicated HC vs MDD	7
0	0.5887	0.6228	0	unfiltered	Unmedicated HC vs MDD&ANX	7
1	0.6145	0.6063	1	unfiltered	Unmedicated HC vs MDD&ANX	7
2	0.6411	0.6164	2	unfiltered	Unmedicated HC vs MDD&ANX	7
3	0.57	0.5805	3	unfiltered	Unmedicated HC vs MDD&ANX	7
4	0.5734	0.5775	4	unfiltered	Unmedicated HC vs MDD&ANX	7
0	0.5242	0.5509	0	prevalence_filter	Unmedicated HC vs MDD&ANX	7
1	0.6964	0.7031	1	prevalence_filter	Unmedicated HC vs MDD&ANX	7
2	0.5604	0.5658	2	prevalence_filter	Unmedicated HC vs MDD&ANX	7
3	0.5214	0.5541	3	prevalence_filter	Unmedicated HC vs MDD&ANX	7
4	0.6134	0.6635	4	prevalence_filter	Unmedicated HC vs MDD&ANX	7
0	0.5791	0.5933	0	ridge_filter	Unmedicated HC vs MDD&ANX	7
1	0.7195	0.7374	1	ridge_filter	Unmedicated HC vs MDD&ANX	7
2	0.5385	0.5546	2	ridge_filter	Unmedicated HC vs MDD&ANX	7
3	0.6264	0.6324	3	ridge_filter	Unmedicated HC vs MDD&ANX	7
4	0.6285	0.6542	4	ridge_filter	Unmedicated HC vs MDD&ANX	7
0	0.6401	0.6906	0	feature_importance	Unmedicated HC vs MDD&ANX	7
1	0.6171	0.6465	1	feature_importance	Unmedicated HC vs MDD&ANX	7
2	0.6156	0.6224	2	feature_importance	Unmedicated HC vs MDD&ANX	7
3	0.5841	0.5942	3	feature_importance	Unmedicated HC vs MDD&ANX	7
4	0.6374	0.662	4	feature_importance	Unmedicated HC vs MDD&ANX	7
0	0.6275	0.617	0	birdman	Unmedicated HC vs MDD&ANX	7
1	0.6754	0.6918	1	birdman	Unmedicated HC vs MDD&ANX	7
2	0.7479	0.7412	2	birdman	Unmedicated HC vs MDD&ANX	7
3	0.6479	0.6882	3	birdman	Unmedicated HC vs MDD&ANX	7
4	0.6452	0.648	4	birdman	Unmedicated HC vs MDD&ANX	7
0	0.7332	0.2348	0	unfiltered	Unmedicated vs Anxiolytics	7
1	0.7847	0.1077	1	unfiltered	Unmedicated vs Anxiolytics	7
2	0.6815	0.1361	2	unfiltered	Unmedicated vs Anxiolytics	7
3	0.8157	0.1444	3	unfiltered	Unmedicated vs Anxiolytics	7
4	0.7052	0.2484	4	unfiltered	Unmedicated vs Anxiolytics	7
0	0.8157	0.2131	0	prevalence_filter	Unmedicated vs Anxiolytics	7
1	0.7727	0.1105	1	prevalence_filter	Unmedicated vs Anxiolytics	7
2	0.6853	0.1321	2	prevalence_filter	Unmedicated vs Anxiolytics	7
3	0.7604	0.1517	3	prevalence_filter	Unmedicated vs Anxiolytics	7
4	0.718	0.2056	4	prevalence_filter	Unmedicated vs Anxiolytics	7
0	0.7959	0.2199	0	ridge_filter	Unmedicated vs Anxiolytics	7
1	0.7943	0.1087	1	ridge_filter	Unmedicated vs Anxiolytics	7
2	0.6949	0.1321	2	ridge_filter	Unmedicated vs Anxiolytics	7
3	0.827	0.1439	3	ridge_filter	Unmedicated vs Anxiolytics	7
4	0.7046	0.2048	4	ridge_filter	Unmedicated vs Anxiolytics	7
0	0.8483	0.21	0	feature_importance	Unmedicated vs Anxiolytics	7
1	0.8102	0.105	1	feature_importance	Unmedicated vs Anxiolytics	7
2	0.689	0.1364	2	feature_importance	Unmedicated vs Anxiolytics	7
3	0.8258	0.1442	3	feature_importance	Unmedicated vs Anxiolytics	7
4	0.7401	0.2449	4	feature_importance	Unmedicated vs Anxiolytics	7
0	0.8587	0.2068	0	birdman	Unmedicated vs Anxiolytics	7
1	0.8716	0.0998	1	birdman	Unmedicated vs Anxiolytics	7
2	0.7068	0.1296	2	birdman	Unmedicated vs Anxiolytics	7
3	0.8409	0.1419	3	birdman	Unmedicated vs Anxiolytics	7
4	0.7653	0.2053	4	birdman	Unmedicated vs Anxiolytics	7
0	0.7174	0.3529	0	unfiltered	Unmedicated vs Antidepressants	7
1	0.7185	0.3398	1	unfiltered	Unmedicated vs Antidepressants	7
2	0.662	0.3016	2	unfiltered	Unmedicated vs Antidepressants	7
3	0.5943	0.3512	3	unfiltered	Unmedicated vs Antidepressants	7
4	0.6697	0.4022	4	unfiltered	Unmedicated vs Antidepressants	7
0	0.7816	0.3276	0	prevalence_filter	Unmedicated vs Antidepressants	7
1	0.753	0.3323	1	prevalence_filter	Unmedicated vs Antidepressants	7
2	0.6815	0.2922	2	prevalence_filter	Unmedicated vs Antidepressants	7
3	0.6248	0.3395	3	prevalence_filter	Unmedicated vs Antidepressants	7
4	0.6534	0.4069	4	prevalence_filter	Unmedicated vs Antidepressants	7
0	0.7465	0.3462	0	ridge_filter	Unmedicated vs Antidepressants	7
1	0.7082	0.3523	1	ridge_filter	Unmedicated vs Antidepressants	7
2	0.6503	0.3069	2	ridge_filter	Unmedicated vs Antidepressants	7
3	0.6005	0.3526	3	ridge_filter	Unmedicated vs Antidepressants	7
4	0.6508	0.414	4	ridge_filter	Unmedicated vs Antidepressants	7
0	0.7407	0.3474	0	feature_importance	Unmedicated vs Antidepressants	7
1	0.7397	0.3337	1	feature_importance	Unmedicated vs Antidepressants	7
2	0.672	0.3047	2	feature_importance	Unmedicated vs Antidepressants	7
3	0.6366	0.3288	3	feature_importance	Unmedicated vs Antidepressants	7
4	0.6607	0.3989	4	feature_importance	Unmedicated vs Antidepressants	7
0	0.7319	0.3474	0	birdman	Unmedicated vs Antidepressants	7
1	0.7054	0.3485	1	birdman	Unmedicated vs Antidepressants	7
2	0.6791	0.2979	2	birdman	Unmedicated vs Antidepressants	7
3	0.6523	0.3387	3	birdman	Unmedicated vs Antidepressants	7
4	0.674	0.4185	4	birdman	Unmedicated vs Antidepressants	7
0	0.7136	0.1145	0	unfiltered	Unmedicated vs Anxiolytics&Antidepressants	7
1	0.6548	0.1726	1	unfiltered	Unmedicated vs Anxiolytics&Antidepressants	7
2	0.7728	0.1747	2	unfiltered	Unmedicated vs Anxiolytics&Antidepressants	7
3	0.8009	0.1032	3	unfiltered	Unmedicated vs Anxiolytics&Antidepressants	7
4	0.8182	0.1128	4	unfiltered	Unmedicated vs Anxiolytics&Antidepressants	7
0	0.7682	0.1144	0	prevalence_filter	Unmedicated vs Anxiolytics&Antidepressants	7
1	0.7528	0.1477	1	prevalence_filter	Unmedicated vs Anxiolytics&Antidepressants	7
2	0.7441	0.1762	2	prevalence_filter	Unmedicated vs Anxiolytics&Antidepressants	7
3	0.8102	0.1055	3	prevalence_filter	Unmedicated vs Anxiolytics&Antidepressants	7
4	0.8105	0.1133	4	prevalence_filter	Unmedicated vs Anxiolytics&Antidepressants	7
0	0.7445	0.1099	0	ridge_filter	Unmedicated vs Anxiolytics&Antidepressants	7
1	0.6702	0.1639	1	ridge_filter	Unmedicated vs Anxiolytics&Antidepressants	7
2	0.748	0.1785	2	ridge_filter	Unmedicated vs Anxiolytics&Antidepressants	7
3	0.7815	0.1058	3	ridge_filter	Unmedicated vs Anxiolytics&Antidepressants	7
4	0.8362	0.1112	4	ridge_filter	Unmedicated vs Anxiolytics&Antidepressants	7
0	0.7336	0.1095	0	feature_importance	Unmedicated vs Anxiolytics&Antidepressants	7
1	0.7164	0.1602	1	feature_importance	Unmedicated vs Anxiolytics&Antidepressants	7
2	0.7201	0.1801	2	feature_importance	Unmedicated vs Anxiolytics&Antidepressants	7
3	0.7611	0.1122	3	feature_importance	Unmedicated vs Anxiolytics&Antidepressants	7
4	0.7916	0.1152	4	feature_importance	Unmedicated vs Anxiolytics&Antidepressants	7
0	0.7527	0.1077	0	birdman	Unmedicated vs Anxiolytics&Antidepressants	7
1	0.75	0.1499	1	birdman	Unmedicated vs Anxiolytics&Antidepressants	7
2	0.7109	0.1872	2	birdman	Unmedicated vs Anxiolytics&Antidepressants	7
3	0.6991	0.163	3	birdman	Unmedicated vs Anxiolytics&Antidepressants	7
4	0.753	0.1225	4	birdman	Unmedicated vs Anxiolytics&Antidepressants	7
0	0.4848	0.6304	0	unfiltered	HC vs ANX	8
1	0.6388	0.7189	1	unfiltered	HC vs ANX	8
2	0.7037	0.7766	2	unfiltered	HC vs ANX	8
3	0.5595	0.7937	3	unfiltered	HC vs ANX	8
4	0.6903	0.8211	4	unfiltered	HC vs ANX	8
0	0.4891	0.6322	0	prevalence_filter	HC vs ANX	8
1	0.5471	0.653	1	prevalence_filter	HC vs ANX	8
2	0.6797	0.777	2	prevalence_filter	HC vs ANX	8
3	0.5505	0.7741	3	prevalence_filter	HC vs ANX	8
4	0.693	0.8057	4	prevalence_filter	HC vs ANX	8
0	0.5373	0.662	0	ridge_filter	HC vs ANX	8
1	0.6075	0.6914	1	ridge_filter	HC vs ANX	8
2	0.6623	0.7522	2	ridge_filter	HC vs ANX	8
3	0.5414	0.7853	3	ridge_filter	HC vs ANX	8
4	0.7065	0.8251	4	ridge_filter	HC vs ANX	8
0	0.5866	0.7033	0	feature_importance	HC vs ANX	8
1	0.6316	0.7191	1	feature_importance	HC vs ANX	8
2	0.7108	0.814	2	feature_importance	HC vs ANX	8
3	0.6327	0.8129	3	feature_importance	HC vs ANX	8
4	0.6949	0.8352	4	feature_importance	HC vs ANX	8
0	0.5885	0.6931	0	birdman	HC vs ANX	8
1	0.6308	0.7191	1	birdman	HC vs ANX	8
2	0.7072	0.7855	2	birdman	HC vs ANX	8
3	0.6524	0.8114	3	birdman	HC vs ANX	8
4	0.6785	0.7976	4	birdman	HC vs ANX	8
0	0.615	0.8549	0	unfiltered	HC vs MDD	8
1	0.6116	0.7615	1	unfiltered	HC vs MDD	8
2	0.6421	0.804	2	unfiltered	HC vs MDD	8
3	0.5457	0.7596	3	unfiltered	HC vs MDD	8
4	0.6217	0.7952	4	unfiltered	HC vs MDD	8
0	0.6439	0.8569	0	prevalence_filter	HC vs MDD	8
1	0.5514	0.7324	1	prevalence_filter	HC vs MDD	8
2	0.5637	0.7618	2	prevalence_filter	HC vs MDD	8
3	0.5822	0.7855	3	prevalence_filter	HC vs MDD	8
4	0.5849	0.7902	4	prevalence_filter	HC vs MDD	8
0	0.6269	0.8532	0	ridge_filter	HC vs MDD	8
1	0.5757	0.741	1	ridge_filter	HC vs MDD	8
2	0.6216	0.7981	2	ridge_filter	HC vs MDD	8
3	0.5659	0.7807	3	ridge_filter	HC vs MDD	8
4	0.6157	0.8159	4	ridge_filter	HC vs MDD	8
0	0.6457	0.8608	0	feature_importance	HC vs MDD	8
1	0.5745	0.7457	1	feature_importance	HC vs MDD	8
2	0.6436	0.8066	2	feature_importance	HC vs MDD	8
3	0.5309	0.7762	3	feature_importance	HC vs MDD	8
4	0.6211	0.813	4	feature_importance	HC vs MDD	8
0	0.6461	0.8411	0	birdman	HC vs MDD	8
1	0.6827	0.8102	1	birdman	HC vs MDD	8
2	0.7189	0.8521	2	birdman	HC vs MDD	8
3	0.6114	0.7925	3	birdman	HC vs MDD	8
4	0.6784	0.8346	4	birdman	HC vs MDD	8
0	0.6002	0.659	0	unfiltered	HC vs MDD&ANX	8
1	0.6135	0.8161	1	unfiltered	HC vs MDD&ANX	8
2	0.6145	0.7165	2	unfiltered	HC vs MDD&ANX	8
3	0.6225	0.7474	3	unfiltered	HC vs MDD&ANX	8
4	0.6033	0.7034	4	unfiltered	HC vs MDD&ANX	8
0	0.6144	0.6735	0	prevalence_filter	HC vs MDD&ANX	8
1	0.5753	0.7775	1	prevalence_filter	HC vs MDD&ANX	8
2	0.5904	0.7262	2	prevalence_filter	HC vs MDD&ANX	8
3	0.6059	0.7533	3	prevalence_filter	HC vs MDD&ANX	8
4	0.6199	0.7252	4	prevalence_filter	HC vs MDD&ANX	8
0	0.6289	0.6753	0	ridge_filter	HC vs MDD&ANX	8
1	0.6065	0.7755	1	ridge_filter	HC vs MDD&ANX	8
2	0.6342	0.7297	2	ridge_filter	HC vs MDD&ANX	8
3	0.6015	0.7569	3	ridge_filter	HC vs MDD&ANX	8
4	0.6817	0.7831	4	ridge_filter	HC vs MDD&ANX	8
0	0.6059	0.6856	0	feature_importance	HC vs MDD&ANX	8
1	0.7009	0.831	1	feature_importance	HC vs MDD&ANX	8
2	0.627	0.7297	2	feature_importance	HC vs MDD&ANX	8
3	0.6699	0.8057	3	feature_importance	HC vs MDD&ANX	8
4	0.6643	0.745	4	feature_importance	HC vs MDD&ANX	8
0	0.6023	0.6489	0	birdman	HC vs MDD&ANX	8
1	0.6876	0.8505	1	birdman	HC vs MDD&ANX	8
2	0.6404	0.7671	2	birdman	HC vs MDD&ANX	8
3	0.7193	0.8519	3	birdman	HC vs MDD&ANX	8
4	0.6923	0.7732	4	birdman	HC vs MDD&ANX	8
0	0.5225	0.6216	0	unfiltered	Unmedicated HC vs ANX	8
1	0.6443	0.6857	1	unfiltered	Unmedicated HC vs ANX	8
2	0.6006	0.6321	2	unfiltered	Unmedicated HC vs ANX	8
3	0.5634	0.5863	3	unfiltered	Unmedicated HC vs ANX	8
4	0.6868	0.6889	4	unfiltered	Unmedicated HC vs ANX	8
0	0.5398	0.6003	0	prevalence_filter	Unmedicated HC vs ANX	8
1	0.6143	0.6288	1	prevalence_filter	Unmedicated HC vs ANX	8
2	0.6262	0.6615	2	prevalence_filter	Unmedicated HC vs ANX	8
3	0.6098	0.6468	3	prevalence_filter	Unmedicated HC vs ANX	8
4	0.7137	0.7315	4	prevalence_filter	Unmedicated HC vs ANX	8
0	0.5862	0.5971	0	ridge_filter	Unmedicated HC vs ANX	8
1	0.6762	0.6829	1	ridge_filter	Unmedicated HC vs ANX	8
2	0.5693	0.64	2	ridge_filter	Unmedicated HC vs ANX	8
3	0.5838	0.6174	3	ridge_filter	Unmedicated HC vs ANX	8
4	0.6809	0.7372	4	ridge_filter	Unmedicated HC vs ANX	8
0	0.5168	0.5905	0	feature_importance	Unmedicated HC vs ANX	8
1	0.6014	0.6362	1	feature_importance	Unmedicated HC vs ANX	8
2	0.5882	0.639	2	feature_importance	Unmedicated HC vs ANX	8
3	0.6823	0.6892	3	feature_importance	Unmedicated HC vs ANX	8
4	0.6407	0.6558	4	feature_importance	Unmedicated HC vs ANX	8
0	0.6403	0.6327	0	birdman	Unmedicated HC vs ANX	8
1	0.8295	0.8451	1	birdman	Unmedicated HC vs ANX	8
2	0.6879	0.7026	2	birdman	Unmedicated HC vs ANX	8
3	0.6335	0.6565	3	birdman	Unmedicated HC vs ANX	8
4	0.6868	0.7363	4	birdman	Unmedicated HC vs ANX	8
0	0.688	0.8186	0	unfiltered	Unmedicated HC vs MDD	8
1	0.5428	0.664	1	unfiltered	Unmedicated HC vs MDD	8
2	0.6138	0.7682	2	unfiltered	Unmedicated HC vs MDD	8
3	0.495	0.5027	3	unfiltered	Unmedicated HC vs MDD	8
4	0.5297	0.6701	4	unfiltered	Unmedicated HC vs MDD	8
0	0.6218	0.763	0	prevalence_filter	Unmedicated HC vs MDD	8
1	0.5205	0.5968	1	prevalence_filter	Unmedicated HC vs MDD	8
2	0.6087	0.7747	2	prevalence_filter	Unmedicated HC vs MDD	8
3	0.5378	0.5292	3	prevalence_filter	Unmedicated HC vs MDD	8
4	0.5273	0.6832	4	prevalence_filter	Unmedicated HC vs MDD	8
0	0.6778	0.783	0	ridge_filter	Unmedicated HC vs MDD	8
1	0.5758	0.6563	1	ridge_filter	Unmedicated HC vs MDD	8
2	0.6073	0.7667	2	ridge_filter	Unmedicated HC vs MDD	8
3	0.4809	0.4786	3	ridge_filter	Unmedicated HC vs MDD	8
4	0.5377	0.6822	4	ridge_filter	Unmedicated HC vs MDD	8
0	0.7018	0.8254	0	feature_importance	Unmedicated HC vs MDD	8
1	0.5754	0.6814	1	feature_importance	Unmedicated HC vs MDD	8
2	0.6113	0.7639	2	feature_importance	Unmedicated HC vs MDD	8
3	0.5772	0.5888	3	feature_importance	Unmedicated HC vs MDD	8
4	0.5514	0.7007	4	feature_importance	Unmedicated HC vs MDD	8
0	0.7015	0.826	0	birdman	Unmedicated HC vs MDD	8
1	0.6995	0.7735	1	birdman	Unmedicated HC vs MDD	8
2	0.7622	0.8517	2	birdman	Unmedicated HC vs MDD	8
3	0.6714	0.5806	3	birdman	Unmedicated HC vs MDD	8
4	0.6562	0.8037	4	birdman	Unmedicated HC vs MDD	8
0	0.5912	0.5587	0	unfiltered	Unmedicated HC vs MDD&ANX	8
1	0.6155	0.6666	1	unfiltered	Unmedicated HC vs MDD&ANX	8
2	0.5763	0.5936	2	unfiltered	Unmedicated HC vs MDD&ANX	8
3	0.5988	0.682	3	unfiltered	Unmedicated HC vs MDD&ANX	8
4	0.6082	0.5782	4	unfiltered	Unmedicated HC vs MDD&ANX	8
0	0.5464	0.5529	0	prevalence_filter	Unmedicated HC vs MDD&ANX	8
1	0.6192	0.7219	1	prevalence_filter	Unmedicated HC vs MDD&ANX	8
2	0.7492	0.7218	2	prevalence_filter	Unmedicated HC vs MDD&ANX	8
3	0.6186	0.6722	3	prevalence_filter	Unmedicated HC vs MDD&ANX	8
4	0.6217	0.6126	4	prevalence_filter	Unmedicated HC vs MDD&ANX	8
0	0.5726	0.5727	0	ridge_filter	Unmedicated HC vs MDD&ANX	8
1	0.6439	0.6668	1	ridge_filter	Unmedicated HC vs MDD&ANX	8
2	0.6552	0.6636	2	ridge_filter	Unmedicated HC vs MDD&ANX	8
3	0.5978	0.6873	3	ridge_filter	Unmedicated HC vs MDD&ANX	8
4	0.5878	0.6233	4	ridge_filter	Unmedicated HC vs MDD&ANX	8
0	0.5731	0.6237	0	feature_importance	Unmedicated HC vs MDD&ANX	8
1	0.5903	0.6904	1	feature_importance	Unmedicated HC vs MDD&ANX	8
2	0.6933	0.6957	2	feature_importance	Unmedicated HC vs MDD&ANX	8
3	0.562	0.6046	3	feature_importance	Unmedicated HC vs MDD&ANX	8
4	0.5883	0.5748	4	feature_importance	Unmedicated HC vs MDD&ANX	8
0	0.6104	0.6452	0	birdman	Unmedicated HC vs MDD&ANX	8
1	0.8015	0.8413	1	birdman	Unmedicated HC vs MDD&ANX	8
2	0.7398	0.7217	2	birdman	Unmedicated HC vs MDD&ANX	8
3	0.6464	0.7718	3	birdman	Unmedicated HC vs MDD&ANX	8
4	0.7194	0.6486	4	birdman	Unmedicated HC vs MDD&ANX	8
0	0.771	0.2196	0	unfiltered	Unmedicated vs Anxiolytics	8
1	0.673	0.2003	1	unfiltered	Unmedicated vs Anxiolytics	8
2	0.739	0.1554	2	unfiltered	Unmedicated vs Anxiolytics	8
3	0.7849	0.1509	3	unfiltered	Unmedicated vs Anxiolytics	8
4	0.9067	0.0971	4	unfiltered	Unmedicated vs Anxiolytics	8
0	0.7416	0.2225	0	prevalence_filter	Unmedicated vs Anxiolytics	8
1	0.6897	0.1844	1	prevalence_filter	Unmedicated vs Anxiolytics	8
2	0.7459	0.1552	2	prevalence_filter	Unmedicated vs Anxiolytics	8
3	0.7881	0.1482	3	prevalence_filter	Unmedicated vs Anxiolytics	8
4	0.8971	0.0979	4	prevalence_filter	Unmedicated vs Anxiolytics	8
0	0.7665	0.2127	0	ridge_filter	Unmedicated vs Anxiolytics	8
1	0.6684	0.1904	1	ridge_filter	Unmedicated vs Anxiolytics	8
2	0.7478	0.1535	2	ridge_filter	Unmedicated vs Anxiolytics	8
3	0.8013	0.1461	3	ridge_filter	Unmedicated vs Anxiolytics	8
4	0.9155	0.0983	4	ridge_filter	Unmedicated vs Anxiolytics	8
0	0.7908	0.2128	0	feature_importance	Unmedicated vs Anxiolytics	8
1	0.6546	0.2176	1	feature_importance	Unmedicated vs Anxiolytics	8
2	0.7805	0.1514	2	feature_importance	Unmedicated vs Anxiolytics	8
3	0.8082	0.1449	3	feature_importance	Unmedicated vs Anxiolytics	8
4	0.8995	0.099	4	feature_importance	Unmedicated vs Anxiolytics	8
0	0.8425	0.1978	0	birdman	Unmedicated vs Anxiolytics	8
1	0.7716	0.1696	1	birdman	Unmedicated vs Anxiolytics	8
2	0.822	0.142	2	birdman	Unmedicated vs Anxiolytics	8
3	0.8415	0.139	3	birdman	Unmedicated vs Anxiolytics	8
4	0.8963	0.0979	4	birdman	Unmedicated vs Anxiolytics	8
0	0.7077	0.3241	0	unfiltered	Unmedicated vs Antidepressants	8
1	0.6269	0.4358	1	unfiltered	Unmedicated vs Antidepressants	8
2	0.6424	0.2861	2	unfiltered	Unmedicated vs Antidepressants	8
3	0.7029	0.3367	3	unfiltered	Unmedicated vs Antidepressants	8
4	0.6357	0.4435	4	unfiltered	Unmedicated vs Antidepressants	8
0	0.7	0.3191	0	prevalence_filter	Unmedicated vs Antidepressants	8
1	0.5803	0.4414	1	prevalence_filter	Unmedicated vs Antidepressants	8
2	0.6819	0.2629	2	prevalence_filter	Unmedicated vs Antidepressants	8
3	0.6651	0.3546	3	prevalence_filter	Unmedicated vs Antidepressants	8
4	0.6317	0.4467	4	prevalence_filter	Unmedicated vs Antidepressants	8
0	0.7139	0.309	0	ridge_filter	Unmedicated vs Antidepressants	8
1	0.6324	0.4248	1	ridge_filter	Unmedicated vs Antidepressants	8
2	0.6388	0.291	2	ridge_filter	Unmedicated vs Antidepressants	8
3	0.7459	0.3269	3	ridge_filter	Unmedicated vs Antidepressants	8
4	0.6473	0.4245	4	ridge_filter	Unmedicated vs Antidepressants	8
0	0.7502	0.292	0	feature_importance	Unmedicated vs Antidepressants	8
1	0.6556	0.4003	1	feature_importance	Unmedicated vs Antidepressants	8
2	0.6522	0.2743	2	feature_importance	Unmedicated vs Antidepressants	8
3	0.7233	0.3271	3	feature_importance	Unmedicated vs Antidepressants	8
4	0.6392	0.4304	4	feature_importance	Unmedicated vs Antidepressants	8
0	0.7545	0.3123	0	birdman	Unmedicated vs Antidepressants	8
1	0.6296	0.4233	1	birdman	Unmedicated vs Antidepressants	8
2	0.707	0.2601	2	birdman	Unmedicated vs Antidepressants	8
3	0.7178	0.3243	3	birdman	Unmedicated vs Antidepressants	8
[truncated: 251 more rows]
