# Supplementary material for: Medication use is associated with distinct microbial features in anxiety and depression
Source: Mol Psychiatry. 2025 Jan 10;30(6):2545–57. doi: 10.1038/s41380-024-02857-2 (PMC12092254; doi:10.1038/s41380-024-02857-2)
Supplement: Supplementary file 17 — Table S7 [file 41380_2024_2857_MOESM17_ESM.txt]

	auc	apr	fold	feature_selection	subset	iteration
0	0.554	0.7882	0	unfiltered	HC vs ANX	0
1	0.7194	0.8229	1	unfiltered	HC vs ANX	0
2	0.5395	0.7294	2	unfiltered	HC vs ANX	0
3	0.5799	0.8102	3	unfiltered	HC vs ANX	0
4	0.555	0.7649	4	unfiltered	HC vs ANX	0
0	0.6626	0.8439	0	prevalence_filter	HC vs ANX	0
1	0.7069	0.8171	1	prevalence_filter	HC vs ANX	0
2	0.5673	0.7608	2	prevalence_filter	HC vs ANX	0
3	0.5765	0.7992	3	prevalence_filter	HC vs ANX	0
4	0.5226	0.7433	4	prevalence_filter	HC vs ANX	0
0	0.5848	0.8078	0	ridge_filter	HC vs ANX	0
1	0.7351	0.8139	1	ridge_filter	HC vs ANX	0
2	0.5332	0.7523	2	ridge_filter	HC vs ANX	0
3	0.5184	0.7681	3	ridge_filter	HC vs ANX	0
4	0.555	0.7623	4	ridge_filter	HC vs ANX	0
0	0.6793	0.8574	0	feature_importance	HC vs ANX	0
1	0.7387	0.8317	1	feature_importance	HC vs ANX	0
2	0.5841	0.746	2	feature_importance	HC vs ANX	0
3	0.6286	0.8109	3	feature_importance	HC vs ANX	0
4	0.5267	0.761	4	feature_importance	HC vs ANX	0
0	0.697	0.8759	0	birdman	HC vs ANX	0
1	0.7544	0.7733	1	birdman	HC vs ANX	0
2	0.635	0.7634	2	birdman	HC vs ANX	0
3	0.6614	0.7919	3	birdman	HC vs ANX	0
4	0.6389	0.8136	4	birdman	HC vs ANX	0
0	0.5663	0.7275	0	unfiltered	HC vs MDD	0
1	0.4899	0.863	1	unfiltered	HC vs MDD	0
2	0.7212	0.9223	2	unfiltered	HC vs MDD	0
3	0.5685	0.8193	3	unfiltered	HC vs MDD	0
4	0.6657	0.8098	4	unfiltered	HC vs MDD	0
0	0.6076	0.7604	0	prevalence_filter	HC vs MDD	0
1	0.4452	0.8203	1	prevalence_filter	HC vs MDD	0
2	0.6946	0.9032	2	prevalence_filter	HC vs MDD	0
3	0.5105	0.7772	3	prevalence_filter	HC vs MDD	0
4	0.6735	0.8304	4	prevalence_filter	HC vs MDD	0
0	0.5813	0.7396	0	ridge_filter	HC vs MDD	0
1	0.4145	0.8247	1	ridge_filter	HC vs MDD	0
2	0.6342	0.8753	2	ridge_filter	HC vs MDD	0
3	0.5471	0.7919	3	ridge_filter	HC vs MDD	0
4	0.6825	0.8414	4	ridge_filter	HC vs MDD	0
0	0.6094	0.7455	0	feature_importance	HC vs MDD	0
1	0.5711	0.8901	1	feature_importance	HC vs MDD	0
2	0.8112	0.9458	2	feature_importance	HC vs MDD	0
3	0.5662	0.7876	3	feature_importance	HC vs MDD	0
4	0.7341	0.876	4	feature_importance	HC vs MDD	0
0	0.7211	0.8363	0	birdman	HC vs MDD	0
1	0.5535	0.8359	1	birdman	HC vs MDD	0
2	0.7754	0.9177	2	birdman	HC vs MDD	0
3	0.6097	0.8024	3	birdman	HC vs MDD	0
4	0.7407	0.8735	4	birdman	HC vs MDD	0
0	0.635	0.8458	0	unfiltered	HC vs MDD&ANX	0
1	0.4781	0.6248	1	unfiltered	HC vs MDD&ANX	0
2	0.6293	0.7634	2	unfiltered	HC vs MDD&ANX	0
3	0.6154	0.8048	3	unfiltered	HC vs MDD&ANX	0
4	0.5253	0.6528	4	unfiltered	HC vs MDD&ANX	0
0	0.6094	0.822	0	prevalence_filter	HC vs MDD&ANX	0
1	0.5953	0.7224	1	prevalence_filter	HC vs MDD&ANX	0
2	0.6085	0.7444	2	prevalence_filter	HC vs MDD&ANX	0
3	0.6128	0.8076	3	prevalence_filter	HC vs MDD&ANX	0
4	0.5704	0.718	4	prevalence_filter	HC vs MDD&ANX	0
0	0.6239	0.8313	0	ridge_filter	HC vs MDD&ANX	0
1	0.514	0.6698	1	ridge_filter	HC vs MDD&ANX	0
2	0.6351	0.7913	2	ridge_filter	HC vs MDD&ANX	0
3	0.6006	0.8406	3	ridge_filter	HC vs MDD&ANX	0
4	0.4967	0.6513	4	ridge_filter	HC vs MDD&ANX	0
0	0.6711	0.8529	0	feature_importance	HC vs MDD&ANX	0
1	0.64	0.7354	1	feature_importance	HC vs MDD&ANX	0
2	0.6223	0.7889	2	feature_importance	HC vs MDD&ANX	0
3	0.6423	0.8275	3	feature_importance	HC vs MDD&ANX	0
4	0.5483	0.6917	4	feature_importance	HC vs MDD&ANX	0
0	0.6983	0.8132	0	birdman	HC vs MDD&ANX	0
1	0.64	0.6863	1	birdman	HC vs MDD&ANX	0
2	0.6388	0.8094	2	birdman	HC vs MDD&ANX	0
3	0.6609	0.8755	3	birdman	HC vs MDD&ANX	0
4	0.6454	0.6822	4	birdman	HC vs MDD&ANX	0
0	0.6618	0.6063	0	unfiltered	Unmedicated HC vs ANX	0
1	0.6092	0.7086	1	unfiltered	Unmedicated HC vs ANX	0
2	0.6976	0.8147	2	unfiltered	Unmedicated HC vs ANX	0
3	0.6118	0.7669	3	unfiltered	Unmedicated HC vs ANX	0
4	0.5971	0.6027	4	unfiltered	Unmedicated HC vs ANX	0
0	0.6009	0.6134	0	prevalence_filter	Unmedicated HC vs ANX	0
1	0.5929	0.7258	1	prevalence_filter	Unmedicated HC vs ANX	0
2	0.6835	0.8007	2	prevalence_filter	Unmedicated HC vs ANX	0
3	0.6269	0.7895	3	prevalence_filter	Unmedicated HC vs ANX	0
4	0.541	0.5696	4	prevalence_filter	Unmedicated HC vs ANX	0
0	0.5964	0.568	0	ridge_filter	Unmedicated HC vs ANX	0
1	0.6063	0.74	1	ridge_filter	Unmedicated HC vs ANX	0
2	0.747	0.8296	2	ridge_filter	Unmedicated HC vs ANX	0
3	0.6226	0.755	3	ridge_filter	Unmedicated HC vs ANX	0
4	0.6752	0.7046	4	ridge_filter	Unmedicated HC vs ANX	0
0	0.6527	0.6576	0	feature_importance	Unmedicated HC vs ANX	0
1	0.6322	0.7558	1	feature_importance	Unmedicated HC vs ANX	0
2	0.6714	0.7793	2	feature_importance	Unmedicated HC vs ANX	0
3	0.6032	0.7367	3	feature_importance	Unmedicated HC vs ANX	0
4	0.6352	0.6575	4	feature_importance	Unmedicated HC vs ANX	0
0	0.7082	0.6642	0	birdman	Unmedicated HC vs ANX	0
1	0.6216	0.6825	1	birdman	Unmedicated HC vs ANX	0
2	0.6361	0.7342	2	birdman	Unmedicated HC vs ANX	0
3	0.7763	0.8891	3	birdman	Unmedicated HC vs ANX	0
4	0.6295	0.6123	4	birdman	Unmedicated HC vs ANX	0
0	0.5897	0.7789	0	unfiltered	Unmedicated HC vs MDD	0
1	0.6848	0.8111	1	unfiltered	Unmedicated HC vs MDD	0
2	0.7265	0.8006	2	unfiltered	Unmedicated HC vs MDD	0
3	0.6738	0.8008	3	unfiltered	Unmedicated HC vs MDD	0
4	0.4276	0.5977	4	unfiltered	Unmedicated HC vs MDD	0
0	0.6109	0.7282	0	prevalence_filter	Unmedicated HC vs MDD	0
1	0.6674	0.8058	1	prevalence_filter	Unmedicated HC vs MDD	0
2	0.7143	0.7884	2	prevalence_filter	Unmedicated HC vs MDD	0
3	0.5488	0.6718	3	prevalence_filter	Unmedicated HC vs MDD	0
4	0.511	0.6437	4	prevalence_filter	Unmedicated HC vs MDD	0
0	0.5581	0.7532	0	ridge_filter	Unmedicated HC vs MDD	0
1	0.5965	0.7639	1	ridge_filter	Unmedicated HC vs MDD	0
2	0.7388	0.7638	2	ridge_filter	Unmedicated HC vs MDD	0
3	0.6217	0.7504	3	ridge_filter	Unmedicated HC vs MDD	0
4	0.4744	0.6458	4	ridge_filter	Unmedicated HC vs MDD	0
0	0.6637	0.7773	0	feature_importance	Unmedicated HC vs MDD	0
1	0.6214	0.8009	1	feature_importance	Unmedicated HC vs MDD	0
2	0.7299	0.8023	2	feature_importance	Unmedicated HC vs MDD	0
3	0.6604	0.7815	3	feature_importance	Unmedicated HC vs MDD	0
4	0.6213	0.7297	4	feature_importance	Unmedicated HC vs MDD	0
0	0.6878	0.8133	0	birdman	Unmedicated HC vs MDD	0
1	0.678	0.8303	1	birdman	Unmedicated HC vs MDD	0
2	0.8116	0.877	2	birdman	Unmedicated HC vs MDD	0
3	0.6664	0.7816	3	birdman	Unmedicated HC vs MDD	0
4	0.5051	0.6538	4	birdman	Unmedicated HC vs MDD	0
0	0.5936	0.647	0	unfiltered	Unmedicated HC vs MDD&ANX	0
1	0.5383	0.487	1	unfiltered	Unmedicated HC vs MDD&ANX	0
2	0.6406	0.7772	2	unfiltered	Unmedicated HC vs MDD&ANX	0
3	0.5684	0.659	3	unfiltered	Unmedicated HC vs MDD&ANX	0
4	0.5198	0.5574	4	unfiltered	Unmedicated HC vs MDD&ANX	0
0	0.5833	0.659	0	prevalence_filter	Unmedicated HC vs MDD&ANX	0
1	0.4896	0.4736	1	prevalence_filter	Unmedicated HC vs MDD&ANX	0
2	0.5658	0.7387	2	prevalence_filter	Unmedicated HC vs MDD&ANX	0
3	0.6611	0.7586	3	prevalence_filter	Unmedicated HC vs MDD&ANX	0
4	0.5344	0.602	4	prevalence_filter	Unmedicated HC vs MDD&ANX	0
0	0.5391	0.6153	0	ridge_filter	Unmedicated HC vs MDD&ANX	0
1	0.5228	0.5291	1	ridge_filter	Unmedicated HC vs MDD&ANX	0
2	0.4821	0.6991	2	ridge_filter	Unmedicated HC vs MDD&ANX	0
3	0.5716	0.7134	3	ridge_filter	Unmedicated HC vs MDD&ANX	0
4	0.5844	0.621	4	ridge_filter	Unmedicated HC vs MDD&ANX	0
0	0.606	0.7269	0	feature_importance	Unmedicated HC vs MDD&ANX	0
1	0.6118	0.6246	1	feature_importance	Unmedicated HC vs MDD&ANX	0
2	0.4732	0.6595	2	feature_importance	Unmedicated HC vs MDD&ANX	0
3	0.6337	0.722	3	feature_importance	Unmedicated HC vs MDD&ANX	0
4	0.6625	0.6544	4	feature_importance	Unmedicated HC vs MDD&ANX	0
0	0.7109	0.8141	0	birdman	Unmedicated HC vs MDD&ANX	0
1	0.6222	0.6314	1	birdman	Unmedicated HC vs MDD&ANX	0
2	0.6842	0.7793	2	birdman	Unmedicated HC vs MDD&ANX	0
3	0.7432	0.809	3	birdman	Unmedicated HC vs MDD&ANX	0
4	0.7094	0.7322	4	birdman	Unmedicated HC vs MDD&ANX	0
0	0.7287	0.1262	0	unfiltered	Unmedicated vs Anxiolytics	0
1	0.766	0.1929	1	unfiltered	Unmedicated vs Anxiolytics	0
2	0.7615	0.1649	2	unfiltered	Unmedicated vs Anxiolytics	0
3	0.7615	0.1645	3	unfiltered	Unmedicated vs Anxiolytics	0
4	0.5931	0.3076	4	unfiltered	Unmedicated vs Anxiolytics	0
0	0.7248	0.1272	0	prevalence_filter	Unmedicated vs Anxiolytics	0
1	0.7716	0.1905	1	prevalence_filter	Unmedicated vs Anxiolytics	0
2	0.7646	0.159	2	prevalence_filter	Unmedicated vs Anxiolytics	0
3	0.874	0.15	3	prevalence_filter	Unmedicated vs Anxiolytics	0
4	0.5858	0.3489	4	prevalence_filter	Unmedicated vs Anxiolytics	0
0	0.7364	0.1298	0	ridge_filter	Unmedicated vs Anxiolytics	0
1	0.7462	0.1961	1	ridge_filter	Unmedicated vs Anxiolytics	0
2	0.7771	0.1597	2	ridge_filter	Unmedicated vs Anxiolytics	0
3	0.8021	0.1563	3	ridge_filter	Unmedicated vs Anxiolytics	0
4	0.5964	0.3394	4	ridge_filter	Unmedicated vs Anxiolytics	0
0	0.7196	0.1316	0	feature_importance	Unmedicated vs Anxiolytics	0
1	0.7585	0.1943	1	feature_importance	Unmedicated vs Anxiolytics	0
2	0.8219	0.1544	2	feature_importance	Unmedicated vs Anxiolytics	0
3	0.849	0.1463	3	feature_importance	Unmedicated vs Anxiolytics	0
4	0.5703	0.351	4	feature_importance	Unmedicated vs Anxiolytics	0
0	0.7661	0.1239	0	birdman	Unmedicated vs Anxiolytics	0
1	0.8083	0.185	1	birdman	Unmedicated vs Anxiolytics	0
2	0.8312	0.1539	2	birdman	Unmedicated vs Anxiolytics	0
3	0.7833	0.1597	3	birdman	Unmedicated vs Anxiolytics	0
4	0.6487	0.2797	4	birdman	Unmedicated vs Anxiolytics	0
0	0.6695	0.2288	0	unfiltered	Unmedicated vs Antidepressants	0
1	0.6308	0.3427	1	unfiltered	Unmedicated vs Antidepressants	0
2	0.6107	0.4487	2	unfiltered	Unmedicated vs Antidepressants	0
3	0.6109	0.434	3	unfiltered	Unmedicated vs Antidepressants	0
4	0.6588	0.4139	4	unfiltered	Unmedicated vs Antidepressants	0
0	0.617	0.2397	0	prevalence_filter	Unmedicated vs Antidepressants	0
1	0.5971	0.358	1	prevalence_filter	Unmedicated vs Antidepressants	0
2	0.6124	0.4443	2	prevalence_filter	Unmedicated vs Antidepressants	0
3	0.6954	0.4102	3	prevalence_filter	Unmedicated vs Antidepressants	0
4	0.6748	0.4497	4	prevalence_filter	Unmedicated vs Antidepressants	0
0	0.6615	0.2209	0	ridge_filter	Unmedicated vs Antidepressants	0
1	0.6476	0.3327	1	ridge_filter	Unmedicated vs Antidepressants	0
2	0.5349	0.4887	2	ridge_filter	Unmedicated vs Antidepressants	0
3	0.7042	0.4021	3	ridge_filter	Unmedicated vs Antidepressants	0
4	0.6609	0.4273	4	ridge_filter	Unmedicated vs Antidepressants	0
0	0.692	0.2158	0	feature_importance	Unmedicated vs Antidepressants	0
1	0.6371	0.337	1	feature_importance	Unmedicated vs Antidepressants	0
2	0.6149	0.4632	2	feature_importance	Unmedicated vs Antidepressants	0
3	0.6891	0.4083	3	feature_importance	Unmedicated vs Antidepressants	0
4	0.6735	0.4295	4	feature_importance	Unmedicated vs Antidepressants	0
0	0.665	0.2234	0	birdman	Unmedicated vs Antidepressants	0
1	0.7048	0.3168	1	birdman	Unmedicated vs Antidepressants	0
2	0.5753	0.4633	2	birdman	Unmedicated vs Antidepressants	0
3	0.7067	0.4243	3	birdman	Unmedicated vs Antidepressants	0
4	0.6576	0.4385	4	birdman	Unmedicated vs Antidepressants	0
0	0.6775	0.1585	0	unfiltered	Unmedicated vs Anxiolytics&Antidepressants	0
1	0.7368	0.1728	1	unfiltered	Unmedicated vs Anxiolytics&Antidepressants	0
2	0.8167	0.132	2	unfiltered	Unmedicated vs Anxiolytics&Antidepressants	0
3	0.5658	0.2344	3	unfiltered	Unmedicated vs Anxiolytics&Antidepressants	0
4	0.75	0.1471	4	unfiltered	Unmedicated vs Anxiolytics&Antidepressants	0
0	0.7188	0.1521	0	prevalence_filter	Unmedicated vs Anxiolytics&Antidepressants	0
1	0.6919	0.1856	1	prevalence_filter	Unmedicated vs Anxiolytics&Antidepressants	0
2	0.8167	0.1251	2	prevalence_filter	Unmedicated vs Anxiolytics&Antidepressants	0
3	0.5766	0.2081	3	prevalence_filter	Unmedicated vs Anxiolytics&Antidepressants	0
4	0.691	0.1585	4	prevalence_filter	Unmedicated vs Anxiolytics&Antidepressants	0
0	0.6925	0.1514	0	ridge_filter	Unmedicated vs Anxiolytics&Antidepressants	0
1	0.7928	0.1643	1	ridge_filter	Unmedicated vs Anxiolytics&Antidepressants	0
2	0.7625	0.131	2	ridge_filter	Unmedicated vs Anxiolytics&Antidepressants	0
3	0.634	0.1924	3	ridge_filter	Unmedicated vs Anxiolytics&Antidepressants	0
4	0.7385	0.1528	4	ridge_filter	Unmedicated vs Anxiolytics&Antidepressants	0
0	0.715	0.1485	0	feature_importance	Unmedicated vs Anxiolytics&Antidepressants	0
1	0.841	0.1595	1	feature_importance	Unmedicated vs Anxiolytics&Antidepressants	0
2	0.7861	0.1265	2	feature_importance	Unmedicated vs Anxiolytics&Antidepressants	0
3	0.6005	0.1975	3	feature_importance	Unmedicated vs Anxiolytics&Antidepressants	0
4	0.659	0.1655	4	feature_importance	Unmedicated vs Anxiolytics&Antidepressants	0
0	0.7487	0.1453	0	birdman	Unmedicated vs Anxiolytics&Antidepressants	0
1	0.761	0.166	1	birdman	Unmedicated vs Anxiolytics&Antidepressants	0
2	0.6861	0.1504	2	birdman	Unmedicated vs Anxiolytics&Antidepressants	0
3	0.6555	0.1871	3	birdman	Unmedicated vs Anxiolytics&Antidepressants	0
4	0.7667	0.1446	4	birdman	Unmedicated vs Anxiolytics&Antidepressants	0
0	0.6843	0.8356	0	unfiltered	HC vs ANX	1
1	0.5611	0.6648	1	unfiltered	HC vs ANX	1
2	0.5542	0.831	2	unfiltered	HC vs ANX	1
3	0.63	0.7732	3	unfiltered	HC vs ANX	1
4	0.5402	0.8205	4	unfiltered	HC vs ANX	1
0	0.6409	0.8226	0	prevalence_filter	HC vs ANX	1
1	0.5635	0.6751	1	prevalence_filter	HC vs ANX	1
2	0.5511	0.8393	2	prevalence_filter	HC vs ANX	1
3	0.6473	0.7699	3	prevalence_filter	HC vs ANX	1
4	0.5156	0.7869	4	prevalence_filter	HC vs ANX	1
0	0.657	0.8313	0	ridge_filter	HC vs ANX	1
1	0.6242	0.6972	1	ridge_filter	HC vs ANX	1
2	0.5991	0.8489	2	ridge_filter	HC vs ANX	1
3	0.6508	0.7639	3	ridge_filter	HC vs ANX	1
4	0.5006	0.7885	4	ridge_filter	HC vs ANX	1
0	0.6722	0.8249	0	feature_importance	HC vs ANX	1
1	0.6317	0.7646	1	feature_importance	HC vs ANX	1
2	0.6158	0.8897	2	feature_importance	HC vs ANX	1
3	0.6792	0.7868	3	feature_importance	HC vs ANX	1
4	0.6362	0.8645	4	feature_importance	HC vs ANX	1
0	0.8013	0.8774	0	birdman	HC vs ANX	1
1	0.656	0.7257	1	birdman	HC vs ANX	1
2	0.6552	0.8821	2	birdman	HC vs ANX	1
3	0.6411	0.7137	3	birdman	HC vs ANX	1
4	0.6635	0.8315	4	birdman	HC vs ANX	1
0	0.6813	0.8979	0	unfiltered	HC vs MDD	1
1	0.6352	0.8189	1	unfiltered	HC vs MDD	1
2	0.5658	0.8011	2	unfiltered	HC vs MDD	1
3	0.6085	0.8033	3	unfiltered	HC vs MDD	1
4	0.5248	0.8062	4	unfiltered	HC vs MDD	1
0	0.6016	0.8467	0	prevalence_filter	HC vs MDD	1
1	0.5809	0.7844	1	prevalence_filter	HC vs MDD	1
2	0.4982	0.7841	2	prevalence_filter	HC vs MDD	1
3	0.6112	0.7852	3	prevalence_filter	HC vs MDD	1
4	0.6051	0.8381	4	prevalence_filter	HC vs MDD	1
0	0.712	0.9044	0	ridge_filter	HC vs MDD	1
1	0.5841	0.7719	1	ridge_filter	HC vs MDD	1
2	0.5514	0.8049	2	ridge_filter	HC vs MDD	1
3	0.6272	0.8174	3	ridge_filter	HC vs MDD	1
4	0.5905	0.8383	4	ridge_filter	HC vs MDD	1
0	0.7478	0.9153	0	feature_importance	HC vs MDD	1
1	0.6637	0.8408	1	feature_importance	HC vs MDD	1
2	0.5155	0.8107	2	feature_importance	HC vs MDD	1
3	0.6357	0.8225	3	feature_importance	HC vs MDD	1
4	0.5452	0.7844	4	feature_importance	HC vs MDD	1
0	0.6546	0.839	0	birdman	HC vs MDD	1
1	0.7072	0.8506	1	birdman	HC vs MDD	1
2	0.5697	0.8151	2	birdman	HC vs MDD	1
3	0.7245	0.8583	3	birdman	HC vs MDD	1
4	0.7333	0.8834	4	birdman	HC vs MDD	1
0	0.5478	0.7224	0	unfiltered	HC vs MDD&ANX	1
1	0.5922	0.775	1	unfiltered	HC vs MDD&ANX	1
2	0.4676	0.6855	2	unfiltered	HC vs MDD&ANX	1
3	0.5885	0.8103	3	unfiltered	HC vs MDD&ANX	1
4	0.6772	0.7252	4	unfiltered	HC vs MDD&ANX	1
0	0.5464	0.695	0	prevalence_filter	HC vs MDD&ANX	1
1	0.5606	0.7882	1	prevalence_filter	HC vs MDD&ANX	1
2	0.5138	0.7535	2	prevalence_filter	HC vs MDD&ANX	1
3	0.5647	0.8117	3	prevalence_filter	HC vs MDD&ANX	1
4	0.6685	0.7398	4	prevalence_filter	HC vs MDD&ANX	1
0	0.4865	0.6667	0	ridge_filter	HC vs MDD&ANX	1
1	0.6194	0.7929	1	ridge_filter	HC vs MDD&ANX	1
2	0.5574	0.7848	2	ridge_filter	HC vs MDD&ANX	1
3	0.6077	0.8255	3	ridge_filter	HC vs MDD&ANX	1
4	0.7605	0.7812	4	ridge_filter	HC vs MDD&ANX	1
0	0.5604	0.7448	0	feature_importance	HC vs MDD&ANX	1
1	0.6444	0.848	1	feature_importance	HC vs MDD&ANX	1
2	0.534	0.7236	2	feature_importance	HC vs MDD&ANX	1
3	0.6122	0.8111	3	feature_importance	HC vs MDD&ANX	1
4	0.7921	0.8002	4	feature_importance	HC vs MDD&ANX	1
0	0.5855	0.6971	0	birdman	HC vs MDD&ANX	1
1	0.6411	0.8039	1	birdman	HC vs MDD&ANX	1
2	0.6718	0.8078	2	birdman	HC vs MDD&ANX	1
3	0.6199	0.8212	3	birdman	HC vs MDD&ANX	1
4	0.6864	0.7048	4	birdman	HC vs MDD&ANX	1
0	0.7556	0.8005	0	unfiltered	Unmedicated HC vs ANX	1
1	0.5307	0.6248	1	unfiltered	Unmedicated HC vs ANX	1
2	0.601	0.7796	2	unfiltered	Unmedicated HC vs ANX	1
3	0.6433	0.6986	3	unfiltered	Unmedicated HC vs ANX	1
4	0.5341	0.5097	4	unfiltered	Unmedicated HC vs ANX	1
0	0.6472	0.7527	0	prevalence_filter	Unmedicated HC vs ANX	1
1	0.6494	0.6917	1	prevalence_filter	Unmedicated HC vs ANX	1
2	0.6323	0.8187	2	prevalence_filter	Unmedicated HC vs ANX	1
3	0.6004	0.7088	3	prevalence_filter	Unmedicated HC vs ANX	1
4	0.5294	0.5763	4	prevalence_filter	Unmedicated HC vs ANX	1
0	0.6139	0.6815	0	ridge_filter	Unmedicated HC vs ANX	1
1	0.7069	0.7775	1	ridge_filter	Unmedicated HC vs ANX	1
2	0.5562	0.7764	2	ridge_filter	Unmedicated HC vs ANX	1
3	0.655	0.7654	3	ridge_filter	Unmedicated HC vs ANX	1
4	0.5881	0.6258	4	ridge_filter	Unmedicated HC vs ANX	1
0	0.7028	0.8045	0	feature_importance	Unmedicated HC vs ANX	1
1	0.5987	0.7105	1	feature_importance	Unmedicated HC vs ANX	1
2	0.6229	0.8248	2	feature_importance	Unmedicated HC vs ANX	1
3	0.6481	0.7562	3	feature_importance	Unmedicated HC vs ANX	1
4	0.554	0.5639	4	feature_importance	Unmedicated HC vs ANX	1
0	0.5963	0.6332	0	birdman	Unmedicated HC vs ANX	1
1	0.681	0.7775	1	birdman	Unmedicated HC vs ANX	1
2	0.6115	0.7886	2	birdman	Unmedicated HC vs ANX	1
3	0.7096	0.7407	3	birdman	Unmedicated HC vs ANX	1
4	0.6686	0.6741	4	birdman	Unmedicated HC vs ANX	1
0	0.4873	0.6442	0	unfiltered	Unmedicated HC vs MDD	1
1	0.5694	0.7243	1	unfiltered	Unmedicated HC vs MDD	1
2	0.6154	0.7791	2	unfiltered	Unmedicated HC vs MDD	1
3	0.5203	0.7229	3	unfiltered	Unmedicated HC vs MDD	1
4	0.6371	0.7122	4	unfiltered	Unmedicated HC vs MDD	1
0	0.4853	0.624	0	prevalence_filter	Unmedicated HC vs MDD	1
1	0.6278	0.7407	1	prevalence_filter	Unmedicated HC vs MDD	1
2	0.6357	0.7927	2	prevalence_filter	Unmedicated HC vs MDD	1
3	0.5886	0.8021	3	prevalence_filter	Unmedicated HC vs MDD	1
4	0.6171	0.7106	4	prevalence_filter	Unmedicated HC vs MDD	1
0	0.4606	0.6112	0	ridge_filter	Unmedicated HC vs MDD	1
1	0.6076	0.7494	1	ridge_filter	Unmedicated HC vs MDD	1
2	0.6508	0.8244	2	ridge_filter	Unmedicated HC vs MDD	1
3	0.6309	0.8221	3	ridge_filter	Unmedicated HC vs MDD	1
4	0.6412	0.7468	4	ridge_filter	Unmedicated HC vs MDD	1
0	0.4853	0.6316	0	feature_importance	Unmedicated HC vs MDD	1
1	0.6049	0.7476	1	feature_importance	Unmedicated HC vs MDD	1
2	0.6961	0.8254	2	feature_importance	Unmedicated HC vs MDD	1
3	0.6797	0.8392	3	feature_importance	Unmedicated HC vs MDD	1
4	0.6329	0.7466	4	feature_importance	Unmedicated HC vs MDD	1
0	0.5662	0.639	0	birdman	Unmedicated HC vs MDD	1
1	0.6312	0.7671	1	birdman	Unmedicated HC vs MDD	1
2	0.6463	0.8223	2	birdman	Unmedicated HC vs MDD	1
3	0.8106	0.9032	3	birdman	Unmedicated HC vs MDD	1
4	0.686	0.7185	4	birdman	Unmedicated HC vs MDD	1
0	0.5053	0.6423	0	unfiltered	Unmedicated HC vs MDD&ANX	1
1	0.525	0.5242	1	unfiltered	Unmedicated HC vs MDD&ANX	1
2	0.6115	0.7837	2	unfiltered	Unmedicated HC vs MDD&ANX	1
3	0.5032	0.6572	3	unfiltered	Unmedicated HC vs MDD&ANX	1
4	0.6012	0.6289	4	unfiltered	Unmedicated HC vs MDD&ANX	1
0	0.5819	0.7276	0	prevalence_filter	Unmedicated HC vs MDD&ANX	1
1	0.55	0.4756	1	prevalence_filter	Unmedicated HC vs MDD&ANX	1
2	0.5172	0.7194	2	prevalence_filter	Unmedicated HC vs MDD&ANX	1
3	0.578	0.6838	3	prevalence_filter	Unmedicated HC vs MDD&ANX	1
4	0.5527	0.5974	4	prevalence_filter	Unmedicated HC vs MDD&ANX	1
0	0.5242	0.648	0	ridge_filter	Unmedicated HC vs MDD&ANX	1
1	0.6031	0.5523	1	ridge_filter	Unmedicated HC vs MDD&ANX	1
2	0.6172	0.7771	2	ridge_filter	Unmedicated HC vs MDD&ANX	1
3	0.6207	0.7194	3	ridge_filter	Unmedicated HC vs MDD&ANX	1
4	0.5103	0.5445	4	ridge_filter	Unmedicated HC vs MDD&ANX	1
0	0.541	0.6463	0	feature_importance	Unmedicated HC vs MDD&ANX	1
1	0.5854	0.5182	1	feature_importance	Unmedicated HC vs MDD&ANX	1
2	0.6092	0.7874	2	feature_importance	Unmedicated HC vs MDD&ANX	1
3	0.7019	0.7773	3	feature_importance	Unmedicated HC vs MDD&ANX	1
4	0.624	0.7018	4	feature_importance	Unmedicated HC vs MDD&ANX	1
0	0.562	0.72	0	birdman	Unmedicated HC vs MDD&ANX	1
1	0.6729	0.576	1	birdman	Unmedicated HC vs MDD&ANX	1
2	0.6701	0.8002	2	birdman	Unmedicated HC vs MDD&ANX	1
3	0.6667	0.7426	3	birdman	Unmedicated HC vs MDD&ANX	1
4	0.6725	0.6916	4	birdman	Unmedicated HC vs MDD&ANX	1
0	0.739	0.1392	0	unfiltered	Unmedicated vs Anxiolytics	1
1	0.6985	0.265	1	unfiltered	Unmedicated vs Anxiolytics	1
2	0.8104	0.1424	2	unfiltered	Unmedicated vs Anxiolytics	1
3	0.592	0.2748	3	unfiltered	Unmedicated vs Anxiolytics	1
4	0.7882	0.1492	4	unfiltered	Unmedicated vs Anxiolytics	1
0	0.6318	0.1693	0	prevalence_filter	Unmedicated vs Anxiolytics	1
1	0.6577	0.2759	1	prevalence_filter	Unmedicated vs Anxiolytics	1
2	0.8204	0.1405	2	prevalence_filter	Unmedicated vs Anxiolytics	1
3	0.6198	0.2535	3	prevalence_filter	Unmedicated vs Anxiolytics	1
4	0.7916	0.2259	4	prevalence_filter	Unmedicated vs Anxiolytics	1
0	0.7377	0.1333	0	ridge_filter	Unmedicated vs Anxiolytics	1
1	0.6675	0.2714	1	ridge_filter	Unmedicated vs Anxiolytics	1
2	0.735	0.158	2	ridge_filter	Unmedicated vs Anxiolytics	1
3	0.5851	0.2654	3	ridge_filter	Unmedicated vs Anxiolytics	1
4	0.7794	0.1521	4	ridge_filter	Unmedicated vs Anxiolytics	1
0	0.7183	0.1328	0	feature_importance	Unmedicated vs Anxiolytics	1
1	0.6225	0.3032	1	feature_importance	Unmedicated vs Anxiolytics	1
2	0.8514	0.1397	2	feature_importance	Unmedicated vs Anxiolytics	1
3	0.553	0.2929	3	feature_importance	Unmedicated vs Anxiolytics	1
4	0.8282	0.1416	4	feature_importance	Unmedicated vs Anxiolytics	1
0	0.8307	0.1166	0	birdman	Unmedicated vs Anxiolytics	1
1	0.6119	0.2944	1	birdman	Unmedicated vs Anxiolytics	1
2	0.7672	0.1462	2	birdman	Unmedicated vs Anxiolytics	1
3	0.6936	0.2356	3	birdman	Unmedicated vs Anxiolytics	1
4	0.8747	0.1322	4	birdman	Unmedicated vs Anxiolytics	1
0	0.6638	0.4204	0	unfiltered	Unmedicated vs Antidepressants	1
1	0.7721	0.2972	1	unfiltered	Unmedicated vs Antidepressants	1
2	0.6917	0.3618	2	unfiltered	Unmedicated vs Antidepressants	1
3	0.6889	0.3964	3	unfiltered	Unmedicated vs Antidepressants	1
4	0.6073	0.3333	4	unfiltered	Unmedicated vs Antidepressants	1
0	0.614	0.4389	0	prevalence_filter	Unmedicated vs Antidepressants	1
1	0.7283	0.3079	1	prevalence_filter	Unmedicated vs Antidepressants	1
2	0.6867	0.3683	2	prevalence_filter	Unmedicated vs Antidepressants	1
3	0.635	0.4355	3	prevalence_filter	Unmedicated vs Antidepressants	1
4	0.5595	0.3354	4	prevalence_filter	Unmedicated vs Antidepressants	1
0	0.6311	0.4312	0	ridge_filter	Unmedicated vs Antidepressants	1
1	0.7738	0.2947	1	ridge_filter	Unmedicated vs Antidepressants	1
2	0.6617	0.3979	2	ridge_filter	Unmedicated vs Antidepressants	1
3	0.635	0.4056	3	ridge_filter	Unmedicated vs Antidepressants	1
4	0.5609	0.3303	4	ridge_filter	Unmedicated vs Antidepressants	1
0	0.6185	0.4628	0	feature_importance	Unmedicated vs Antidepressants	1
1	0.7494	0.3005	1	feature_importance	Unmedicated vs Antidepressants	1
2	0.69	0.3819	2	feature_importance	Unmedicated vs Antidepressants	1
3	0.6684	0.3887	3	feature_importance	Unmedicated vs Antidepressants	1
4	0.5127	0.3635	4	feature_importance	Unmedicated vs Antidepressants	1
0	0.6401	0.4506	0	birdman	Unmedicated vs Antidepressants	1
1	0.648	0.3377	1	birdman	Unmedicated vs Antidepressants	1
2	0.728	0.3746	2	birdman	Unmedicated vs Antidepressants	1
3	0.6808	0.4125	3	birdman	Unmedicated vs Antidepressants	1
4	0.6182	0.3142	4	birdman	Unmedicated vs Antidepressants	1
0	0.8157	0.1199	0	unfiltered	Unmedicated vs Anxiolytics&Antidepressants	1
1	0.6875	0.2195	1	unfiltered	Unmedicated vs Anxiolytics&Antidepressants	1
2	0.7095	0.1887	2	unfiltered	Unmedicated vs Anxiolytics&Antidepressants	1
3	0.7167	0.1495	3	unfiltered	Unmedicated vs Anxiolytics&Antidepressants	1
4	0.6723	0.1279	4	unfiltered	Unmedicated vs Anxiolytics&Antidepressants	1
0	0.8455	0.1169	0	prevalence_filter	Unmedicated vs Anxiolytics&Antidepressants	1
1	0.6726	0.2238	1	prevalence_filter	Unmedicated vs Anxiolytics&Antidepressants	1
2	0.714	0.1815	2	prevalence_filter	Unmedicated vs Anxiolytics&Antidepressants	1
3	0.7042	0.1436	3	prevalence_filter	Unmedicated vs Anxiolytics&Antidepressants	1
4	0.6875	0.1311	4	prevalence_filter	Unmedicated vs Anxiolytics&Antidepressants	1
0	0.7412	0.1311	0	ridge_filter	Unmedicated vs Anxiolytics&Antidepressants	1
1	0.7093	0.2221	1	ridge_filter	Unmedicated vs Anxiolytics&Antidepressants	1
2	0.7534	0.178	2	ridge_filter	Unmedicated vs Anxiolytics&Antidepressants	1
3	0.6639	0.1488	3	ridge_filter	Unmedicated vs Anxiolytics&Antidepressants	1
4	0.6723	0.1295	4	ridge_filter	Unmedicated vs Anxiolytics&Antidepressants	1
0	0.878	0.1211	0	feature_importance	Unmedicated vs Anxiolytics&Antidepressants	1
1	0.7758	0.194	1	feature_importance	Unmedicated vs Anxiolytics&Antidepressants	1
2	0.7714	0.1693	2	feature_importance	Unmedicated vs Anxiolytics&Antidepressants	1
3	0.6583	0.1479	3	feature_importance	Unmedicated vs Anxiolytics&Antidepressants	1
4	0.6494	0.1426	4	feature_importance	Unmedicated vs Anxiolytics&Antidepressants	1
0	0.7669	0.1266	0	birdman	Unmedicated vs Anxiolytics&Antidepressants	1
1	0.7123	0.2108	1	birdman	Unmedicated vs Anxiolytics&Antidepressants	1
2	0.8164	0.1623	2	birdman	Unmedicated vs Anxiolytics&Antidepressants	1
3	0.6306	0.1967	3	birdman	Unmedicated vs Anxiolytics&Antidepressants	1
4	0.6875	0.1334	4	birdman	Unmedicated vs Anxiolytics&Antidepressants	1
0	0.5471	0.7141	0	unfiltered	HC vs ANX	2
1	0.5796	0.7347	1	unfiltered	HC vs ANX	2
2	0.591	0.8381	2	unfiltered	HC vs ANX	2
3	0.5264	0.7417	3	unfiltered	HC vs ANX	2
4	0.7109	0.8774	4	unfiltered	HC vs ANX	2
0	0.5979	0.7269	0	prevalence_filter	HC vs ANX	2
1	0.575	0.7122	1	prevalence_filter	HC vs ANX	2
2	0.6228	0.856	2	prevalence_filter	HC vs ANX	2
3	0.5438	0.7518	3	prevalence_filter	HC vs ANX	2
4	0.6806	0.8478	4	prevalence_filter	HC vs ANX	2
0	0.6412	0.7273	0	ridge_filter	HC vs ANX	2
1	0.5483	0.6916	1	ridge_filter	HC vs ANX	2
2	0.6038	0.8361	2	ridge_filter	HC vs ANX	2
3	0.5317	0.7305	3	ridge_filter	HC vs ANX	2
4	0.6821	0.8776	4	ridge_filter	HC vs ANX	2
0	0.6183	0.7637	0	feature_importance	HC vs ANX	2
1	0.6579	0.7815	1	feature_importance	HC vs ANX	2
2	0.6825	0.8902	2	feature_importance	HC vs ANX	2
3	0.624	0.7903	3	feature_importance	HC vs ANX	2
4	0.7459	0.881	4	feature_importance	HC vs ANX	2
0	0.6858	0.733	0	birdman	HC vs ANX	2
1	0.7083	0.7727	1	birdman	HC vs ANX	2
2	0.6339	0.8409	2	birdman	HC vs ANX	2
3	0.5673	0.7558	3	birdman	HC vs ANX	2
4	0.8025	0.9236	4	birdman	HC vs ANX	2
0	0.5985	0.79	0	unfiltered	HC vs MDD	2
1	0.6032	0.8406	1	unfiltered	HC vs MDD	2
2	0.5666	0.7709	2	unfiltered	HC vs MDD	2
3	0.5129	0.8583	3	unfiltered	HC vs MDD	2
4	0.6941	0.865	4	unfiltered	HC vs MDD	2
0	0.5646	0.7808	0	prevalence_filter	HC vs MDD	2
1	0.5859	0.8214	1	prevalence_filter	HC vs MDD	2
2	0.4939	0.7327	2	prevalence_filter	HC vs MDD	2
3	0.5833	0.8894	3	prevalence_filter	HC vs MDD	2
4	0.7368	0.8827	4	prevalence_filter	HC vs MDD	2
0	0.5013	0.7545	0	ridge_filter	HC vs MDD	2
1	0.5687	0.8062	1	ridge_filter	HC vs MDD	2
2	0.5298	0.726	2	ridge_filter	HC vs MDD	2
3	0.6079	0.8984	3	ridge_filter	HC vs MDD	2
4	0.7259	0.8747	4	ridge_filter	HC vs MDD	2
0	0.6067	0.8206	0	feature_importance	HC vs MDD	2
1	0.5158	0.8284	1	feature_importance	HC vs MDD	2
2	0.6062	0.7977	2	feature_importance	HC vs MDD	2
3	0.6538	0.8946	3	feature_importance	HC vs MDD	2
4	0.7295	0.8717	4	feature_importance	HC vs MDD	2
0	0.6337	0.8346	0	birdman	HC vs MDD	2
1	0.6648	0.8268	1	birdman	HC vs MDD	2
2	0.6484	0.8072	2	birdman	HC vs MDD	2
3	0.7542	0.9383	3	birdman	HC vs MDD	2
4	0.6955	0.8745	4	birdman	HC vs MDD	2
0	0.4645	0.688	0	unfiltered	HC vs MDD&ANX	2
1	0.5058	0.6722	1	unfiltered	HC vs MDD&ANX	2
2	0.6595	0.8054	2	unfiltered	HC vs MDD&ANX	2
3	0.6581	0.7609	3	unfiltered	HC vs MDD&ANX	2
4	0.6854	0.861	4	unfiltered	HC vs MDD&ANX	2
0	0.5091	0.6806	0	prevalence_filter	HC vs MDD&ANX	2
1	0.4749	0.6478	1	prevalence_filter	HC vs MDD&ANX	2
2	0.6107	0.7916	2	prevalence_filter	HC vs MDD&ANX	2
3	0.6092	0.7169	3	prevalence_filter	HC vs MDD&ANX	2
4	0.5323	0.7489	4	prevalence_filter	HC vs MDD&ANX	2
0	0.536	0.6942	0	ridge_filter	HC vs MDD&ANX	2
1	0.5174	0.6851	1	ridge_filter	HC vs MDD&ANX	2
2	0.67	0.8016	2	ridge_filter	HC vs MDD&ANX	2
3	0.6023	0.7631	3	ridge_filter	HC vs MDD&ANX	2
4	0.5618	0.7803	4	ridge_filter	HC vs MDD&ANX	2
0	0.5182	0.6894	0	feature_importance	HC vs MDD&ANX	2
1	0.6256	0.7717	1	feature_importance	HC vs MDD&ANX	2
2	0.6327	0.8214	2	feature_importance	HC vs MDD&ANX	2
3	0.7218	0.8345	3	feature_importance	HC vs MDD&ANX	2
4	0.6247	0.8056	4	feature_importance	HC vs MDD&ANX	2
0	0.5299	0.6761	0	birdman	HC vs MDD&ANX	2
1	0.5966	0.7113	1	birdman	HC vs MDD&ANX	2
2	0.6486	0.8279	2	birdman	HC vs MDD&ANX	2
3	0.6546	0.7782	3	birdman	HC vs MDD&ANX	2
4	0.7194	0.8593	4	birdman	HC vs MDD&ANX	2
0	0.6484	0.7087	0	unfiltered	Unmedicated HC vs ANX	2
1	0.6382	0.7708	1	unfiltered	Unmedicated HC vs ANX	2
2	0.5249	0.6739	2	unfiltered	Unmedicated HC vs ANX	2
3	0.617	0.723	3	unfiltered	Unmedicated HC vs ANX	2
4	0.5438	0.5626	4	unfiltered	Unmedicated HC vs ANX	2
0	0.6383	0.6708	0	prevalence_filter	Unmedicated HC vs ANX	2
1	0.6882	0.783	1	prevalence_filter	Unmedicated HC vs ANX	2
2	0.6456	0.7535	2	prevalence_filter	Unmedicated HC vs ANX	2
3	0.6277	0.7261	3	prevalence_filter	Unmedicated HC vs ANX	2
4	0.5019	0.5372	4	prevalence_filter	Unmedicated HC vs ANX	2
0	0.6685	0.696	0	ridge_filter	Unmedicated HC vs ANX	2
1	0.7235	0.8361	1	ridge_filter	Unmedicated HC vs ANX	2
2	0.5996	0.6924	2	ridge_filter	Unmedicated HC vs ANX	2
3	0.614	0.6809	3	ridge_filter	Unmedicated HC vs ANX	2
4	0.5114	0.5395	4	ridge_filter	Unmedicated HC vs ANX	2
0	0.7527	0.7597	0	feature_importance	Unmedicated HC vs ANX	2
1	0.7127	0.8084	1	feature_importance	Unmedicated HC vs ANX	2
2	0.6609	0.7869	2	feature_importance	Unmedicated HC vs ANX	2
3	0.6326	0.7273	3	feature_importance	Unmedicated HC vs ANX	2
4	0.5124	0.535	4	feature_importance	Unmedicated HC vs ANX	2
0	0.7289	0.7302	0	birdman	Unmedicated HC vs ANX	2
1	0.6882	0.7568	1	birdman	Unmedicated HC vs ANX	2
2	0.7835	0.8668	2	birdman	Unmedicated HC vs ANX	2
3	0.6618	0.7699	3	birdman	Unmedicated HC vs ANX	2
4	0.74	0.7478	4	birdman	Unmedicated HC vs ANX	2
0	0.568	0.7938	0	unfiltered	Unmedicated HC vs MDD	2
1	0.6131	0.7092	1	unfiltered	Unmedicated HC vs MDD	2
2	0.5094	0.6201	2	unfiltered	Unmedicated HC vs MDD	2
3	0.5448	0.7036	3	unfiltered	Unmedicated HC vs MDD	2
4	0.6825	0.7029	4	unfiltered	Unmedicated HC vs MDD	2
0	0.4107	0.6988	0	prevalence_filter	Unmedicated HC vs MDD	2
1	0.5512	0.6746	1	prevalence_filter	Unmedicated HC vs MDD	2
2	0.6444	0.7355	2	prevalence_filter	Unmedicated HC vs MDD	2
3	0.574	0.7359	3	prevalence_filter	Unmedicated HC vs MDD	2
4	0.6825	0.7351	4	prevalence_filter	Unmedicated HC vs MDD	2
0	0.4881	0.7285	0	ridge_filter	Unmedicated HC vs MDD	2
1	0.6451	0.7835	1	ridge_filter	Unmedicated HC vs MDD	2
2	0.5013	0.6544	2	ridge_filter	Unmedicated HC vs MDD	2
3	0.5804	0.7091	3	ridge_filter	Unmedicated HC vs MDD	2
4	0.655	0.7189	4	ridge_filter	Unmedicated HC vs MDD	2
0	0.5425	0.7453	0	feature_importance	Unmedicated HC vs MDD	2
1	0.5797	0.7215	1	feature_importance	Unmedicated HC vs MDD	2
2	0.5742	0.6869	2	feature_importance	Unmedicated HC vs MDD	2
3	0.5903	0.7512	3	feature_importance	Unmedicated HC vs MDD	2
4	0.6784	0.7773	4	feature_importance	Unmedicated HC vs MDD	2
0	0.5714	0.8166	0	birdman	Unmedicated HC vs MDD	2
1	0.5612	0.6743	1	birdman	Unmedicated HC vs MDD	2
2	0.635	0.711	2	birdman	Unmedicated HC vs MDD	2
3	0.744	0.8243	3	birdman	Unmedicated HC vs MDD	2
4	0.8099	0.8206	4	birdman	Unmedicated HC vs MDD	2
0	0.6542	0.6689	0	unfiltered	Unmedicated HC vs MDD&ANX	2
1	0.6462	0.7494	1	unfiltered	Unmedicated HC vs MDD&ANX	2
2	0.5234	0.7019	2	unfiltered	Unmedicated HC vs MDD&ANX	2
3	0.599	0.708	3	unfiltered	Unmedicated HC vs MDD&ANX	2
4	0.6739	0.69	4	unfiltered	Unmedicated HC vs MDD&ANX	2
0	0.7125	0.6567	0	prevalence_filter	Unmedicated HC vs MDD&ANX	2
1	0.7355	0.7775	1	prevalence_filter	Unmedicated HC vs MDD&ANX	2
2	0.5067	0.7051	2	prevalence_filter	Unmedicated HC vs MDD&ANX	2
3	0.5344	0.6567	3	prevalence_filter	Unmedicated HC vs MDD&ANX	2
4	0.5901	0.6417	4	prevalence_filter	Unmedicated HC vs MDD&ANX	2
0	0.666	0.6079	0	ridge_filter	Unmedicated HC vs MDD&ANX	2
1	0.6964	0.7542	1	ridge_filter	Unmedicated HC vs MDD&ANX	2
2	0.49	0.6617	2	ridge_filter	Unmedicated HC vs MDD&ANX	2
3	0.5417	0.6165	3	ridge_filter	Unmedicated HC vs MDD&ANX	2
4	0.7226	0.7628	4	ridge_filter	Unmedicated HC vs MDD&ANX	2
0	0.663	0.6408	0	feature_importance	Unmedicated HC vs MDD&ANX	2
1	0.721	0.7857	1	feature_importance	Unmedicated HC vs MDD&ANX	2
2	0.644	0.7659	2	feature_importance	Unmedicated HC vs MDD&ANX	2
3	0.624	0.7187	3	feature_importance	Unmedicated HC vs MDD&ANX	2
4	0.7143	0.7215	4	feature_importance	Unmedicated HC vs MDD&ANX	2
0	0.6294	0.6088	0	birdman	Unmedicated HC vs MDD&ANX	2
1	0.75	0.8237	1	birdman	Unmedicated HC vs MDD&ANX	2
2	0.6004	0.7577	2	birdman	Unmedicated HC vs MDD&ANX	2
3	0.6344	0.693	3	birdman	Unmedicated HC vs MDD&ANX	2
4	0.8106	0.7979	4	birdman	Unmedicated HC vs MDD&ANX	2
0	0.7821	0.1327	0	unfiltered	Unmedicated vs Anxiolytics	2
1	0.8521	0.1475	1	unfiltered	Unmedicated vs Anxiolytics	2
2	0.6606	0.2432	2	unfiltered	Unmedicated vs Anxiolytics	2
3	0.7284	0.1656	3	unfiltered	Unmedicated vs Anxiolytics	2
4	0.8099	0.2065	4	unfiltered	Unmedicated vs Anxiolytics	2
0	0.7619	0.1406	0	prevalence_filter	Unmedicated vs Anxiolytics	2
1	0.8552	0.1527	1	prevalence_filter	Unmedicated vs Anxiolytics	2
2	0.6172	0.2561	2	prevalence_filter	Unmedicated vs Anxiolytics	2
3	0.7173	0.1653	3	prevalence_filter	Unmedicated vs Anxiolytics	2
4	0.8359	0.2011	4	prevalence_filter	Unmedicated vs Anxiolytics	2
0	0.8012	0.1288	0	ridge_filter	Unmedicated vs Anxiolytics	2
1	0.8281	0.1529	1	ridge_filter	Unmedicated vs Anxiolytics	2
2	0.6224	0.2539	2	ridge_filter	Unmedicated vs Anxiolytics	2
3	0.7328	0.1743	3	ridge_filter	Unmedicated vs Anxiolytics	2
4	0.8238	0.2115	4	ridge_filter	Unmedicated vs Anxiolytics	2
0	0.7571	0.1403	0	feature_importance	Unmedicated vs Anxiolytics	2
1	0.8073	0.1559	1	feature_importance	Unmedicated vs Anxiolytics	2
2	0.5816	0.2748	2	feature_importance	Unmedicated vs Anxiolytics	2
3	0.7029	0.1712	3	feature_importance	Unmedicated vs Anxiolytics	2
4	0.8038	0.2129	4	feature_importance	Unmedicated vs Anxiolytics	2
0	0.8107	0.137	0	birdman	Unmedicated vs Anxiolytics	2
1	0.9083	0.1469	1	birdman	Unmedicated vs Anxiolytics	2
2	0.6406	0.2542	2	birdman	Unmedicated vs Anxiolytics	2
3	0.796	0.1446	3	birdman	Unmedicated vs Anxiolytics	2
4	0.8073	0.2093	4	birdman	Unmedicated vs Anxiolytics	2
0	0.667	0.3061	0	unfiltered	Unmedicated vs Antidepressants	2
1	0.6521	0.3997	1	unfiltered	Unmedicated vs Antidepressants	2
2	0.6704	0.2741	2	unfiltered	Unmedicated vs Antidepressants	2
3	0.6359	0.4278	3	unfiltered	Unmedicated vs Antidepressants	2
4	0.7145	0.415	4	unfiltered	Unmedicated vs Antidepressants	2
0	0.6818	0.2967	0	prevalence_filter	Unmedicated vs Antidepressants	2
1	0.6456	0.3813	1	prevalence_filter	Unmedicated vs Antidepressants	2
2	0.6852	0.2663	2	prevalence_filter	Unmedicated vs Antidepressants	2
3	0.6359	0.415	3	prevalence_filter	Unmedicated vs Antidepressants	2
4	0.6647	0.4602	4	prevalence_filter	Unmedicated vs Antidepressants	2
0	0.6836	0.286	0	ridge_filter	Unmedicated vs Antidepressants	2
1	0.6431	0.4046	1	ridge_filter	Unmedicated vs Antidepressants	2
2	0.6435	0.2987	2	ridge_filter	Unmedicated vs Antidepressants	2
3	0.6494	0.4016	3	ridge_filter	Unmedicated vs Antidepressants	2
4	0.7095	0.4195	4	ridge_filter	Unmedicated vs Antidepressants	2
0	0.6866	0.2859	0	feature_importance	Unmedicated vs Antidepressants	2
1	0.6538	0.3995	1	feature_importance	Unmedicated vs Antidepressants	2
2	0.6648	0.2886	2	feature_importance	Unmedicated vs Antidepressants	2
3	0.6612	0.3919	3	feature_importance	Unmedicated vs Antidepressants	2
4	0.7023	0.4273	4	feature_importance	Unmedicated vs Antidepressants	2
0	0.7268	0.2766	0	birdman	Unmedicated vs Antidepressants	2
1	0.7171	0.3502	1	birdman	Unmedicated vs Antidepressants	2
2	0.7125	0.2916	2	birdman	Unmedicated vs Antidepressants	2
3	0.6014	0.4207	3	birdman	Unmedicated vs Antidepressants	2
4	0.682	0.4276	4	birdman	Unmedicated vs Antidepressants	2
0	0.7778	0.1304	0	unfiltered	Unmedicated vs Anxiolytics&Antidepressants	2
1	0.7175	0.1537	1	unfiltered	Unmedicated vs Anxiolytics&Antidepressants	2
2	0.7799	0.1567	2	unfiltered	Unmedicated vs Anxiolytics&Antidepressants	2
3	0.7128	0.1601	3	unfiltered	Unmedicated vs Anxiolytics&Antidepressants	2
4	0.8626	0.1607	4	unfiltered	Unmedicated vs Anxiolytics&Antidepressants	2
0	0.7534	0.1291	0	prevalence_filter	Unmedicated vs Anxiolytics&Antidepressants	2
1	0.7212	0.2359	1	prevalence_filter	Unmedicated vs Anxiolytics&Antidepressants	2
2	0.6782	0.1767	2	prevalence_filter	Unmedicated vs Anxiolytics&Antidepressants	2
3	0.6974	0.1592	3	prevalence_filter	Unmedicated vs Anxiolytics&Antidepressants	2
4	0.8401	0.1569	4	prevalence_filter	Unmedicated vs Anxiolytics&Antidepressants	2
0	0.7195	0.1359	0	ridge_filter	Unmedicated vs Anxiolytics&Antidepressants	2
1	0.735	0.1875	1	ridge_filter	Unmedicated vs Anxiolytics&Antidepressants	2
2	0.7859	0.1594	2	ridge_filter	Unmedicated vs Anxiolytics&Antidepressants	2
3	0.7	0.1534	3	ridge_filter	Unmedicated vs Anxiolytics&Antidepressants	2
4	0.8007	0.1683	4	ridge_filter	Unmedicated vs Anxiolytics&Antidepressants	2
0	0.7046	0.138	0	feature_importance	Unmedicated vs Anxiolytics&Antidepressants	2
1	0.6725	0.1773	1	feature_importance	Unmedicated vs Anxiolytics&Antidepressants	2
2	0.7297	0.1637	2	feature_importance	Unmedicated vs Anxiolytics&Antidepressants	2
3	0.8359	0.1368	3	feature_importance	Unmedicated vs Anxiolytics&Antidepressants	2
4	0.8705	0.157	4	feature_importance	Unmedicated vs Anxiolytics&Antidepressants	2
0	0.7995	0.1227	0	birdman	Unmedicated vs Anxiolytics&Antidepressants	2
1	0.7175	0.1556	1	birdman	Unmedicated vs Anxiolytics&Antidepressants	2
2	0.6471	0.1806	2	birdman	Unmedicated vs Anxiolytics&Antidepressants	2
3	0.6962	0.1542	3	birdman	Unmedicated vs Anxiolytics&Antidepressants	2
4	0.777	0.168	4	birdman	Unmedicated vs Anxiolytics&Antidepressants	2
0	0.5929	0.7873	0	unfiltered	HC vs ANX	3
1	0.5146	0.7987	1	unfiltered	HC vs ANX	3
2	0.5665	0.6623	2	unfiltered	HC vs ANX	3
3	0.59	0.834	3	unfiltered	HC vs ANX	3
4	0.6176	0.8114	4	unfiltered	HC vs ANX	3
0	0.6255	0.7916	0	prevalence_filter	HC vs ANX	3
1	0.5141	0.7877	1	prevalence_filter	HC vs ANX	3
2	0.5895	0.712	2	prevalence_filter	HC vs ANX	3
3	0.6301	0.8284	3	prevalence_filter	HC vs ANX	3
4	0.6209	0.7783	4	prevalence_filter	HC vs ANX	3
0	0.5408	0.7352	0	ridge_filter	HC vs ANX	3
1	0.5636	0.7927	1	ridge_filter	HC vs ANX	3
2	0.6212	0.7061	2	ridge_filter	HC vs ANX	3
3	0.5828	0.8134	3	ridge_filter	HC vs ANX	3
4	0.7021	0.8336	4	ridge_filter	HC vs ANX	3
0	0.6049	0.7892	0	feature_importance	HC vs ANX	3
1	0.6354	0.8462	1	feature_importance	HC vs ANX	3
2	0.635	0.7461	2	feature_importance	HC vs ANX	3
3	0.6307	0.8371	3	feature_importance	HC vs ANX	3
4	0.6779	0.7997	4	feature_importance	HC vs ANX	3
0	0.685	0.8263	0	birdman	HC vs ANX	3
1	0.5606	0.7691	1	birdman	HC vs ANX	3
2	0.6522	0.7437	2	birdman	HC vs ANX	3
3	0.6862	0.8619	3	birdman	HC vs ANX	3
4	0.6611	0.7725	4	birdman	HC vs ANX	3
0	0.5524	0.7924	0	unfiltered	HC vs MDD	3
1	0.6718	0.8804	1	unfiltered	HC vs MDD	3
2	0.4821	0.7179	2	unfiltered	HC vs MDD	3
3	0.6134	0.8137	3	unfiltered	HC vs MDD	3
4	0.5563	0.8055	4	unfiltered	HC vs MDD	3
0	0.5503	0.7724	0	prevalence_filter	HC vs MDD	3
1	0.6714	0.8826	1	prevalence_filter	HC vs MDD	3
2	0.4856	0.7272	2	prevalence_filter	HC vs MDD	3
3	0.5532	0.8125	3	prevalence_filter	HC vs MDD	3
4	0.5567	0.8121	4	prevalence_filter	HC vs MDD	3
0	0.5925	0.8307	0	ridge_filter	HC vs MDD	3
1	0.6959	0.8838	1	ridge_filter	HC vs MDD	3
2	0.5269	0.7498	2	ridge_filter	HC vs MDD	3
3	0.5725	0.8232	3	ridge_filter	HC vs MDD	3
4	0.5724	0.8183	4	ridge_filter	HC vs MDD	3
0	0.6527	0.8672	0	feature_importance	HC vs MDD	3
1	0.8153	0.9349	1	feature_importance	HC vs MDD	3
2	0.5221	0.7651	2	feature_importance	HC vs MDD	3
3	0.6613	0.8524	3	feature_importance	HC vs MDD	3
4	0.5804	0.83	4	feature_importance	HC vs MDD	3
0	0.6929	0.8551	0	birdman	HC vs MDD	3
1	0.7735	0.9032	1	birdman	HC vs MDD	3
2	0.6068	0.7802	2	birdman	HC vs MDD	3
3	0.6257	0.8492	3	birdman	HC vs MDD	3
4	0.6743	0.8866	4	birdman	HC vs MDD	3
0	0.6444	0.8266	0	unfiltered	HC vs MDD&ANX	3
1	0.4828	0.6193	1	unfiltered	HC vs MDD&ANX	3
2	0.6379	0.7752	2	unfiltered	HC vs MDD&ANX	3
3	0.6388	0.832	3	unfiltered	HC vs MDD&ANX	3
4	0.5899	0.764	4	unfiltered	HC vs MDD&ANX	3
0	0.657	0.8458	0	prevalence_filter	HC vs MDD&ANX	3
1	0.4591	0.5978	1	prevalence_filter	HC vs MDD&ANX	3
2	0.6348	0.792	2	prevalence_filter	HC vs MDD&ANX	3
3	0.6318	0.8348	3	prevalence_filter	HC vs MDD&ANX	3
4	0.6277	0.7667	4	prevalence_filter	HC vs MDD&ANX	3
0	0.6165	0.8072	0	ridge_filter	HC vs MDD&ANX	3
1	0.4563	0.5988	1	ridge_filter	HC vs MDD&ANX	3
2	0.7172	0.8209	2	ridge_filter	HC vs MDD&ANX	3
3	0.6124	0.8277	3	ridge_filter	HC vs MDD&ANX	3
4	0.648	0.7749	4	ridge_filter	HC vs MDD&ANX	3
0	0.6996	0.8516	0	feature_importance	HC vs MDD&ANX	3
1	0.4949	0.6064	1	feature_importance	HC vs MDD&ANX	3
2	0.8035	0.8746	2	feature_importance	HC vs MDD&ANX	3
3	0.6706	0.8633	3	feature_importance	HC vs MDD&ANX	3
4	0.5877	0.7452	4	feature_importance	HC vs MDD&ANX	3
0	0.7852	0.9027	0	birdman	HC vs MDD&ANX	3
1	0.5428	0.6457	1	birdman	HC vs MDD&ANX	3
2	0.7843	0.858	2	birdman	HC vs MDD&ANX	3
3	0.6429	0.8169	3	birdman	HC vs MDD&ANX	3
4	0.5822	0.745	4	birdman	HC vs MDD&ANX	3
0	0.4955	0.5471	0	unfiltered	Unmedicated HC vs ANX	3
1	0.6268	0.6297	1	unfiltered	Unmedicated HC vs ANX	3
2	0.4873	0.627	2	unfiltered	Unmedicated HC vs ANX	3
3	0.653	0.7147	3	unfiltered	Unmedicated HC vs ANX	3
4	0.5972	0.858	4	unfiltered	Unmedicated HC vs ANX	3
0	0.4682	0.5033	0	prevalence_filter	Unmedicated HC vs ANX	3
1	0.644	0.6547	1	prevalence_filter	Unmedicated HC vs ANX	3
2	0.5636	0.6149	2	prevalence_filter	Unmedicated HC vs ANX	3
3	0.5721	0.6624	3	prevalence_filter	Unmedicated HC vs ANX	3
4	0.5181	0.7986	4	prevalence_filter	Unmedicated HC vs ANX	3
0	0.5755	0.5777	0	ridge_filter	Unmedicated HC vs ANX	3
1	0.6313	0.6959	1	ridge_filter	Unmedicated HC vs ANX	3
2	0.5973	0.6686	2	ridge_filter	Unmedicated HC vs ANX	3
3	0.6004	0.7216	3	ridge_filter	Unmedicated HC vs ANX	3
4	0.6403	0.8528	4	ridge_filter	Unmedicated HC vs ANX	3
0	0.5109	0.5591	0	feature_importance	Unmedicated HC vs ANX	3
1	0.721	0.7488	1	feature_importance	Unmedicated HC vs ANX	3
2	0.5027	0.6187	2	feature_importance	Unmedicated HC vs ANX	3
3	0.5955	0.7323	3	feature_importance	Unmedicated HC vs ANX	3
4	0.6292	0.8388	4	feature_importance	Unmedicated HC vs ANX	3
0	0.6709	0.6583	0	birdman	Unmedicated HC vs ANX	3
1	0.7264	0.6985	1	birdman	Unmedicated HC vs ANX	3
2	0.65	0.7012	2	birdman	Unmedicated HC vs ANX	3
3	0.7329	0.758	3	birdman	Unmedicated HC vs ANX	3
4	0.6625	0.868	4	birdman	Unmedicated HC vs ANX	3
0	0.5665	0.7206	0	unfiltered	Unmedicated HC vs MDD	3
1	0.634	0.7457	1	unfiltered	Unmedicated HC vs MDD	3
2	0.5333	0.6428	2	unfiltered	Unmedicated HC vs MDD	3
3	0.6139	0.8036	3	unfiltered	Unmedicated HC vs MDD	3
4	0.5586	0.7017	4	unfiltered	Unmedicated HC vs MDD	3
0	0.6652	0.797	0	prevalence_filter	Unmedicated HC vs MDD	3
1	0.6069	0.7182	1	prevalence_filter	Unmedicated HC vs MDD	3
2	0.5068	0.648	2	prevalence_filter	Unmedicated HC vs MDD	3
3	0.6621	0.7655	3	prevalence_filter	Unmedicated HC vs MDD	3
4	0.6021	0.7138	4	prevalence_filter	Unmedicated HC vs MDD	3
0	0.6243	0.749	0	ridge_filter	Unmedicated HC vs MDD	3
1	0.6062	0.7262	1	ridge_filter	Unmedicated HC vs MDD	3
2	0.568	0.653	2	ridge_filter	Unmedicated HC vs MDD	3
3	0.6606	0.8259	3	ridge_filter	Unmedicated HC vs MDD	3
4	0.5629	0.7013	4	ridge_filter	Unmedicated HC vs MDD	3
0	0.6411	0.8069	0	feature_importance	Unmedicated HC vs MDD	3
1	0.6354	0.7584	1	feature_importance	Unmedicated HC vs MDD	3
2	0.498	0.6717	2	feature_importance	Unmedicated HC vs MDD	3
3	0.6433	0.8085	3	feature_importance	Unmedicated HC vs MDD	3
4	0.5021	0.6545	4	feature_importance	Unmedicated HC vs MDD	3
0	0.6572	0.7811	0	birdman	Unmedicated HC vs MDD	3
1	0.6368	0.7513	1	birdman	Unmedicated HC vs MDD	3
2	0.6585	0.7487	2	birdman	Unmedicated HC vs MDD	3
3	0.7066	0.8573	3	birdman	Unmedicated HC vs MDD	3
4	0.6529	0.7417	4	birdman	Unmedicated HC vs MDD	3
0	0.5456	0.5636	0	unfiltered	Unmedicated HC vs MDD&ANX	3
1	0.7147	0.7674	1	unfiltered	Unmedicated HC vs MDD&ANX	3
2	0.4721	0.643	2	unfiltered	Unmedicated HC vs MDD&ANX	3
3	0.5263	0.5995	3	unfiltered	Unmedicated HC vs MDD&ANX	3
4	0.5435	0.6297	4	unfiltered	Unmedicated HC vs MDD&ANX	3
0	0.6339	0.6565	0	prevalence_filter	Unmedicated HC vs MDD&ANX	3
1	0.7305	0.7929	1	prevalence_filter	Unmedicated HC vs MDD&ANX	3
2	0.4888	0.6908	2	prevalence_filter	Unmedicated HC vs MDD&ANX	3
3	0.52	0.5858	3	prevalence_filter	Unmedicated HC vs MDD&ANX	3
4	0.6698	0.7027	4	prevalence_filter	Unmedicated HC vs MDD&ANX	3
0	0.6032	0.6059	0	ridge_filter	Unmedicated HC vs MDD&ANX	3
1	0.6811	0.7723	1	ridge_filter	Unmedicated HC vs MDD&ANX	3
2	0.5759	0.7114	2	ridge_filter	Unmedicated HC vs MDD&ANX	3
3	0.5284	0.606	3	ridge_filter	Unmedicated HC vs MDD&ANX	3
4	0.6501	0.6551	4	ridge_filter	Unmedicated HC vs MDD&ANX	3
0	0.622	0.6363	0	feature_importance	Unmedicated HC vs MDD&ANX	3
1	0.7916	0.7772	1	feature_importance	Unmedicated HC vs MDD&ANX	3
2	0.5145	0.7037	2	feature_importance	Unmedicated HC vs MDD&ANX	3
3	0.5421	0.6257	3	feature_importance	Unmedicated HC vs MDD&ANX	3
4	0.6201	0.6333	4	feature_importance	Unmedicated HC vs MDD&ANX	3
0	0.7798	0.7987	0	birdman	Unmedicated HC vs MDD&ANX	3
1	0.72	0.806	1	birdman	Unmedicated HC vs MDD&ANX	3
2	0.6998	0.8217	2	birdman	Unmedicated HC vs MDD&ANX	3
3	0.6274	0.6746	3	birdman	Unmedicated HC vs MDD&ANX	3
4	0.5652	0.6195	4	birdman	Unmedicated HC vs MDD&ANX	3
0	0.7703	0.2638	0	unfiltered	Unmedicated vs Anxiolytics	3
1	0.7938	0.1444	1	unfiltered	Unmedicated vs Anxiolytics	3
2	0.7959	0.1172	2	unfiltered	Unmedicated vs Anxiolytics	3
3	0.6982	0.1903	3	unfiltered	Unmedicated vs Anxiolytics	3
4	0.7406	0.1801	4	unfiltered	Unmedicated vs Anxiolytics	3
0	0.7616	0.2631	0	prevalence_filter	Unmedicated vs Anxiolytics	3
1	0.7982	0.1428	1	prevalence_filter	Unmedicated vs Anxiolytics	3
2	0.7907	0.1226	2	prevalence_filter	Unmedicated vs Anxiolytics	3
3	0.644	0.278	3	prevalence_filter	Unmedicated vs Anxiolytics	3
4	0.8037	0.1697	4	prevalence_filter	Unmedicated vs Anxiolytics	3
0	0.7041	0.2808	0	ridge_filter	Unmedicated vs Anxiolytics	3
1	0.8115	0.1433	1	ridge_filter	Unmedicated vs Anxiolytics	3
2	0.7403	0.1242	2	ridge_filter	Unmedicated vs Anxiolytics	3
3	0.6558	0.2081	3	ridge_filter	Unmedicated vs Anxiolytics	3
4	0.7761	0.1713	4	ridge_filter	Unmedicated vs Anxiolytics	3
0	0.7863	0.2514	0	feature_importance	Unmedicated vs Anxiolytics	3
1	0.8137	0.1402	1	feature_importance	Unmedicated vs Anxiolytics	3
2	0.8023	0.1196	2	feature_importance	Unmedicated vs Anxiolytics	3
3	0.6834	0.2261	3	feature_importance	Unmedicated vs Anxiolytics	3
4	0.713	0.1871	4	feature_importance	Unmedicated vs Anxiolytics	3
0	0.8142	0.294	0	birdman	Unmedicated vs Anxiolytics	3
1	0.7949	0.1442	1	birdman	Unmedicated vs Anxiolytics	3
2	0.7429	0.1273	2	birdman	Unmedicated vs Anxiolytics	3
3	0.7574	0.1754	3	birdman	Unmedicated vs Anxiolytics	3
4	0.8126	0.1703	4	birdman	Unmedicated vs Anxiolytics	3
0	0.6548	0.355	0	unfiltered	Unmedicated vs Antidepressants	3
1	0.7445	0.3787	1	unfiltered	Unmedicated vs Antidepressants	3
2	0.5827	0.3224	2	unfiltered	Unmedicated vs Antidepressants	3
3	0.7345	0.3998	3	unfiltered	Unmedicated vs Antidepressants	3
4	0.7116	0.3284	4	unfiltered	Unmedicated vs Antidepressants	3
0	0.642	0.3365	0	prevalence_filter	Unmedicated vs Antidepressants	3
1	0.6796	0.3961	1	prevalence_filter	Unmedicated vs Antidepressants	3
2	0.5636	0.3507	2	prevalence_filter	Unmedicated vs Antidepressants	3
3	0.684	0.4044	3	prevalence_filter	Unmedicated vs Antidepressants	3
4	0.7039	0.353	4	prevalence_filter	Unmedicated vs Antidepressants	3
0	0.6798	0.3177	0	ridge_filter	Unmedicated vs Antidepressants	3
1	0.6873	0.3966	1	ridge_filter	Unmedicated vs Antidepressants	3
2	0.585	0.3509	2	ridge_filter	Unmedicated vs Antidepressants	3
3	0.721	0.4152	3	ridge_filter	Unmedicated vs Antidepressants	3
4	0.7159	0.3427	4	ridge_filter	Unmedicated vs Antidepressants	3
0	0.656	0.3361	0	feature_importance	Unmedicated vs Antidepressants	3
1	0.7363	0.3786	1	feature_importance	Unmedicated vs Antidepressants	3
2	0.59	0.3503	2	feature_importance	Unmedicated vs Antidepressants	3
3	0.721	0.3935	3	feature_importance	Unmedicated vs Antidepressants	3
4	0.7129	0.3276	4	feature_importance	Unmedicated vs Antidepressants	3
0	0.6548	0.3244	0	birdman	Unmedicated vs Antidepressants	3
1	0.7061	0.3901	1	birdman	Unmedicated vs Antidepressants	3
2	0.6214	0.3676	2	birdman	Unmedicated vs Antidepressants	3
3	0.7319	0.3918	3	birdman	Unmedicated vs Antidepressants	3
4	0.6569	0.3621	4	birdman	Unmedicated vs Antidepressants	3
0	0.7718	0.245	0	unfiltered	Unmedicated vs Anxiolytics&Antidepressants	3
1	0.6088	0.1839	1	unfiltered	Unmedicated vs Anxiolytics&Antidepressants	3
2	0.7016	0.0963	2	unfiltered	Unmedicated vs Anxiolytics&Antidepressants	3
3	0.6714	0.2229	3	unfiltered	Unmedicated vs Anxiolytics&Antidepressants	3
4	0.9068	0.0681	4	unfiltered	Unmedicated vs Anxiolytics&Antidepressants	3
0	0.8039	0.2315	0	prevalence_filter	Unmedicated vs Anxiolytics&Antidepressants	3
1	0.63	0.1921	1	prevalence_filter	Unmedicated vs Anxiolytics&Antidepressants	3
2	0.7364	0.0917	2	prevalence_filter	Unmedicated vs Anxiolytics&Antidepressants	3
3	0.7102	0.2162	3	prevalence_filter	Unmedicated vs Anxiolytics&Antidepressants	3
4	0.9136	0.0674	4	prevalence_filter	Unmedicated vs Anxiolytics&Antidepressants	3
0	0.8093	0.2307	0	ridge_filter	Unmedicated vs Anxiolytics&Antidepressants	3
1	0.5938	0.212	1	ridge_filter	Unmedicated vs Anxiolytics&Antidepressants	3
2	0.6802	0.1002	2	ridge_filter	Unmedicated vs Anxiolytics&Antidepressants	3
3	0.7367	0.2093	3	ridge_filter	Unmedicated vs Anxiolytics&Antidepressants	3
4	0.8955	0.0676	4	ridge_filter	Unmedicated vs Anxiolytics&Antidepressants	3
0	0.7433	0.2471	0	feature_importance	Unmedicated vs Anxiolytics&Antidepressants	3
1	0.6812	0.1572	1	feature_importance	Unmedicated vs Anxiolytics&Antidepressants	3
2	0.7384	0.0927	2	feature_importance	Unmedicated vs Anxiolytics&Antidepressants	3
3	0.7653	0.2006	3	feature_importance	Unmedicated vs Anxiolytics&Antidepressants	3
4	0.7182	0.0852	4	feature_importance	Unmedicated vs Anxiolytics&Antidepressants	3
0	0.7861	0.2496	0	birdman	Unmedicated vs Anxiolytics&Antidepressants	3
1	0.5888	0.2019	1	birdman	Unmedicated vs Anxiolytics&Antidepressants	3
2	0.6996	0.0978	2	birdman	Unmedicated vs Anxiolytics&Antidepressants	3
3	0.7418	0.2073	3	birdman	Unmedicated vs Anxiolytics&Antidepressants	3
4	0.85	0.0707	4	birdman	Unmedicated vs Anxiolytics&Antidepressants	3
0	0.7043	0.8235	0	unfiltered	HC vs ANX	4
1	0.5783	0.8317	1	unfiltered	HC vs ANX	4
2	0.65	0.8017	2	unfiltered	HC vs ANX	4
3	0.5086	0.7929	3	unfiltered	HC vs ANX	4
4	0.5844	0.7316	4	unfiltered	HC vs ANX	4
0	0.6422	0.7956	0	prevalence_filter	HC vs ANX	4
1	0.5572	0.7833	1	prevalence_filter	HC vs ANX	4
2	0.6269	0.7846	2	prevalence_filter	HC vs ANX	4
3	0.5941	0.834	3	prevalence_filter	HC vs ANX	4
4	0.6086	0.6916	4	prevalence_filter	HC vs ANX	4
0	0.6083	0.7783	0	ridge_filter	HC vs ANX	4
1	0.614	0.8306	1	ridge_filter	HC vs ANX	4
2	0.6851	0.826	2	ridge_filter	HC vs ANX	4
3	0.5561	0.8195	3	ridge_filter	HC vs ANX	4
4	0.5922	0.6992	4	ridge_filter	HC vs ANX	4
0	0.7048	0.8101	0	feature_importance	HC vs ANX	4
1	0.5678	0.8065	1	feature_importance	HC vs ANX	4
2	0.6702	0.8361	2	feature_importance	HC vs ANX	4
3	0.6401	0.8629	3	feature_importance	HC vs ANX	4
4	0.6835	0.7737	4	feature_importance	HC vs ANX	4
0	0.7122	0.7773	0	birdman	HC vs ANX	4
1	0.7426	0.8541	1	birdman	HC vs ANX	4
2	0.6558	0.8132	2	birdman	HC vs ANX	4
3	0.5791	0.7841	3	birdman	HC vs ANX	4
4	0.7658	0.8572	4	birdman	HC vs ANX	4
0	0.4755	0.7578	0	unfiltered	HC vs MDD	4
1	0.6714	0.8886	1	unfiltered	HC vs MDD	4
2	0.5655	0.8184	2	unfiltered	HC vs MDD	4
3	0.548	0.8021	3	unfiltered	HC vs MDD	4
4	0.5579	0.7801	4	unfiltered	HC vs MDD	4
0	0.4092	0.7221	0	prevalence_filter	HC vs MDD	4
1	0.7412	0.914	1	prevalence_filter	HC vs MDD	4
2	0.6662	0.8697	2	prevalence_filter	HC vs MDD	4
3	0.5337	0.8044	3	prevalence_filter	HC vs MDD	4
4	0.5265	0.7721	4	prevalence_filter	HC vs MDD	4
0	0.4813	0.7456	0	ridge_filter	HC vs MDD	4
1	0.7416	0.9141	1	ridge_filter	HC vs MDD	4
2	0.6278	0.8353	2	ridge_filter	HC vs MDD	4
3	0.5524	0.8058	3	ridge_filter	HC vs MDD	4
4	0.5918	0.8075	4	ridge_filter	HC vs MDD	4
0	0.465	0.7408	0	feature_importance	HC vs MDD	4
1	0.7584	0.9069	1	feature_importance	HC vs MDD	4
2	0.6335	0.8629	2	feature_importance	HC vs MDD	4
3	0.6507	0.8577	3	feature_importance	HC vs MDD	4
4	0.5684	0.7863	4	feature_importance	HC vs MDD	4
0	0.484	0.7375	0	birdman	HC vs MDD	4
1	0.7599	0.9202	1	birdman	HC vs MDD	4
2	0.6704	0.858	2	birdman	HC vs MDD	4
3	0.6252	0.8334	3	birdman	HC vs MDD	4
4	0.7519	0.8901	4	birdman	HC vs MDD	4
0	0.5809	0.6363	0	unfiltered	HC vs MDD&ANX	4
1	0.6383	0.7241	1	unfiltered	HC vs MDD&ANX	4
2	0.4724	0.7662	2	unfiltered	HC vs MDD&ANX	4
3	0.5929	0.7655	3	unfiltered	HC vs MDD&ANX	4
4	0.6165	0.8138	4	unfiltered	HC vs MDD&ANX	4
0	0.5743	0.6312	0	prevalence_filter	HC vs MDD&ANX	4
1	0.6151	0.7086	1	prevalence_filter	HC vs MDD&ANX	4
2	0.4912	0.7779	2	prevalence_filter	HC vs MDD&ANX	4
3	0.5515	0.7429	3	prevalence_filter	HC vs MDD&ANX	4
4	0.6853	0.8515	4	prevalence_filter	HC vs MDD&ANX	4
0	0.5606	0.6553	0	ridge_filter	HC vs MDD&ANX	4
1	0.6448	0.7369	1	ridge_filter	HC vs MDD&ANX	4
2	0.4852	0.7748	2	ridge_filter	HC vs MDD&ANX	4
3	0.5727	0.7412	3	ridge_filter	HC vs MDD&ANX	4
4	0.6618	0.8366	4	ridge_filter	HC vs MDD&ANX	4
0	0.6079	0.6616	0	feature_importance	HC vs MDD&ANX	4
1	0.668	0.8127	1	feature_importance	HC vs MDD&ANX	4
2	0.6011	0.84	2	feature_importance	HC vs MDD&ANX	4
3	0.6576	0.7994	3	feature_importance	HC vs MDD&ANX	4
4	0.6618	0.8492	4	feature_importance	HC vs MDD&ANX	4
0	0.6618	0.7009	0	birdman	HC vs MDD&ANX	4
1	0.6201	0.7594	1	birdman	HC vs MDD&ANX	4
2	0.5499	0.782	2	birdman	HC vs MDD&ANX	4
3	0.8116	0.8714	3	birdman	HC vs MDD&ANX	4
4	0.7453	0.8485	4	birdman	HC vs MDD&ANX	4
0	0.4774	0.5018	0	unfiltered	Unmedicated HC vs ANX	4
1	0.7355	0.7322	1	unfiltered	Unmedicated HC vs ANX	4
2	0.3722	0.6682	2	unfiltered	Unmedicated HC vs ANX	4
3	0.535	0.514	3	unfiltered	Unmedicated HC vs ANX	4
4	0.6667	0.8651	4	unfiltered	Unmedicated HC vs ANX	4
0	0.4538	0.4873	0	prevalence_filter	Unmedicated HC vs ANX	4
1	0.7491	0.7628	1	prevalence_filter	Unmedicated HC vs ANX	4
2	0.4989	0.7076	2	prevalence_filter	Unmedicated HC vs ANX	4
3	0.6098	0.5974	3	prevalence_filter	Unmedicated HC vs ANX	4
4	0.6107	0.8446	4	prevalence_filter	Unmedicated HC vs ANX	4
0	0.5054	0.5284	0	ridge_filter	Unmedicated HC vs ANX	4
1	0.7201	0.7255	1	ridge_filter	Unmedicated HC vs ANX	4
2	0.6493	0.794	2	ridge_filter	Unmedicated HC vs ANX	4
3	0.6013	0.6	3	ridge_filter	Unmedicated HC vs ANX	4
4	0.6061	0.8335	4	ridge_filter	Unmedicated HC vs ANX	4
0	0.5417	0.6115	0	feature_importance	Unmedicated HC vs ANX	4
1	0.7364	0.7204	1	feature_importance	Unmedicated HC vs ANX	4
2	0.4762	0.7346	2	feature_importance	Unmedicated HC vs ANX	4
3	0.6761	0.6838	3	feature_importance	Unmedicated HC vs ANX	4
4	0.6154	0.8474	4	feature_importance	Unmedicated HC vs ANX	4
0	0.5743	0.6657	0	birdman	Unmedicated HC vs ANX	4
1	0.7355	0.7593	1	birdman	Unmedicated HC vs ANX	4
2	0.5486	0.7443	2	birdman	Unmedicated HC vs ANX	4
3	0.6714	0.6405	3	birdman	Unmedicated HC vs ANX	4
4	0.796	0.9123	4	birdman	Unmedicated HC vs ANX	4
0	0.5199	0.722	0	unfiltered	Unmedicated HC vs MDD	4
1	0.5256	0.6679	1	unfiltered	Unmedicated HC vs MDD	4
2	0.8016	0.913	2	unfiltered	Unmedicated HC vs MDD	4
3	0.5592	0.6826	3	unfiltered	Unmedicated HC vs MDD	4
4	0.652	0.7208	4	unfiltered	Unmedicated HC vs MDD	4
0	0.542	0.7143	0	prevalence_filter	Unmedicated HC vs MDD	4
1	0.5455	0.6982	1	prevalence_filter	Unmedicated HC vs MDD	4
2	0.8438	0.9249	2	prevalence_filter	Unmedicated HC vs MDD	4
3	0.566	0.6872	3	prevalence_filter	Unmedicated HC vs MDD	4
4	0.6078	0.6556	4	prevalence_filter	Unmedicated HC vs MDD	4
0	0.522	0.6906	0	ridge_filter	Unmedicated HC vs MDD	4
1	0.5071	0.709	1	ridge_filter	Unmedicated HC vs MDD	4
2	0.8328	0.9116	2	ridge_filter	Unmedicated HC vs MDD	4
3	0.5694	0.7306	3	ridge_filter	Unmedicated HC vs MDD	4
4	0.6338	0.7241	4	ridge_filter	Unmedicated HC vs MDD	4
0	0.5882	0.7717	0	feature_importance	Unmedicated HC vs MDD	4
1	0.5747	0.7385	1	feature_importance	Unmedicated HC vs MDD	4
2	0.75	0.8958	2	feature_importance	Unmedicated HC vs MDD	4
3	0.7252	0.8044	3	feature_importance	Unmedicated HC vs MDD	4
4	0.6786	0.7232	4	feature_importance	Unmedicated HC vs MDD	4
0	0.6963	0.7877	0	birdman	Unmedicated HC vs MDD	4
1	0.7006	0.8007	1	birdman	Unmedicated HC vs MDD	4
2	0.7602	0.8742	2	birdman	Unmedicated HC vs MDD	4
3	0.7293	0.7979	3	birdman	Unmedicated HC vs MDD	4
4	0.7255	0.8176	4	birdman	Unmedicated HC vs MDD	4
0	0.51	0.6128	0	unfiltered	Unmedicated HC vs MDD&ANX	4
1	0.548	0.6641	1	unfiltered	Unmedicated HC vs MDD&ANX	4
2	0.5417	0.6503	2	unfiltered	Unmedicated HC vs MDD&ANX	4
3	0.5652	0.6237	3	unfiltered	Unmedicated HC vs MDD&ANX	4
4	0.7084	0.7717	4	unfiltered	Unmedicated HC vs MDD&ANX	4
0	0.46	0.5538	0	prevalence_filter	Unmedicated HC vs MDD&ANX	4
1	0.4632	0.6415	1	prevalence_filter	Unmedicated HC vs MDD&ANX	4
2	0.6552	0.6764	2	prevalence_filter	Unmedicated HC vs MDD&ANX	4
3	0.6449	0.7103	3	prevalence_filter	Unmedicated HC vs MDD&ANX	4
4	0.6537	0.7484	4	prevalence_filter	Unmedicated HC vs MDD&ANX	4
0	0.534	0.5801	0	ridge_filter	Unmedicated HC vs MDD&ANX	4
1	0.4799	0.6303	1	ridge_filter	Unmedicated HC vs MDD&ANX	4
2	0.7073	0.7179	2	ridge_filter	Unmedicated HC vs MDD&ANX	4
3	0.5704	0.6221	3	ridge_filter	Unmedicated HC vs MDD&ANX	4
4	0.6684	0.7393	4	ridge_filter	Unmedicated HC vs MDD&ANX	4
0	0.593	0.6172	0	feature_importance	Unmedicated HC vs MDD&ANX	4
1	0.5089	0.6709	1	feature_importance	Unmedicated HC vs MDD&ANX	4
2	0.6927	0.7482	2	feature_importance	Unmedicated HC vs MDD&ANX	4
3	0.6698	0.6654	3	feature_importance	Unmedicated HC vs MDD&ANX	4
4	0.6642	0.7431	4	feature_importance	Unmedicated HC vs MDD&ANX	4
0	0.586	0.6532	0	birdman	Unmedicated HC vs MDD&ANX	4
1	0.5469	0.6651	1	birdman	Unmedicated HC vs MDD&ANX	4
2	0.7219	0.7713	2	birdman	Unmedicated HC vs MDD&ANX	4
3	0.7557	0.7216	3	birdman	Unmedicated HC vs MDD&ANX	4
4	0.6442	0.7409	4	birdman	Unmedicated HC vs MDD&ANX	4
0	0.6532	0.2403	0	unfiltered	Unmedicated vs Anxiolytics	4
1	0.6495	0.2363	1	unfiltered	Unmedicated vs Anxiolytics	4
2	0.7199	0.1972	2	unfiltered	Unmedicated vs Anxiolytics	4
3	0.7107	0.1437	3	unfiltered	Unmedicated vs Anxiolytics	4
4	0.8315	0.1393	4	unfiltered	Unmedicated vs Anxiolytics	4
0	0.6468	0.3175	0	prevalence_filter	Unmedicated vs Anxiolytics	4
1	0.7234	0.2099	1	prevalence_filter	Unmedicated vs Anxiolytics	4
2	0.7979	0.1858	2	prevalence_filter	Unmedicated vs Anxiolytics	4
3	0.7512	0.1408	3	prevalence_filter	Unmedicated vs Anxiolytics	4
4	0.8359	0.1385	4	prevalence_filter	Unmedicated vs Anxiolytics	4
0	0.6748	0.2355	0	ridge_filter	Unmedicated vs Anxiolytics	4
1	0.7162	0.2126	1	ridge_filter	Unmedicated vs Anxiolytics	4
2	0.7688	0.1887	2	ridge_filter	Unmedicated vs Anxiolytics	4
3	0.6964	0.1463	3	ridge_filter	Unmedicated vs Anxiolytics	4
4	0.8337	0.1432	4	ridge_filter	Unmedicated vs Anxiolytics	4
0	0.655	0.2564	0	feature_importance	Unmedicated vs Anxiolytics	4
1	0.7351	0.2147	1	feature_importance	Unmedicated vs Anxiolytics	4
2	0.7914	0.1832	2	feature_importance	Unmedicated vs Anxiolytics	4
3	0.8274	0.1295	3	feature_importance	Unmedicated vs Anxiolytics	4
4	0.8404	0.1383	4	feature_importance	Unmedicated vs Anxiolytics	4
0	0.7171	0.2268	0	birdman	Unmedicated vs Anxiolytics	4
1	0.6748	0.2241	1	birdman	Unmedicated vs Anxiolytics	4
2	0.813	0.1846	2	birdman	Unmedicated vs Anxiolytics	4
3	0.8179	0.1356	3	birdman	Unmedicated vs Anxiolytics	4
4	0.8149	0.1402	4	birdman	Unmedicated vs Anxiolytics	4
0	0.6642	0.3584	0	unfiltered	Unmedicated vs Antidepressants	4
1	0.7183	0.2399	1	unfiltered	Unmedicated vs Antidepressants	4
2	0.5962	0.4382	2	unfiltered	Unmedicated vs Antidepressants	4
3	0.6227	0.4297	3	unfiltered	Unmedicated vs Antidepressants	4
4	0.7172	0.3529	4	unfiltered	Unmedicated vs Antidepressants	4
0	0.6274	0.3881	0	prevalence_filter	Unmedicated vs Antidepressants	4
1	0.7266	0.2397	1	prevalence_filter	Unmedicated vs Antidepressants	4
2	0.5731	0.4498	2	prevalence_filter	Unmedicated vs Antidepressants	4
3	0.6168	0.4537	3	prevalence_filter	Unmedicated vs Antidepressants	4
4	0.703	0.3366	4	prevalence_filter	Unmedicated vs Antidepressants	4
0	0.6853	0.3449	0	ridge_filter	Unmedicated vs Antidepressants	4
1	0.7266	0.2421	1	ridge_filter	Unmedicated vs Antidepressants	4
2	0.5962	0.4719	2	ridge_filter	Unmedicated vs Antidepressants	4
3	0.6273	0.4287	3	ridge_filter	Unmedicated vs Antidepressants	4
4	0.6849	0.3439	4	ridge_filter	Unmedicated vs Antidepressants	4
0	0.6907	0.3414	0	feature_importance	Unmedicated vs Antidepressants	4
1	0.6785	0.3083	1	feature_importance	Unmedicated vs Antidepressants	4
2	0.5567	0.462	2	feature_importance	Unmedicated vs Antidepressants	4
3	0.6336	0.4519	3	feature_importance	Unmedicated vs Antidepressants	4
4	0.6819	0.3322	4	feature_importance	Unmedicated vs Antidepressants	4
0	0.7146	0.3365	0	birdman	Unmedicated vs Antidepressants	4
1	0.7636	0.2661	1	birdman	Unmedicated vs Antidepressants	4
2	0.5324	0.485	2	birdman	Unmedicated vs Antidepressants	4
3	0.6336	0.434	3	birdman	Unmedicated vs Antidepressants	4
4	0.7004	0.3735	4	birdman	Unmedicated vs Antidepressants	4
0	0.7385	0.1411	0	unfiltered	Unmedicated vs Anxiolytics&Antidepressants	4
1	0.6435	0.3164	1	unfiltered	Unmedicated vs Anxiolytics&Antidepressants	4
2	0.8659	0.1086	2	unfiltered	Unmedicated vs Anxiolytics&Antidepressants	4
3	0.6718	0.1207	3	unfiltered	Unmedicated vs Anxiolytics&Antidepressants	4
4	0.7694	0.1288	4	unfiltered	Unmedicated vs Anxiolytics&Antidepressants	4
0	0.752	0.2292	0	prevalence_filter	Unmedicated vs Anxiolytics&Antidepressants	4
1	0.6902	0.2971	1	prevalence_filter	Unmedicated vs Anxiolytics&Antidepressants	4
2	0.878	0.11	2	prevalence_filter	Unmedicated vs Anxiolytics&Antidepressants	4
3	0.7041	0.1102	3	prevalence_filter	Unmedicated vs Anxiolytics&Antidepressants	4
4	0.7889	0.1272	4	prevalence_filter	Unmedicated vs Anxiolytics&Antidepressants	4
0	0.7154	0.1434	0	ridge_filter	Unmedicated vs Anxiolytics&Antidepressants	4
1	0.6885	0.2903	1	ridge_filter	Unmedicated vs Anxiolytics&Antidepressants	4
2	0.9177	0.1012	2	ridge_filter	Unmedicated vs Anxiolytics&Antidepressants	4
3	0.7704	0.1015	3	ridge_filter	Unmedicated vs Anxiolytics&Antidepressants	4
4	0.8319	0.1222	4	ridge_filter	Unmedicated vs Anxiolytics&Antidepressants	4
0	0.6274	0.1489	0	feature_importance	Unmedicated vs Anxiolytics&Antidepressants	4
1	0.7258	0.2854	1	feature_importance	Unmedicated vs Anxiolytics&Antidepressants	4
2	0.7835	0.1199	2	feature_importance	Unmedicated vs Anxiolytics&Antidepressants	4
3	0.7024	0.1228	3	feature_importance	Unmedicated vs Anxiolytics&Antidepressants	4
4	0.7847	0.1307	4	feature_importance	Unmedicated vs Anxiolytics&Antidepressants	4
0	0.7534	0.1283	0	birdman	Unmedicated vs Anxiolytics&Antidepressants	4
1	0.6596	0.3084	1	birdman	Unmedicated vs Anxiolytics&Antidepressants	4
2	0.7729	0.1176	2	birdman	Unmedicated vs Anxiolytics&Antidepressants	4
3	0.6684	0.1363	3	birdman	Unmedicated vs Anxiolytics&Antidepressants	4
4	0.7722	0.1329	4	birdman	Unmedicated vs Anxiolytics&Antidepressants	4
0	0.6617	0.7807	0	unfiltered	HC vs ANX	5
1	0.6596	0.8565	1	unfiltered	HC vs ANX	5
2	0.5453	0.7391	2	unfiltered	HC vs ANX	5
3	0.5602	0.8129	3	unfiltered	HC vs ANX	5
4	0.5664	0.7188	4	unfiltered	HC vs ANX	5
0	0.6452	0.7792	0	prevalence_filter	HC vs ANX	5
1	0.6742	0.8431	1	prevalence_filter	HC vs ANX	5
2	0.5644	0.7475	2	prevalence_filter	HC vs ANX	5
3	0.5581	0.7892	3	prevalence_filter	HC vs ANX	5
4	0.5247	0.6862	4	prevalence_filter	HC vs ANX	5
0	0.6348	0.7709	0	ridge_filter	HC vs ANX	5
1	0.703	0.8408	1	ridge_filter	HC vs ANX	5
2	0.5635	0.7307	2	ridge_filter	HC vs ANX	5
3	0.6173	0.8499	3	ridge_filter	HC vs ANX	5
4	0.5877	0.7131	4	ridge_filter	HC vs ANX	5
0	0.75	0.8551	0	feature_importance	HC vs ANX	5
1	0.6874	0.8314	1	feature_importance	HC vs ANX	5
2	0.6443	0.8087	2	feature_importance	HC vs ANX	5
3	0.5715	0.8099	3	feature_importance	HC vs ANX	5
4	0.579	0.703	4	feature_importance	HC vs ANX	5
0	0.6491	0.7667	0	birdman	HC vs ANX	5
1	0.6848	0.8628	1	birdman	HC vs ANX	5
2	0.6494	0.7429	2	birdman	HC vs ANX	5
3	0.6394	0.8331	3	birdman	HC vs ANX	5
4	0.6519	0.7263	4	birdman	HC vs ANX	5
0	0.7175	0.9131	0	unfiltered	HC vs MDD	5
1	0.53	0.7267	1	unfiltered	HC vs MDD	5
2	0.5974	0.8836	2	unfiltered	HC vs MDD	5
3	0.5771	0.7835	3	unfiltered	HC vs MDD	5
4	0.5713	0.8148	4	unfiltered	HC vs MDD	5
0	0.6407	0.8839	0	prevalence_filter	HC vs MDD	5
1	0.5076	0.7486	1	prevalence_filter	HC vs MDD	5
2	0.5303	0.8405	2	prevalence_filter	HC vs MDD	5
3	0.498	0.7325	3	prevalence_filter	HC vs MDD	5
4	0.6515	0.8339	4	prevalence_filter	HC vs MDD	5
0	0.6195	0.8661	0	ridge_filter	HC vs MDD	5
1	0.5473	0.7491	1	ridge_filter	HC vs MDD	5
2	0.5842	0.8506	2	ridge_filter	HC vs MDD	5
3	0.5636	0.7718	3	ridge_filter	HC vs MDD	5
4	0.5847	0.8161	4	ridge_filter	HC vs MDD	5
0	0.6904	0.9015	0	feature_importance	HC vs MDD	5
1	0.583	0.7792	1	feature_importance	HC vs MDD	5
2	0.5399	0.8538	2	feature_importance	HC vs MDD	5
3	0.5688	0.7696	3	feature_importance	HC vs MDD	5
4	0.6669	0.864	4	feature_importance	HC vs MDD	5
0	0.6477	0.8346	0	birdman	HC vs MDD	5
1	0.6582	0.8032	1	birdman	HC vs MDD	5
2	0.6496	0.9042	2	birdman	HC vs MDD	5
3	0.6509	0.8375	3	birdman	HC vs MDD	5
4	0.6838	0.8614	4	birdman	HC vs MDD	5
0	0.5233	0.7331	0	unfiltered	HC vs MDD&ANX	5
1	0.6488	0.8251	1	unfiltered	HC vs MDD&ANX	5
2	0.5838	0.7554	2	unfiltered	HC vs MDD&ANX	5
3	0.6157	0.7943	3	unfiltered	HC vs MDD&ANX	5
4	0.5367	0.71	4	unfiltered	HC vs MDD&ANX	5
0	0.4975	0.6957	0	prevalence_filter	HC vs MDD&ANX	5
1	0.551	0.7526	1	prevalence_filter	HC vs MDD&ANX	5
2	0.6938	0.8263	2	prevalence_filter	HC vs MDD&ANX	5
3	0.6376	0.8056	3	prevalence_filter	HC vs MDD&ANX	5
4	0.5849	0.7437	4	prevalence_filter	HC vs MDD&ANX	5
0	0.4747	0.7147	0	ridge_filter	HC vs MDD&ANX	5
1	0.5682	0.7523	1	ridge_filter	HC vs MDD&ANX	5
2	0.6143	0.7543	2	ridge_filter	HC vs MDD&ANX	5
3	0.6223	0.7983	3	ridge_filter	HC vs MDD&ANX	5
4	0.5611	0.7288	4	ridge_filter	HC vs MDD&ANX	5
0	0.5289	0.725	0	feature_importance	HC vs MDD&ANX	5
1	0.6214	0.7964	1	feature_importance	HC vs MDD&ANX	5
2	0.7437	0.8404	2	feature_importance	HC vs MDD&ANX	5
3	0.71	0.8234	3	feature_importance	HC vs MDD&ANX	5
4	0.5849	0.7461	4	feature_importance	HC vs MDD&ANX	5
0	0.6251	0.7883	0	birdman	HC vs MDD&ANX	5
1	0.6214	0.7635	1	birdman	HC vs MDD&ANX	5
2	0.765	0.8439	2	birdman	HC vs MDD&ANX	5
3	0.6804	0.8044	3	birdman	HC vs MDD&ANX	5
4	0.7396	0.8354	4	birdman	HC vs MDD&ANX	5
0	0.6419	0.728	0	unfiltered	Unmedicated HC vs ANX	5
1	0.5833	0.6695	1	unfiltered	Unmedicated HC vs ANX	5
2	0.609	0.6917	2	unfiltered	Unmedicated HC vs ANX	5
3	0.5397	0.7115	3	unfiltered	Unmedicated HC vs ANX	5
4	0.6769	0.7273	4	unfiltered	Unmedicated HC vs ANX	5
0	0.5583	0.655	0	prevalence_filter	Unmedicated HC vs ANX	5
1	0.5028	0.6353	1	prevalence_filter	Unmedicated HC vs ANX	5
2	0.6184	0.7362	2	prevalence_filter	Unmedicated HC vs ANX	5
3	0.623	0.7849	3	prevalence_filter	Unmedicated HC vs ANX	5
4	0.6356	0.7205	4	prevalence_filter	Unmedicated HC vs ANX	5
0	0.5404	0.6383	0	ridge_filter	Unmedicated HC vs ANX	5
1	0.5657	0.6642	1	ridge_filter	Unmedicated HC vs ANX	5
2	0.5912	0.6681	2	ridge_filter	Unmedicated HC vs ANX	5
3	0.4315	0.6297	3	ridge_filter	Unmedicated HC vs ANX	5
4	0.5769	0.6424	4	ridge_filter	Unmedicated HC vs ANX	5
0	0.6325	0.7201	0	feature_importance	Unmedicated HC vs ANX	5
1	0.6398	0.7296	1	feature_importance	Unmedicated HC vs ANX	5
2	0.6175	0.7141	2	feature_importance	Unmedicated HC vs ANX	5
3	0.6974	0.7748	3	feature_importance	Unmedicated HC vs ANX	5
4	0.6923	0.712	4	feature_importance	Unmedicated HC vs ANX	5
0	0.6776	0.7516	0	birdman	Unmedicated HC vs ANX	5
1	0.7204	0.7981	1	birdman	Unmedicated HC vs ANX	5
2	0.6109	0.7111	2	birdman	Unmedicated HC vs ANX	5
3	0.6399	0.6909	3	birdman	Unmedicated HC vs ANX	5
4	0.6654	0.6674	4	birdman	Unmedicated HC vs ANX	5
0	0.5883	0.7887	0	unfiltered	Unmedicated HC vs MDD	5
1	0.6104	0.751	1	unfiltered	Unmedicated HC vs MDD	5
2	0.615	0.7199	2	unfiltered	Unmedicated HC vs MDD	5
3	0.5362	0.612	3	unfiltered	Unmedicated HC vs MDD	5
4	0.6426	0.8183	4	unfiltered	Unmedicated HC vs MDD	5
0	0.6469	0.8224	0	prevalence_filter	Unmedicated HC vs MDD	5
1	0.5993	0.7057	1	prevalence_filter	Unmedicated HC vs MDD	5
2	0.6367	0.7488	2	prevalence_filter	Unmedicated HC vs MDD	5
3	0.5204	0.6096	3	prevalence_filter	Unmedicated HC vs MDD	5
4	0.6546	0.8415	4	prevalence_filter	Unmedicated HC vs MDD	5
0	0.6648	0.846	0	ridge_filter	Unmedicated HC vs MDD	5
1	0.5875	0.7124	1	ridge_filter	Unmedicated HC vs MDD	5
2	0.6177	0.737	2	ridge_filter	Unmedicated HC vs MDD	5
3	0.5573	0.6123	3	ridge_filter	Unmedicated HC vs MDD	5
4	0.6562	0.8316	4	ridge_filter	Unmedicated HC vs MDD	5
0	0.568	0.7581	0	feature_importance	Unmedicated HC vs MDD	5
1	0.6243	0.7394	1	feature_importance	Unmedicated HC vs MDD	5
2	0.5741	0.7155	2	feature_importance	Unmedicated HC vs MDD	5
3	0.6014	0.653	3	feature_importance	Unmedicated HC vs MDD	5
4	0.6755	0.8371	4	feature_importance	Unmedicated HC vs MDD	5
0	0.6539	0.8441	0	birdman	Unmedicated HC vs MDD	5
1	0.6299	0.7381	1	birdman	Unmedicated HC vs MDD	5
2	0.7388	0.8105	2	birdman	Unmedicated HC vs MDD	5
3	0.7253	0.7661	3	birdman	Unmedicated HC vs MDD	5
4	0.7268	0.8726	4	birdman	Unmedicated HC vs MDD	5
0	0.619	0.5832	0	unfiltered	Unmedicated HC vs MDD&ANX	5
1	0.4356	0.7026	1	unfiltered	Unmedicated HC vs MDD&ANX	5
2	0.6239	0.4853	2	unfiltered	Unmedicated HC vs MDD&ANX	5
3	0.7138	0.8192	3	unfiltered	Unmedicated HC vs MDD&ANX	5
4	0.7287	0.8495	4	unfiltered	Unmedicated HC vs MDD&ANX	5
0	0.632	0.6444	0	prevalence_filter	Unmedicated HC vs MDD&ANX	5
1	0.5149	0.7267	1	prevalence_filter	Unmedicated HC vs MDD&ANX	5
2	0.6474	0.5626	2	prevalence_filter	Unmedicated HC vs MDD&ANX	5
3	0.5448	0.7032	3	prevalence_filter	Unmedicated HC vs MDD&ANX	5
4	0.5701	0.7033	4	prevalence_filter	Unmedicated HC vs MDD&ANX	5
0	0.658	0.64	0	ridge_filter	Unmedicated HC vs MDD&ANX	5
1	0.5632	0.78	1	ridge_filter	Unmedicated HC vs MDD&ANX	5
2	0.6239	0.5537	2	ridge_filter	Unmedicated HC vs MDD&ANX	5
3	0.6609	0.7832	3	ridge_filter	Unmedicated HC vs MDD&ANX	5
4	0.6989	0.786	4	ridge_filter	Unmedicated HC vs MDD&ANX	5
0	0.668	0.6242	0	feature_importance	Unmedicated HC vs MDD&ANX	5
1	0.5552	0.7533	1	feature_importance	Unmedicated HC vs MDD&ANX	5
2	0.5812	0.5004	2	feature_importance	Unmedicated HC vs MDD&ANX	5
3	0.6793	0.8102	3	feature_importance	Unmedicated HC vs MDD&ANX	5
4	0.6759	0.8054	4	feature_importance	Unmedicated HC vs MDD&ANX	5
0	0.679	0.5975	0	birdman	Unmedicated HC vs MDD&ANX	5
1	0.7264	0.8436	1	birdman	Unmedicated HC vs MDD&ANX	5
2	0.656	0.6042	2	birdman	Unmedicated HC vs MDD&ANX	5
3	0.6161	0.7529	3	birdman	Unmedicated HC vs MDD&ANX	5
4	0.5989	0.7437	4	birdman	Unmedicated HC vs MDD&ANX	5
0	0.7179	0.2339	0	unfiltered	Unmedicated vs Anxiolytics	5
1	0.727	0.2195	1	unfiltered	Unmedicated vs Anxiolytics	5
2	0.7228	0.1636	2	unfiltered	Unmedicated vs Anxiolytics	5
3	0.7942	0.1868	3	unfiltered	Unmedicated vs Anxiolytics	5
4	0.7429	0.1283	4	unfiltered	Unmedicated vs Anxiolytics	5
0	0.7066	0.2311	0	prevalence_filter	Unmedicated vs Anxiolytics	5
1	0.727	0.2125	1	prevalence_filter	Unmedicated vs Anxiolytics	5
2	0.6996	0.1676	2	prevalence_filter	Unmedicated vs Anxiolytics	5
3	0.7707	0.1887	3	prevalence_filter	Unmedicated vs Anxiolytics	5
4	0.6563	0.1578	4	prevalence_filter	Unmedicated vs Anxiolytics	5
0	0.6823	0.2392	0	ridge_filter	Unmedicated vs Anxiolytics	5
1	0.7018	0.2254	1	ridge_filter	Unmedicated vs Anxiolytics	5
2	0.7217	0.1623	2	ridge_filter	Unmedicated vs Anxiolytics	5
3	0.7932	0.1849	3	ridge_filter	Unmedicated vs Anxiolytics	5
4	0.7351	0.1383	4	ridge_filter	Unmedicated vs Anxiolytics	5
0	0.7405	0.2251	0	feature_importance	Unmedicated vs Anxiolytics	5
1	0.8423	0.1909	1	feature_importance	Unmedicated vs Anxiolytics	5
2	0.7406	0.151	2	feature_importance	Unmedicated vs Anxiolytics	5
3	0.7679	0.1877	3	feature_importance	Unmedicated vs Anxiolytics	5
4	0.7248	0.1726	4	feature_importance	Unmedicated vs Anxiolytics	5
0	0.783	0.213	0	birdman	Unmedicated vs Anxiolytics	5
1	0.7568	0.2037	1	birdman	Unmedicated vs Anxiolytics	5
2	0.7605	0.1478	2	birdman	Unmedicated vs Anxiolytics	5
3	0.7086	0.1996	3	birdman	Unmedicated vs Anxiolytics	5
4	0.7804	0.1205	4	birdman	Unmedicated vs Anxiolytics	5
0	0.6402	0.3944	0	unfiltered	Unmedicated vs Antidepressants	5
1	0.6463	0.3763	1	unfiltered	Unmedicated vs Antidepressants	5
2	0.705	0.3858	2	unfiltered	Unmedicated vs Antidepressants	5
3	0.644	0.3584	3	unfiltered	Unmedicated vs Antidepressants	5
4	0.7015	0.2987	4	unfiltered	Unmedicated vs Antidepressants	5
0	0.6225	0.3888	0	prevalence_filter	Unmedicated vs Antidepressants	5
1	0.635	0.382	1	prevalence_filter	Unmedicated vs Antidepressants	5
2	0.6887	0.3902	2	prevalence_filter	Unmedicated vs Antidepressants	5
3	0.6513	0.3473	3	prevalence_filter	Unmedicated vs Antidepressants	5
4	0.6803	0.3322	4	prevalence_filter	Unmedicated vs Antidepressants	5
0	0.6542	0.3832	0	ridge_filter	Unmedicated vs Antidepressants	5
1	0.5799	0.3718	1	ridge_filter	Unmedicated vs Antidepressants	5
2	0.6576	0.4082	2	ridge_filter	Unmedicated vs Antidepressants	5
3	0.6786	0.3482	3	ridge_filter	Unmedicated vs Antidepressants	5
4	0.6772	0.3359	4	ridge_filter	Unmedicated vs Antidepressants	5
0	0.6258	0.3922	0	feature_importance	Unmedicated vs Antidepressants	5
1	0.6417	0.3764	1	feature_importance	Unmedicated vs Antidepressants	5
2	0.6979	0.3883	2	feature_importance	Unmedicated vs Antidepressants	5
3	0.6692	0.3515	3	feature_importance	Unmedicated vs Antidepressants	5
4	0.6407	0.3192	4	feature_importance	Unmedicated vs Antidepressants	5
0	0.6398	0.3881	0	birdman	Unmedicated vs Antidepressants	5
1	0.6501	0.3859	1	birdman	Unmedicated vs Antidepressants	5
2	0.6756	0.4368	2	birdman	Unmedicated vs Antidepressants	5
3	0.7325	0.3486	3	birdman	Unmedicated vs Antidepressants	5
4	0.6812	0.3367	4	birdman	Unmedicated vs Antidepressants	5
0	0.7643	0.1764	0	unfiltered	Unmedicated vs Anxiolytics&Antidepressants	5
1	0.6788	0.1674	1	unfiltered	Unmedicated vs Anxiolytics&Antidepressants	5
2	0.7615	0.1442	2	unfiltered	Unmedicated vs Anxiolytics&Antidepressants	5
3	0.799	0.1615	3	unfiltered	Unmedicated vs Anxiolytics&Antidepressants	5
4	0.7708	0.1319	4	unfiltered	Unmedicated vs Anxiolytics&Antidepressants	5
0	0.7566	0.1685	0	prevalence_filter	Unmedicated vs Anxiolytics&Antidepressants	5
1	0.6862	0.1563	1	prevalence_filter	Unmedicated vs Anxiolytics&Antidepressants	5
2	0.7026	0.1562	2	prevalence_filter	Unmedicated vs Anxiolytics&Antidepressants	5
3	0.7452	0.1676	3	prevalence_filter	Unmedicated vs Anxiolytics&Antidepressants	5
4	0.8194	0.1218	4	prevalence_filter	Unmedicated vs Anxiolytics&Antidepressants	5
0	0.7544	0.1681	0	ridge_filter	Unmedicated vs Anxiolytics&Antidepressants	5
1	0.695	0.1624	1	ridge_filter	Unmedicated vs Anxiolytics&Antidepressants	5
2	0.7269	0.1533	2	ridge_filter	Unmedicated vs Anxiolytics&Antidepressants	5
3	0.8122	0.1504	3	ridge_filter	Unmedicated vs Anxiolytics&Antidepressants	5
4	0.8347	0.1202	4	ridge_filter	Unmedicated vs Anxiolytics&Antidepressants	5
0	0.7993	0.1675	0	feature_importance	Unmedicated vs Anxiolytics&Antidepressants	5
1	0.785	0.1378	1	feature_importance	Unmedicated vs Anxiolytics&Antidepressants	5
2	0.6436	0.1697	2	feature_importance	Unmedicated vs Anxiolytics&Antidepressants	5
3	0.7081	0.1722	3	feature_importance	Unmedicated vs Anxiolytics&Antidepressants	5
4	0.8625	0.1175	4	feature_importance	Unmedicated vs Anxiolytics&Antidepressants	5
0	0.6404	0.1947	0	birdman	Unmedicated vs Anxiolytics&Antidepressants	5
1	0.8375	0.138	1	birdman	Unmedicated vs Anxiolytics&Antidepressants	5
2	0.6987	0.1525	2	birdman	Unmedicated vs Anxiolytics&Antidepressants	5
3	0.7416	0.1623	3	birdman	Unmedicated vs Anxiolytics&Antidepressants	5
4	0.6486	0.1789	4	birdman	Unmedicated vs Anxiolytics&Antidepressants	5
0	0.4971	0.6704	0	unfiltered	HC vs ANX	6
1	0.4934	0.7548	1	unfiltered	HC vs ANX	6
2	0.5898	0.7172	2	unfiltered	HC vs ANX	6
3	0.6045	0.7525	3	unfiltered	HC vs ANX	6
4	0.6626	0.8521	4	unfiltered	HC vs ANX	6
0	0.5279	0.7274	0	prevalence_filter	HC vs ANX	6
1	0.4657	0.7643	1	prevalence_filter	HC vs ANX	6
2	0.5868	0.709	2	prevalence_filter	HC vs ANX	6
3	0.5986	0.7557	3	prevalence_filter	HC vs ANX	6
4	0.6798	0.8691	4	prevalence_filter	HC vs ANX	6
0	0.5525	0.7185	0	ridge_filter	HC vs ANX	6
1	0.4869	0.7613	1	ridge_filter	HC vs ANX	6
2	0.58	0.6866	2	ridge_filter	HC vs ANX	6
3	0.6059	0.7664	3	ridge_filter	HC vs ANX	6
4	0.6884	0.8777	4	ridge_filter	HC vs ANX	6
0	0.585	0.7702	0	feature_importance	HC vs ANX	6
1	0.5288	0.7935	1	feature_importance	HC vs ANX	6
2	0.6157	0.7569	2	feature_importance	HC vs ANX	6
3	0.6991	0.8519	3	feature_importance	HC vs ANX	6
4	0.8036	0.9257	4	feature_importance	HC vs ANX	6
0	0.6092	0.7204	0	birdman	HC vs ANX	6
1	0.5091	0.7569	1	birdman	HC vs ANX	6
2	0.7034	0.7762	2	birdman	HC vs ANX	6
3	0.6627	0.792	3	birdman	HC vs ANX	6
4	0.7968	0.9012	4	birdman	HC vs ANX	6
0	0.4816	0.8535	0	unfiltered	HC vs MDD	6
1	0.5223	0.8242	1	unfiltered	HC vs MDD	6
2	0.5348	0.7439	2	unfiltered	HC vs MDD	6
3	0.6278	0.8043	3	unfiltered	HC vs MDD	6
4	0.5248	0.7502	4	unfiltered	HC vs MDD	6
0	0.5276	0.8616	0	prevalence_filter	HC vs MDD	6
1	0.6244	0.8799	1	prevalence_filter	HC vs MDD	6
2	0.5435	0.7334	2	prevalence_filter	HC vs MDD	6
3	0.6657	0.8553	3	prevalence_filter	HC vs MDD	6
4	0.5024	0.7545	4	prevalence_filter	HC vs MDD	6
0	0.5127	0.8471	0	ridge_filter	HC vs MDD	6
1	0.5783	0.8439	1	ridge_filter	HC vs MDD	6
2	0.5659	0.7526	2	ridge_filter	HC vs MDD	6
3	0.713	0.8684	3	ridge_filter	HC vs MDD	6
4	0.5718	0.7646	4	ridge_filter	HC vs MDD	6
0	0.6031	0.8891	0	feature_importance	HC vs MDD	6
1	0.6276	0.8821	1	feature_importance	HC vs MDD	6
2	0.5924	0.768	2	feature_importance	HC vs MDD	6
3	0.6937	0.8401	3	feature_importance	HC vs MDD	6
4	0.6433	0.7963	4	feature_importance	HC vs MDD	6
0	0.6206	0.8831	0	birdman	HC vs MDD	6
1	0.6121	0.8567	1	birdman	HC vs MDD	6
2	0.6384	0.8363	2	birdman	HC vs MDD	6
3	0.7307	0.8734	3	birdman	HC vs MDD	6
4	0.67	0.7882	4	birdman	HC vs MDD	6
0	0.5301	0.8367	0	unfiltered	HC vs MDD&ANX	6
1	0.5604	0.6696	1	unfiltered	HC vs MDD&ANX	6
2	0.5848	0.7422	2	unfiltered	HC vs MDD&ANX	6
3	0.6838	0.7563	3	unfiltered	HC vs MDD&ANX	6
4	0.6085	0.8463	4	unfiltered	HC vs MDD&ANX	6
0	0.6224	0.8573	0	prevalence_filter	HC vs MDD&ANX	6
1	0.5774	0.6725	1	prevalence_filter	HC vs MDD&ANX	6
2	0.5404	0.6888	2	prevalence_filter	HC vs MDD&ANX	6
3	0.6431	0.6592	3	prevalence_filter	HC vs MDD&ANX	6
4	0.6085	0.8577	4	prevalence_filter	HC vs MDD&ANX	6
0	0.5385	0.8339	0	ridge_filter	HC vs MDD&ANX	6
1	0.5531	0.6551	1	ridge_filter	HC vs MDD&ANX	6
2	0.599	0.7486	2	ridge_filter	HC vs MDD&ANX	6
3	0.7125	0.7628	3	ridge_filter	HC vs MDD&ANX	6
4	0.6238	0.8491	4	ridge_filter	HC vs MDD&ANX	6
0	0.6559	0.8994	0	feature_importance	HC vs MDD&ANX	6
1	0.6355	0.7248	1	feature_importance	HC vs MDD&ANX	6
2	0.6894	0.8143	2	feature_importance	HC vs MDD&ANX	6
3	0.7394	0.7404	3	feature_importance	HC vs MDD&ANX	6
4	0.5962	0.8546	4	feature_importance	HC vs MDD&ANX	6
0	0.7014	0.8985	0	birdman	HC vs MDD&ANX	6
1	0.6346	0.7027	1	birdman	HC vs MDD&ANX	6
2	0.6283	0.7703	2	birdman	HC vs MDD&ANX	6
3	0.7153	0.7311	3	birdman	HC vs MDD&ANX	6
4	0.6759	0.8569	4	birdman	HC vs MDD&ANX	6
0	0.485	0.6003	0	unfiltered	Unmedicated HC vs ANX	6
1	0.5141	0.7253	1	unfiltered	Unmedicated HC vs ANX	6
2	0.4509	0.4977	2	unfiltered	Unmedicated HC vs ANX	6
3	0.6511	0.7609	3	unfiltered	Unmedicated HC vs ANX	6
4	0.5798	0.6153	4	unfiltered	Unmedicated HC vs ANX	6
0	0.4972	0.6326	0	prevalence_filter	Unmedicated HC vs ANX	6
1	0.3942	0.6412	1	prevalence_filter	Unmedicated HC vs ANX	6
2	0.44	0.5139	2	prevalence_filter	Unmedicated HC vs ANX	6
3	0.6706	0.7854	3	prevalence_filter	Unmedicated HC vs ANX	6
4	0.5413	0.5857	4	prevalence_filter	Unmedicated HC vs ANX	6
0	0.469	0.5855	0	ridge_filter	Unmedicated HC vs ANX	6
1	0.4607	0.6857	1	ridge_filter	Unmedicated HC vs ANX	6
2	0.4709	0.5288	2	ridge_filter	Unmedicated HC vs ANX	6
3	0.6472	0.7243	3	ridge_filter	Unmedicated HC vs ANX	6
4	0.575	0.6502	4	ridge_filter	Unmedicated HC vs ANX	6
0	0.5526	0.6797	0	feature_importance	Unmedicated HC vs ANX	6
1	0.497	0.6647	1	feature_importance	Unmedicated HC vs ANX	6
2	0.3991	0.473	2	feature_importance	Unmedicated HC vs ANX	6
3	0.5926	0.6511	3	feature_importance	Unmedicated HC vs ANX	6
4	0.649	0.7403	4	feature_importance	Unmedicated HC vs ANX	6
0	0.6297	0.6888	0	birdman	Unmedicated HC vs ANX	6
1	0.6573	0.7799	1	birdman	Unmedicated HC vs ANX	6
2	0.5936	0.5921	2	birdman	Unmedicated HC vs ANX	6
3	0.7183	0.7509	3	birdman	Unmedicated HC vs ANX	6
4	0.649	0.7028	4	birdman	Unmedicated HC vs ANX	6
0	0.5854	0.7076	0	unfiltered	Unmedicated HC vs MDD	6
1	0.6558	0.8102	1	unfiltered	Unmedicated HC vs MDD	6
2	0.5702	0.7249	2	unfiltered	Unmedicated HC vs MDD	6
3	0.5669	0.6865	3	unfiltered	Unmedicated HC vs MDD	6
4	0.5321	0.6588	4	unfiltered	Unmedicated HC vs MDD	6
0	0.5882	0.7225	0	prevalence_filter	Unmedicated HC vs MDD	6
1	0.6522	0.7555	1	prevalence_filter	Unmedicated HC vs MDD	6
2	0.5746	0.7131	2	prevalence_filter	Unmedicated HC vs MDD	6
3	0.6273	0.7577	3	prevalence_filter	Unmedicated HC vs MDD	6
4	0.5143	0.6399	4	prevalence_filter	Unmedicated HC vs MDD	6
0	0.5604	0.7371	0	ridge_filter	Unmedicated HC vs MDD	6
1	0.6778	0.811	1	ridge_filter	Unmedicated HC vs MDD	6
2	0.5512	0.7153	2	ridge_filter	Unmedicated HC vs MDD	6
3	0.6458	0.7701	3	ridge_filter	Unmedicated HC vs MDD	6
4	0.4671	0.6223	4	ridge_filter	Unmedicated HC vs MDD	6
0	0.584	0.7582	0	feature_importance	Unmedicated HC vs MDD	6
1	0.5533	0.747	1	feature_importance	Unmedicated HC vs MDD	6
2	0.6257	0.7816	2	feature_importance	Unmedicated HC vs MDD	6
3	0.6949	0.7967	3	feature_importance	Unmedicated HC vs MDD	6
4	0.4893	0.6362	4	feature_importance	Unmedicated HC vs MDD	6
0	0.6819	0.7674	0	birdman	Unmedicated HC vs MDD	6
1	0.6088	0.7421	1	birdman	Unmedicated HC vs MDD	6
2	0.5826	0.7128	2	birdman	Unmedicated HC vs MDD	6
3	0.7077	0.7834	3	birdman	Unmedicated HC vs MDD	6
4	0.635	0.7305	4	birdman	Unmedicated HC vs MDD	6
0	0.565	0.6263	0	unfiltered	Unmedicated HC vs MDD&ANX	6
1	0.6619	0.8078	1	unfiltered	Unmedicated HC vs MDD&ANX	6
2	0.5135	0.6431	2	unfiltered	Unmedicated HC vs MDD&ANX	6
3	0.5947	0.5509	3	unfiltered	Unmedicated HC vs MDD&ANX	6
4	0.5403	0.6898	4	unfiltered	Unmedicated HC vs MDD&ANX	6
0	0.536	0.6589	0	prevalence_filter	Unmedicated HC vs MDD&ANX	6
1	0.6679	0.8044	1	prevalence_filter	Unmedicated HC vs MDD&ANX	6
2	0.5312	0.5818	2	prevalence_filter	Unmedicated HC vs MDD&ANX	6
3	0.5747	0.4914	3	prevalence_filter	Unmedicated HC vs MDD&ANX	6
4	0.5534	0.696	4	prevalence_filter	Unmedicated HC vs MDD&ANX	6
0	0.605	0.6514	0	ridge_filter	Unmedicated HC vs MDD&ANX	6
1	0.6476	0.7925	1	ridge_filter	Unmedicated HC vs MDD&ANX	6
2	0.5479	0.5727	2	ridge_filter	Unmedicated HC vs MDD&ANX	6
3	0.6095	0.5518	3	ridge_filter	Unmedicated HC vs MDD&ANX	6
4	0.4357	0.6814	4	ridge_filter	Unmedicated HC vs MDD&ANX	6
0	0.5	0.5641	0	feature_importance	Unmedicated HC vs MDD&ANX	6
1	0.6976	0.8349	1	feature_importance	Unmedicated HC vs MDD&ANX	6
2	0.6333	0.6817	2	feature_importance	Unmedicated HC vs MDD&ANX	6
3	0.6242	0.5246	3	feature_importance	Unmedicated HC vs MDD&ANX	6
4	0.5697	0.7075	4	feature_importance	Unmedicated HC vs MDD&ANX	6
0	0.724	0.782	0	birdman	Unmedicated HC vs MDD&ANX	6
1	0.5726	0.7689	1	birdman	Unmedicated HC vs MDD&ANX	6
2	0.6406	0.6746	2	birdman	Unmedicated HC vs MDD&ANX	6
3	0.6137	0.4909	3	birdman	Unmedicated HC vs MDD&ANX	6
4	0.6068	0.6662	4	birdman	Unmedicated HC vs MDD&ANX	6
0	0.7739	0.2306	0	unfiltered	Unmedicated vs Anxiolytics	6
1	0.6523	0.2173	1	unfiltered	Unmedicated vs Anxiolytics	6
2	0.8573	0.1485	2	unfiltered	Unmedicated vs Anxiolytics	6
3	0.7816	0.1496	3	unfiltered	Unmedicated vs Anxiolytics	6
4	0.5987	0.2339	4	unfiltered	Unmedicated vs Anxiolytics	6
0	0.7513	0.2392	0	prevalence_filter	Unmedicated vs Anxiolytics	6
1	0.6325	0.2266	1	prevalence_filter	Unmedicated vs Anxiolytics	6
2	0.85	0.1531	2	prevalence_filter	Unmedicated vs Anxiolytics	6
3	0.765	0.1487	3	prevalence_filter	Unmedicated vs Anxiolytics	6
4	0.6253	0.2119	4	prevalence_filter	Unmedicated vs Anxiolytics	6
0	0.7992	0.2268	0	ridge_filter	Unmedicated vs Anxiolytics	6
1	0.6729	0.2096	1	ridge_filter	Unmedicated vs Anxiolytics	6
2	0.824	0.1537	2	ridge_filter	Unmedicated vs Anxiolytics	6
3	0.8038	0.149	3	ridge_filter	Unmedicated vs Anxiolytics	6
4	0.6696	0.1853	4	ridge_filter	Unmedicated vs Anxiolytics	6
0	0.7782	0.232	0	feature_importance	Unmedicated vs Anxiolytics	6
1	0.7397	0.1918	1	feature_importance	Unmedicated vs Anxiolytics	6
2	0.8458	0.1526	2	feature_importance	Unmedicated vs Anxiolytics	6
3	0.7361	0.1514	3	feature_importance	Unmedicated vs Anxiolytics	6
4	0.6264	0.2258	4	feature_importance	Unmedicated vs Anxiolytics	6
0	0.8857	0.2085	0	birdman	Unmedicated vs Anxiolytics	6
1	0.7218	0.1954	1	birdman	Unmedicated vs Anxiolytics	6
2	0.851	0.1504	2	birdman	Unmedicated vs Anxiolytics	6
3	0.7395	0.1527	3	birdman	Unmedicated vs Anxiolytics	6
4	0.7461	0.1498	4	birdman	Unmedicated vs Anxiolytics	6
0	0.6663	0.4424	0	unfiltered	Unmedicated vs Antidepressants	6
1	0.673	0.2565	1	unfiltered	Unmedicated vs Antidepressants	6
2	0.6825	0.2986	2	unfiltered	Unmedicated vs Antidepressants	6
3	0.5815	0.3973	3	unfiltered	Unmedicated vs Antidepressants	6
4	0.7386	0.4112	4	unfiltered	Unmedicated vs Antidepressants	6
0	0.6699	0.4012	0	prevalence_filter	Unmedicated vs Antidepressants	6
1	0.6096	0.3226	1	prevalence_filter	Unmedicated vs Antidepressants	6
2	0.6715	0.3065	2	prevalence_filter	Unmedicated vs Antidepressants	6
3	0.5883	0.4283	3	prevalence_filter	Unmedicated vs Antidepressants	6
4	0.7551	0.3946	4	prevalence_filter	Unmedicated vs Antidepressants	6
0	0.6532	0.4441	0	ridge_filter	Unmedicated vs Antidepressants	6
1	0.5726	0.3155	1	ridge_filter	Unmedicated vs Antidepressants	6
2	0.7297	0.3058	2	ridge_filter	Unmedicated vs Antidepressants	6
3	0.5984	0.4171	3	ridge_filter	Unmedicated vs Antidepressants	6
4	0.7176	0.4455	4	ridge_filter	Unmedicated vs Antidepressants	6
0	0.6524	0.4334	0	feature_importance	Unmedicated vs Antidepressants	6
1	0.5879	0.3203	1	feature_importance	Unmedicated vs Antidepressants	6
2	0.6623	0.3053	2	feature_importance	Unmedicated vs Antidepressants	6
3	0.6153	0.4256	3	feature_importance	Unmedicated vs Antidepressants	6
4	0.6822	0.4285	4	feature_importance	Unmedicated vs Antidepressants	6
0	0.6307	0.4208	0	birdman	Unmedicated vs Antidepressants	6
1	0.5939	0.2954	1	birdman	Unmedicated vs Antidepressants	6
2	0.683	0.3001	2	birdman	Unmedicated vs Antidepressants	6
3	0.5604	0.4526	3	birdman	Unmedicated vs Antidepressants	6
4	0.7311	0.4241	4	birdman	Unmedicated vs Antidepressants	6
0	0.8454	0.1558	0	unfiltered	Unmedicated vs Anxiolytics&Antidepressants	6
1	0.7675	0.1722	1	unfiltered	Unmedicated vs Anxiolytics&Antidepressants	6
2	0.6986	0.3275	2	unfiltered	Unmedicated vs Anxiolytics&Antidepressants	6
3	0.5577	0.1951	3	unfiltered	Unmedicated vs Anxiolytics&Antidepressants	6
4	0.6395	0.1251	4	unfiltered	Unmedicated vs Anxiolytics&Antidepressants	6
0	0.8575	0.1569	0	prevalence_filter	Unmedicated vs Anxiolytics&Antidepressants	6
1	0.8333	0.1608	1	prevalence_filter	Unmedicated vs Anxiolytics&Antidepressants	6
2	0.7404	0.1591	2	prevalence_filter	Unmedicated vs Anxiolytics&Antidepressants	6
3	0.6205	0.182	3	prevalence_filter	Unmedicated vs Anxiolytics&Antidepressants	6
4	0.6769	0.1193	4	prevalence_filter	Unmedicated vs Anxiolytics&Antidepressants	6
0	0.8443	0.1558	0	ridge_filter	Unmedicated vs Anxiolytics&Antidepressants	6
1	0.8147	0.1632	1	ridge_filter	Unmedicated vs Anxiolytics&Antidepressants	6
2	0.7237	0.1991	2	ridge_filter	Unmedicated vs Anxiolytics&Antidepressants	6
3	0.5756	0.1894	3	ridge_filter	Unmedicated vs Anxiolytics&Antidepressants	6
4	0.665	0.1191	4	ridge_filter	Unmedicated vs Anxiolytics&Antidepressants	6
0	0.8377	0.158	0	feature_importance	Unmedicated vs Anxiolytics&Antidepressants	6
1	0.7632	0.1671	1	feature_importance	Unmedicated vs Anxiolytics&Antidepressants	6
2	0.7225	0.1898	2	feature_importance	Unmedicated vs Anxiolytics&Antidepressants	6
3	0.7564	0.1512	3	feature_importance	Unmedicated vs Anxiolytics&Antidepressants	6
4	0.6905	0.1152	4	feature_importance	Unmedicated vs Anxiolytics&Antidepressants	6
0	0.7796	0.1729	0	birdman	Unmedicated vs Anxiolytics&Antidepressants	6
1	0.6206	0.201	1	birdman	Unmedicated vs Anxiolytics&Antidepressants	6
2	0.6603	0.185	2	birdman	Unmedicated vs Anxiolytics&Antidepressants	6
3	0.7064	0.1545	3	birdman	Unmedicated vs Anxiolytics&Antidepressants	6
4	0.7738	0.1014	4	birdman	Unmedicated vs Anxiolytics&Antidepressants	6
0	0.6165	0.8227	0	unfiltered	HC vs ANX	7
1	0.6507	0.8204	1	unfiltered	HC vs ANX	7
2	0.6688	0.7847	2	unfiltered	HC vs ANX	7
3	0.5051	0.7651	3	unfiltered	HC vs ANX	7
4	0.5989	0.7314	4	unfiltered	HC vs ANX	7
0	0.5853	0.7969	0	prevalence_filter	HC vs ANX	7
1	0.5709	0.7766	1	prevalence_filter	HC vs ANX	7
2	0.6897	0.8113	2	prevalence_filter	HC vs ANX	7
3	0.514	0.7461	3	prevalence_filter	HC vs ANX	7
4	0.6473	0.7686	4	prevalence_filter	HC vs ANX	7
0	0.6028	0.8103	0	ridge_filter	HC vs ANX	7
1	0.5741	0.8051	1	ridge_filter	HC vs ANX	7
2	0.7318	0.8004	2	ridge_filter	HC vs ANX	7
3	0.5415	0.7558	3	ridge_filter	HC vs ANX	7
4	0.6446	0.7869	4	ridge_filter	HC vs ANX	7
0	0.6647	0.8159	0	feature_importance	HC vs ANX	7
1	0.6381	0.8436	1	feature_importance	HC vs ANX	7
2	0.7023	0.7907	2	feature_importance	HC vs ANX	7
3	0.5033	0.7523	3	feature_importance	HC vs ANX	7
4	0.6562	0.775	4	feature_importance	HC vs ANX	7
0	0.6481	0.8067	0	birdman	HC vs ANX	7
1	0.5798	0.8043	1	birdman	HC vs ANX	7
2	0.7309	0.7725	2	birdman	HC vs ANX	7
3	0.6499	0.8036	3	birdman	HC vs ANX	7
4	0.634	0.7272	4	birdman	HC vs ANX	7
0	0.6119	0.8025	0	unfiltered	HC vs MDD	7
1	0.4993	0.8163	1	unfiltered	HC vs MDD	7
2	0.5679	0.7891	2	unfiltered	HC vs MDD	7
3	0.7332	0.8988	3	unfiltered	HC vs MDD	7
4	0.5508	0.8269	4	unfiltered	HC vs MDD	7
0	0.5868	0.7865	0	prevalence_filter	HC vs MDD	7
1	0.4384	0.7554	1	prevalence_filter	HC vs MDD	7
2	0.531	0.7533	2	prevalence_filter	HC vs MDD	7
3	0.6809	0.8856	3	prevalence_filter	HC vs MDD	7
4	0.5662	0.8129	4	prevalence_filter	HC vs MDD	7
0	0.6011	0.814	0	ridge_filter	HC vs MDD	7
1	0.5134	0.8037	1	ridge_filter	HC vs MDD	7
2	0.6038	0.7816	2	ridge_filter	HC vs MDD	7
3	0.7186	0.9135	3	ridge_filter	HC vs MDD	7
4	0.5855	0.8527	4	ridge_filter	HC vs MDD	7
0	0.6604	0.8655	0	feature_importance	HC vs MDD	7
1	0.4884	0.7893	1	feature_importance	HC vs MDD	7
2	0.6225	0.7974	2	feature_importance	HC vs MDD	7
3	0.8077	0.9377	3	feature_importance	HC vs MDD	7
4	0.6246	0.8692	4	feature_importance	HC vs MDD	7
0	0.6785	0.8352	0	birdman	HC vs MDD	7
1	0.663	0.8541	1	birdman	HC vs MDD	7
2	0.7151	0.8719	2	birdman	HC vs MDD	7
3	0.6864	0.876	3	birdman	HC vs MDD	7
4	0.6882	0.8851	4	birdman	HC vs MDD	7
0	0.6328	0.7143	0	unfiltered	HC vs MDD&ANX	7
1	0.4625	0.7153	1	unfiltered	HC vs MDD&ANX	7
2	0.6409	0.8523	2	unfiltered	HC vs MDD&ANX	7
3	0.6856	0.8274	3	unfiltered	HC vs MDD&ANX	7
4	0.5677	0.723	4	unfiltered	HC vs MDD&ANX	7
0	0.6461	0.7265	0	prevalence_filter	HC vs MDD&ANX	7
1	0.5339	0.7415	1	prevalence_filter	HC vs MDD&ANX	7
2	0.6005	0.8438	2	prevalence_filter	HC vs MDD&ANX	7
3	0.7122	0.8608	3	prevalence_filter	HC vs MDD&ANX	7
4	0.5424	0.6872	4	prevalence_filter	HC vs MDD&ANX	7
0	0.6745	0.7382	0	ridge_filter	HC vs MDD&ANX	7
1	0.5964	0.763	1	ridge_filter	HC vs MDD&ANX	7
2	0.6881	0.8791	2	ridge_filter	HC vs MDD&ANX	7
3	0.6729	0.8341	3	ridge_filter	HC vs MDD&ANX	7
4	0.5611	0.7078	4	ridge_filter	HC vs MDD&ANX	7
0	0.679	0.76	0	feature_importance	HC vs MDD&ANX	7
1	0.6443	0.79	1	feature_importance	HC vs MDD&ANX	7
2	0.7457	0.9047	2	feature_importance	HC vs MDD&ANX	7
3	0.7745	0.9009	3	feature_importance	HC vs MDD&ANX	7
4	0.554	0.6978	4	feature_importance	HC vs MDD&ANX	7
0	0.7207	0.766	0	birdman	HC vs MDD&ANX	7
1	0.6812	0.8264	1	birdman	HC vs MDD&ANX	7
2	0.6998	0.8961	2	birdman	HC vs MDD&ANX	7
3	0.758	0.8575	3	birdman	HC vs MDD&ANX	7
4	0.6293	0.7287	4	birdman	HC vs MDD&ANX	7
0	0.5111	0.6442	0	unfiltered	Unmedicated HC vs ANX	7
1	0.5343	0.6413	1	unfiltered	Unmedicated HC vs ANX	7
2	0.5055	0.5481	2	unfiltered	Unmedicated HC vs ANX	7
3	0.7154	0.8324	3	unfiltered	Unmedicated HC vs ANX	7
4	0.5769	0.5989	4	unfiltered	Unmedicated HC vs ANX	7
0	0.6037	0.6684	0	prevalence_filter	Unmedicated HC vs ANX	7
1	0.6343	0.7419	1	prevalence_filter	Unmedicated HC vs ANX	7
2	0.5355	0.602	2	prevalence_filter	Unmedicated HC vs ANX	7
3	0.644	0.8145	3	prevalence_filter	Unmedicated HC vs ANX	7
4	0.649	0.7337	4	prevalence_filter	Unmedicated HC vs ANX	7
0	0.5889	0.714	0	ridge_filter	Unmedicated HC vs ANX	7
1	0.6491	0.6884	1	ridge_filter	Unmedicated HC vs ANX	7
2	0.5745	0.6876	2	ridge_filter	Unmedicated HC vs ANX	7
3	0.5949	0.7617	3	ridge_filter	Unmedicated HC vs ANX	7
4	0.6817	0.7077	4	ridge_filter	Unmedicated HC vs ANX	7
0	0.6046	0.6727	0	feature_importance	Unmedicated HC vs ANX	7
1	0.5713	0.6973	1	feature_importance	Unmedicated HC vs ANX	7
2	0.5936	0.6692	2	feature_importance	Unmedicated HC vs ANX	7
3	0.6306	0.8121	3	feature_importance	Unmedicated HC vs ANX	7
4	0.7029	0.7863	4	feature_importance	Unmedicated HC vs ANX	7
0	0.6074	0.6626	0	birdman	Unmedicated HC vs ANX	7
1	0.6287	0.6804	1	birdman	Unmedicated HC vs ANX	7
2	0.6445	0.643	2	birdman	Unmedicated HC vs ANX	7
3	0.7087	0.8279	3	birdman	Unmedicated HC vs ANX	7
4	0.7	0.7704	4	birdman	Unmedicated HC vs ANX	7
0	0.6117	0.8272	0	unfiltered	Unmedicated HC vs MDD	7
1	0.6735	0.7772	1	unfiltered	Unmedicated HC vs MDD	7
2	0.5169	0.6486	2	unfiltered	Unmedicated HC vs MDD	7
3	0.4941	0.5746	3	unfiltered	Unmedicated HC vs MDD	7
4	0.5604	0.7389	4	unfiltered	Unmedicated HC vs MDD	7
0	0.6288	0.8269	0	prevalence_filter	Unmedicated HC vs MDD	7
1	0.6536	0.8282	1	prevalence_filter	Unmedicated HC vs MDD	7
2	0.4779	0.5761	2	prevalence_filter	Unmedicated HC vs MDD	7
3	0.4212	0.5657	3	prevalence_filter	Unmedicated HC vs MDD	7
4	0.5743	0.7591	4	prevalence_filter	Unmedicated HC vs MDD	7
0	0.607	0.8053	0	ridge_filter	Unmedicated HC vs MDD	7
1	0.6479	0.7814	1	ridge_filter	Unmedicated HC vs MDD	7
2	0.5521	0.6161	2	ridge_filter	Unmedicated HC vs MDD	7
3	0.5046	0.5946	3	ridge_filter	Unmedicated HC vs MDD	7
4	0.6424	0.7876	4	ridge_filter	Unmedicated HC vs MDD	7
0	0.6562	0.8633	0	feature_importance	Unmedicated HC vs MDD	7
1	0.6494	0.7962	1	feature_importance	Unmedicated HC vs MDD	7
2	0.515	0.5807	2	feature_importance	Unmedicated HC vs MDD	7
3	0.6087	0.7053	3	feature_importance	Unmedicated HC vs MDD	7
4	0.6091	0.7701	4	feature_importance	Unmedicated HC vs MDD	7
0	0.6544	0.8461	0	birdman	Unmedicated HC vs MDD	7
1	0.6764	0.8085	1	birdman	Unmedicated HC vs MDD	7
2	0.6322	0.6549	2	birdman	Unmedicated HC vs MDD	7
3	0.6582	0.7277	3	birdman	Unmedicated HC vs MDD	7
4	0.6509	0.7868	4	birdman	Unmedicated HC vs MDD	7
0	0.5084	0.61	0	unfiltered	Unmedicated HC vs MDD&ANX	7
1	0.4824	0.5488	1	unfiltered	Unmedicated HC vs MDD&ANX	7
2	0.6231	0.7503	2	unfiltered	Unmedicated HC vs MDD&ANX	7
3	0.7785	0.8208	3	unfiltered	Unmedicated HC vs MDD&ANX	7
4	0.5074	0.5505	4	unfiltered	Unmedicated HC vs MDD&ANX	7
0	0.4212	0.6087	0	prevalence_filter	Unmedicated HC vs MDD&ANX	7
1	0.4876	0.5976	1	prevalence_filter	Unmedicated HC vs MDD&ANX	7
2	0.598	0.7543	2	prevalence_filter	Unmedicated HC vs MDD&ANX	7
3	0.7671	0.7653	3	prevalence_filter	Unmedicated HC vs MDD&ANX	7
4	0.6284	0.7089	4	prevalence_filter	Unmedicated HC vs MDD&ANX	7
0	0.4958	0.6743	0	ridge_filter	Unmedicated HC vs MDD&ANX	7
1	0.4783	0.538	1	ridge_filter	Unmedicated HC vs MDD&ANX	7
2	0.5969	0.6884	2	ridge_filter	Unmedicated HC vs MDD&ANX	7
3	0.6708	0.714	3	ridge_filter	Unmedicated HC vs MDD&ANX	7
4	0.5474	0.6355	4	ridge_filter	Unmedicated HC vs MDD&ANX	7
0	0.4821	0.665	0	feature_importance	Unmedicated HC vs MDD&ANX	7
1	0.5558	0.5897	1	feature_importance	Unmedicated HC vs MDD&ANX	7
2	0.5566	0.6983	2	feature_importance	Unmedicated HC vs MDD&ANX	7
3	0.7215	0.7814	3	feature_importance	Unmedicated HC vs MDD&ANX	7
4	0.5979	0.6721	4	feature_importance	Unmedicated HC vs MDD&ANX	7
0	0.7342	0.755	0	birdman	Unmedicated HC vs MDD&ANX	7
1	0.6787	0.6776	1	birdman	Unmedicated HC vs MDD&ANX	7
2	0.6307	0.7208	2	birdman	Unmedicated HC vs MDD&ANX	7
3	0.7588	0.8506	3	birdman	Unmedicated HC vs MDD&ANX	7
4	0.6705	0.7314	4	birdman	Unmedicated HC vs MDD&ANX	7
0	0.7297	0.2111	0	unfiltered	Unmedicated vs Anxiolytics	7
1	0.8021	0.157	1	unfiltered	Unmedicated vs Anxiolytics	7
2	0.6438	0.1844	2	unfiltered	Unmedicated vs Anxiolytics	7
3	0.8351	0.1908	3	unfiltered	Unmedicated vs Anxiolytics	7
4	0.7328	0.153	4	unfiltered	Unmedicated vs Anxiolytics	7
0	0.7468	0.2105	0	prevalence_filter	Unmedicated vs Anxiolytics	7
1	0.7958	0.1712	1	prevalence_filter	Unmedicated vs Anxiolytics	7
2	0.6917	0.1735	2	prevalence_filter	Unmedicated vs Anxiolytics	7
3	0.8234	0.1919	3	prevalence_filter	Unmedicated vs Anxiolytics	7
4	0.6874	0.1822	4	prevalence_filter	Unmedicated vs Anxiolytics	7
0	0.7694	0.2028	0	ridge_filter	Unmedicated vs Anxiolytics	7
1	0.8125	0.1539	1	ridge_filter	Unmedicated vs Anxiolytics	7
2	0.6865	0.1751	2	ridge_filter	Unmedicated vs Anxiolytics	7
3	0.818	0.1942	3	ridge_filter	Unmedicated vs Anxiolytics	7
4	0.7328	0.1627	4	ridge_filter	Unmedicated vs Anxiolytics	7
0	0.7	0.2747	0	feature_importance	Unmedicated vs Anxiolytics	7
1	0.7813	0.1643	1	feature_importance	Unmedicated vs Anxiolytics	7
2	0.6635	0.1858	2	feature_importance	Unmedicated vs Anxiolytics	7
3	0.8189	0.1903	3	feature_importance	Unmedicated vs Anxiolytics	7
4	0.7949	0.1446	4	feature_importance	Unmedicated vs Anxiolytics	7
0	0.7342	0.2098	0	birdman	Unmedicated vs Anxiolytics	7
1	0.8458	0.1533	1	birdman	Unmedicated vs Anxiolytics	7
2	0.7573	0.1661	2	birdman	Unmedicated vs Anxiolytics	7
3	0.7811	0.1986	3	birdman	Unmedicated vs Anxiolytics	7
4	0.8126	0.1416	4	birdman	Unmedicated vs Anxiolytics	7
0	0.6986	0.3035	0	unfiltered	Unmedicated vs Antidepressants	7
1	0.7352	0.3548	1	unfiltered	Unmedicated vs Antidepressants	7
2	0.7465	0.2933	2	unfiltered	Unmedicated vs Antidepressants	7
3	0.605	0.4329	3	unfiltered	Unmedicated vs Antidepressants	7
4	0.559	0.4009	4	unfiltered	Unmedicated vs Antidepressants	7
0	0.6467	0.3331	0	prevalence_filter	Unmedicated vs Antidepressants	7
1	0.7253	0.3733	1	prevalence_filter	Unmedicated vs Antidepressants	7
2	0.6916	0.3122	2	prevalence_filter	Unmedicated vs Antidepressants	7
3	0.6462	0.4092	3	prevalence_filter	Unmedicated vs Antidepressants	7
4	0.594	0.3717	4	prevalence_filter	Unmedicated vs Antidepressants	7
0	0.7028	0.2999	0	ridge_filter	Unmedicated vs Antidepressants	7
1	0.6928	0.3911	1	ridge_filter	Unmedicated vs Antidepressants	7
2	0.777	0.2829	2	ridge_filter	Unmedicated vs Antidepressants	7
3	0.6689	0.3905	3	ridge_filter	Unmedicated vs Antidepressants	7
4	0.562	0.4015	4	ridge_filter	Unmedicated vs Antidepressants	7
0	0.7368	0.2904	0	feature_importance	Unmedicated vs Antidepressants	7
1	0.7319	0.3601	1	feature_importance	Unmedicated vs Antidepressants	7
2	0.6903	0.3129	2	feature_importance	Unmedicated vs Antidepressants	7
3	0.6744	0.3935	3	feature_importance	Unmedicated vs Antidepressants	7
4	0.5594	0.4047	4	feature_importance	Unmedicated vs Antidepressants	7
0	0.6986	0.307	0	birdman	Unmedicated vs Antidepressants	7
1	0.6937	0.3692	1	birdman	Unmedicated vs Antidepressants	7
2	0.6886	0.3401	2	birdman	Unmedicated vs Antidepressants	7
3	0.6655	0.4056	3	birdman	Unmedicated vs Antidepressants	7
4	0.5812	0.4071	4	birdman	Unmedicated vs Antidepressants	7
0	0.7688	0.2029	0	unfiltered	Unmedicated vs Anxiolytics&Antidepressants	7
1	0.6422	0.0905	1	unfiltered	Unmedicated vs Anxiolytics&Antidepressants	7
2	0.8232	0.1118	2	unfiltered	Unmedicated vs Anxiolytics&Antidepressants	7
3	0.7093	0.1689	3	unfiltered	Unmedicated vs Anxiolytics&Antidepressants	7
4	0.7061	0.2189	4	unfiltered	Unmedicated vs Anxiolytics&Antidepressants	7
0	0.7808	0.197	0	prevalence_filter	Unmedicated vs Anxiolytics&Antidepressants	7
1	0.6067	0.0936	1	prevalence_filter	Unmedicated vs Anxiolytics&Antidepressants	7
2	0.8582	0.1052	2	prevalence_filter	Unmedicated vs Anxiolytics&Antidepressants	7
3	0.7129	0.171	3	prevalence_filter	Unmedicated vs Anxiolytics&Antidepressants	7
4	0.7204	0.2109	4	prevalence_filter	Unmedicated vs Anxiolytics&Antidepressants	7
0	0.6746	0.2154	0	ridge_filter	Unmedicated vs Anxiolytics&Antidepressants	7
1	0.6067	0.0904	1	ridge_filter	Unmedicated vs Anxiolytics&Antidepressants	7
2	0.8887	0.1035	2	ridge_filter	Unmedicated vs Anxiolytics&Antidepressants	7
3	0.7285	0.1619	3	ridge_filter	Unmedicated vs Anxiolytics&Antidepressants	7
4	0.7224	0.2119	4	ridge_filter	Unmedicated vs Anxiolytics&Antidepressants	7
0	0.7917	0.1914	0	feature_importance	Unmedicated vs Anxiolytics&Antidepressants	7
1	0.8356	0.0706	1	feature_importance	Unmedicated vs Anxiolytics&Antidepressants	7
2	0.7759	0.116	2	feature_importance	Unmedicated vs Anxiolytics&Antidepressants	7
3	0.7548	0.1572	3	feature_importance	Unmedicated vs Anxiolytics&Antidepressants	7
4	0.6857	0.2195	4	feature_importance	Unmedicated vs Anxiolytics&Antidepressants	7
0	0.6815	0.222	0	birdman	Unmedicated vs Anxiolytics&Antidepressants	7
1	0.64	0.1016	1	birdman	Unmedicated vs Anxiolytics&Antidepressants	7
2	0.6921	0.1267	2	birdman	Unmedicated vs Anxiolytics&Antidepressants	7
3	0.7297	0.1665	3	birdman	Unmedicated vs Anxiolytics&Antidepressants	7
4	0.6306	0.2385	4	birdman	Unmedicated vs Anxiolytics&Antidepressants	7
0	0.6118	0.8218	0	unfiltered	HC vs ANX	8
1	0.4923	0.7456	1	unfiltered	HC vs ANX	8
2	0.5215	0.6426	2	unfiltered	HC vs ANX	8
3	0.5	0.7683	3	unfiltered	HC vs ANX	8
4	0.655	0.8116	4	unfiltered	HC vs ANX	8
0	0.5816	0.794	0	prevalence_filter	HC vs ANX	8
1	0.4397	0.7403	1	prevalence_filter	HC vs ANX	8
2	0.5588	0.6645	2	prevalence_filter	HC vs ANX	8
3	0.5736	0.8197	3	prevalence_filter	HC vs ANX	8
4	0.6105	0.7904	4	prevalence_filter	HC vs ANX	8
0	0.5519	0.7655	0	ridge_filter	HC vs ANX	8
1	0.4863	0.759	1	ridge_filter	HC vs ANX	8
2	0.5345	0.6477	2	ridge_filter	HC vs ANX	8
3	0.5957	0.8154	3	ridge_filter	HC vs ANX	8
4	0.6473	0.8087	4	ridge_filter	HC vs ANX	8
0	0.5929	0.7904	0	feature_importance	HC vs ANX	8
1	0.5093	0.766	1	feature_importance	HC vs ANX	8
2	0.6051	0.6839	2	feature_importance	HC vs ANX	8
3	0.5334	0.7732	3	feature_importance	HC vs ANX	8
4	0.6932	0.8375	4	feature_importance	HC vs ANX	8
0	0.6557	0.8131	0	birdman	HC vs ANX	8
1	0.5751	0.8156	1	birdman	HC vs ANX	8
2	0.709	0.743	2	birdman	HC vs ANX	8
3	0.8467	0.9397	3	birdman	HC vs ANX	8
4	0.6527	0.7872	4	birdman	HC vs ANX	8
0	0.6144	0.8445	0	unfiltered	HC vs MDD	8
1	0.563	0.7854	1	unfiltered	HC vs MDD	8
2	0.6545	0.849	2	unfiltered	HC vs MDD	8
3	0.5617	0.852	3	unfiltered	HC vs MDD	8
4	0.4786	0.7506	4	unfiltered	HC vs MDD	8
0	0.5986	0.8458	0	prevalence_filter	HC vs MDD	8
1	0.5291	0.7686	1	prevalence_filter	HC vs MDD	8
2	0.6196	0.8209	2	prevalence_filter	HC vs MDD	8
3	0.5562	0.8479	3	prevalence_filter	HC vs MDD	8
4	0.5048	0.7576	4	prevalence_filter	HC vs MDD	8
0	0.65	0.8661	0	ridge_filter	HC vs MDD	8
1	0.5454	0.778	1	ridge_filter	HC vs MDD	8
2	0.6775	0.881	2	ridge_filter	HC vs MDD	8
3	0.57	0.845	3	ridge_filter	HC vs MDD	8
4	0.5096	0.7512	4	ridge_filter	HC vs MDD	8
0	0.7053	0.8849	0	feature_importance	HC vs MDD	8
1	0.6154	0.833	1	feature_importance	HC vs MDD	8
2	0.7032	0.8669	2	feature_importance	HC vs MDD	8
3	0.6204	0.8859	3	feature_importance	HC vs MDD	8
4	0.5412	0.7678	4	feature_importance	HC vs MDD	8
0	0.5806	0.8104	0	birdman	HC vs MDD	8
1	0.7078	0.8534	1	birdman	HC vs MDD	8
2	0.7553	0.9054	2	birdman	HC vs MDD	8
3	0.6858	0.8933	3	birdman	HC vs MDD	8
4	0.6598	0.8304	4	birdman	HC vs MDD	8
0	0.5924	0.7688	0	unfiltered	HC vs MDD&ANX	8
1	0.58	0.7021	1	unfiltered	HC vs MDD&ANX	8
2	0.6273	0.7679	2	unfiltered	HC vs MDD&ANX	8
3	0.585	0.7805	3	unfiltered	HC vs MDD&ANX	8
4	0.6968	0.8381	4	unfiltered	HC vs MDD&ANX	8
0	0.5419	0.7328	0	prevalence_filter	HC vs MDD&ANX	8
1	0.5516	0.6668	1	prevalence_filter	HC vs MDD&ANX	8
2	0.6351	0.741	2	prevalence_filter	HC vs MDD&ANX	8
3	0.5592	0.76	3	prevalence_filter	HC vs MDD&ANX	8
4	0.6324	0.8347	4	prevalence_filter	HC vs MDD&ANX	8
0	0.551	0.7346	0	ridge_filter	HC vs MDD&ANX	8
1	0.5107	0.6752	1	ridge_filter	HC vs MDD&ANX	8
2	0.662	0.7947	2	ridge_filter	HC vs MDD&ANX	8
3	0.6091	0.7797	3	ridge_filter	HC vs MDD&ANX	8
4	0.6665	0.8065	4	ridge_filter	HC vs MDD&ANX	8
0	0.6203	0.8219	0	feature_importance	HC vs MDD&ANX	8
1	0.6065	0.7248	1	feature_importance	HC vs MDD&ANX	8
2	0.5823	0.7357	2	feature_importance	HC vs MDD&ANX	8
3	0.6957	0.8357	3	feature_importance	HC vs MDD&ANX	8
4	0.7511	0.8728	4	feature_importance	HC vs MDD&ANX	8
0	0.609	0.7824	0	birdman	HC vs MDD&ANX	8
1	0.6474	0.7254	1	birdman	HC vs MDD&ANX	8
2	0.6786	0.7939	2	birdman	HC vs MDD&ANX	8
3	0.6568	0.7707	3	birdman	HC vs MDD&ANX	8
4	0.6473	0.8202	4	birdman	HC vs MDD&ANX	8
0	0.6036	0.675	0	unfiltered	Unmedicated HC vs ANX	8
1	0.6167	0.7132	1	unfiltered	Unmedicated HC vs ANX	8
2	0.7068	0.782	2	unfiltered	Unmedicated HC vs ANX	8
3	0.6179	0.7177	3	unfiltered	Unmedicated HC vs ANX	8
4	0.5429	0.6865	4	unfiltered	Unmedicated HC vs ANX	8
0	0.5409	0.5773	0	prevalence_filter	Unmedicated HC vs ANX	8
1	0.5745	0.7292	1	prevalence_filter	Unmedicated HC vs ANX	8
2	0.7556	0.7775	2	prevalence_filter	Unmedicated HC vs ANX	8
3	0.6014	0.7197	3	prevalence_filter	Unmedicated HC vs ANX	8
4	0.4942	0.6186	4	prevalence_filter	Unmedicated HC vs ANX	8
0	0.5518	0.6189	0	ridge_filter	Unmedicated HC vs ANX	8
1	0.5735	0.72	1	ridge_filter	Unmedicated HC vs ANX	8
2	0.7397	0.7894	2	ridge_filter	Unmedicated HC vs ANX	8
3	0.6862	0.7917	3	ridge_filter	Unmedicated HC vs ANX	8
4	0.5273	0.6468	4	ridge_filter	Unmedicated HC vs ANX	8
0	0.5982	0.6148	0	feature_importance	Unmedicated HC vs ANX	8
1	0.5951	0.7258	1	feature_importance	Unmedicated HC vs ANX	8
2	0.7538	0.7919	2	feature_importance	Unmedicated HC vs ANX	8
3	0.6326	0.7526	3	feature_importance	Unmedicated HC vs ANX	8
4	0.5809	0.6627	4	feature_importance	Unmedicated HC vs ANX	8
0	0.6427	0.7124	0	birdman	Unmedicated HC vs ANX	8
1	0.7216	0.811	1	birdman	Unmedicated HC vs ANX	8
2	0.8214	0.8673	2	birdman	Unmedicated HC vs ANX	8
3	0.6481	0.7497	3	birdman	Unmedicated HC vs ANX	8
4	0.575	0.6742	4	birdman	Unmedicated HC vs ANX	8
0	0.4867	0.7147	0	unfiltered	Unmedicated HC vs MDD	8
1	0.487	0.5831	1	unfiltered	Unmedicated HC vs MDD	8
2	0.6335	0.7948	2	unfiltered	Unmedicated HC vs MDD	8
3	0.6365	0.7877	3	unfiltered	Unmedicated HC vs MDD	8
4	0.6198	0.7084	4	unfiltered	Unmedicated HC vs MDD	8
0	0.4922	0.7443	0	prevalence_filter	Unmedicated HC vs MDD	8
1	0.5365	0.6212	1	prevalence_filter	Unmedicated HC vs MDD	8
2	0.6071	0.7957	2	prevalence_filter	Unmedicated HC vs MDD	8
3	0.7315	0.8473	3	prevalence_filter	Unmedicated HC vs MDD	8
4	0.593	0.6855	4	prevalence_filter	Unmedicated HC vs MDD	8
0	0.518	0.7097	0	ridge_filter	Unmedicated HC vs MDD	8
1	0.5371	0.6097	1	ridge_filter	Unmedicated HC vs MDD	8
2	0.6041	0.788	2	ridge_filter	Unmedicated HC vs MDD	8
3	0.6621	0.8089	3	ridge_filter	Unmedicated HC vs MDD	8
4	0.5503	0.6167	4	ridge_filter	Unmedicated HC vs MDD	8
0	0.4461	0.6772	0	feature_importance	Unmedicated HC vs MDD	8
1	0.5742	0.6532	1	feature_importance	Unmedicated HC vs MDD	8
2	0.5671	0.7841	2	feature_importance	Unmedicated HC vs MDD	8
3	0.721	0.8093	3	feature_importance	Unmedicated HC vs MDD	8
4	0.5461	0.6347	4	feature_importance	Unmedicated HC vs MDD	8
0	0.6492	0.7916	0	birdman	Unmedicated HC vs MDD	8
1	0.5911	0.6044	1	birdman	Unmedicated HC vs MDD	8
2	0.8145	0.9221	2	birdman	Unmedicated HC vs MDD	8
3	0.7421	0.7967	3	birdman	Unmedicated HC vs MDD	8
4	0.6143	0.7021	4	birdman	Unmedicated HC vs MDD	8
0	0.68	0.7345	0	unfiltered	Unmedicated HC vs MDD&ANX	8
1	0.524	0.6588	1	unfiltered	Unmedicated HC vs MDD&ANX	8
2	0.6179	0.5976	2	unfiltered	Unmedicated HC vs MDD&ANX	8
3	0.6024	0.7897	3	unfiltered	Unmedicated HC vs MDD&ANX	8
4	0.5042	0.5885	4	unfiltered	Unmedicated HC vs MDD&ANX	8
0	0.563	0.647	0	prevalence_filter	Unmedicated HC vs MDD&ANX	8
1	0.6318	0.6612	1	prevalence_filter	Unmedicated HC vs MDD&ANX	8
2	0.58	0.5339	2	prevalence_filter	Unmedicated HC vs MDD&ANX	8
3	0.5631	0.7539	3	prevalence_filter	Unmedicated HC vs MDD&ANX	8
4	0.5156	0.5596	4	prevalence_filter	Unmedicated HC vs MDD&ANX	8
0	0.603	0.7015	0	ridge_filter	Unmedicated HC vs MDD&ANX	8
1	0.5643	0.6713	1	ridge_filter	Unmedicated HC vs MDD&ANX	8
2	0.5937	0.5951	2	ridge_filter	Unmedicated HC vs MDD&ANX	8
3	0.6357	0.8003	3	ridge_filter	Unmedicated HC vs MDD&ANX	8
4	0.5333	0.5652	4	ridge_filter	Unmedicated HC vs MDD&ANX	8
0	0.623	0.7094	0	feature_importance	Unmedicated HC vs MDD&ANX	8
1	0.6688	0.7681	1	feature_importance	Unmedicated HC vs MDD&ANX	8
2	0.6053	0.586	2	feature_importance	Unmedicated HC vs MDD&ANX	8
3	0.594	0.7887	3	feature_importance	Unmedicated HC vs MDD&ANX	8
4	0.5521	0.6523	4	feature_importance	Unmedicated HC vs MDD&ANX	8
0	0.598	0.681	0	birdman	Unmedicated HC vs MDD&ANX	8
1	0.6895	0.7922	1	birdman	Unmedicated HC vs MDD&ANX	8
2	0.6621	0.6155	2	birdman	Unmedicated HC vs MDD&ANX	8
3	0.769	0.8658	3	birdman	Unmedicated HC vs MDD&ANX	8
4	0.5625	0.6372	4	birdman	Unmedicated HC vs MDD&ANX	8
0	0.6459	0.2276	0	unfiltered	Unmedicated vs Anxiolytics	8
1	0.7694	0.1604	1	unfiltered	Unmedicated vs Anxiolytics	8
2	0.645	0.2497	2	unfiltered	Unmedicated vs Anxiolytics	8
3	0.7874	0.2149	3	unfiltered	Unmedicated vs Anxiolytics	8
4	0.75	0.1086	4	unfiltered	Unmedicated vs Anxiolytics	8
0	0.6414	0.2379	0	prevalence_filter	Unmedicated vs Anxiolytics	8
1	0.7472	0.1583	1	prevalence_filter	Unmedicated vs Anxiolytics	8
2	0.6745	0.2419	2	prevalence_filter	Unmedicated vs Anxiolytics	8
3	0.7802	0.2054	3	prevalence_filter	Unmedicated vs Anxiolytics	8
4	0.8722	0.1047	4	prevalence_filter	Unmedicated vs Anxiolytics	8
0	0.6622	0.2218	0	ridge_filter	Unmedicated vs Anxiolytics	8
1	0.7727	0.1516	1	ridge_filter	Unmedicated vs Anxiolytics	8
2	0.6953	0.2309	2	ridge_filter	Unmedicated vs Anxiolytics	8
3	0.764	0.2174	3	ridge_filter	Unmedicated vs Anxiolytics	8
4	0.7784	0.1087	4	ridge_filter	Unmedicated vs Anxiolytics	8
0	0.6739	0.2222	0	feature_importance	Unmedicated vs Anxiolytics	8
1	0.7106	0.1614	1	feature_importance	Unmedicated vs Anxiolytics	8
2	0.7049	0.232	2	feature_importance	Unmedicated vs Anxiolytics	8
3	0.8279	0.1942	3	feature_importance	Unmedicated vs Anxiolytics	8
4	0.8253	0.1052	4	feature_importance	Unmedicated vs Anxiolytics	8
0	0.6982	0.2173	0	birdman	Unmedicated vs Anxiolytics	8
1	0.8049	0.1427	1	birdman	Unmedicated vs Anxiolytics	8
2	0.678	0.2367	2	birdman	Unmedicated vs Anxiolytics	8
3	0.764	0.2073	3	birdman	Unmedicated vs Anxiolytics	8
4	0.7386	0.1219	4	birdman	Unmedicated vs Anxiolytics	8
0	0.6229	0.4275	0	unfiltered	Unmedicated vs Antidepressants	8
1	0.6512	0.3884	1	unfiltered	Unmedicated vs Antidepressants	8
2	0.7718	0.2877	2	unfiltered	Unmedicated vs Antidepressants	8
3	0.6354	0.428	3	unfiltered	Unmedicated vs Antidepressants	8
4	0.6899	0.3129	4	unfiltered	Unmedicated vs Antidepressants	8
0	0.5837	0.4483	0	prevalence_filter	Unmedicated vs Antidepressants	8
1	0.6092	0.4228	1	prevalence_filter	Unmedicated vs Antidepressants	8
2	0.7892	0.2817	2	prevalence_filter	Unmedicated vs Antidepressants	8
3	0.6647	0.3634	3	prevalence_filter	Unmedicated vs Antidepressants	8
4	0.6468	0.3264	4	prevalence_filter	Unmedicated vs Antidepressants	8
0	0.6343	0.4178	0	ridge_filter	Unmedicated vs Antidepressants	8
1	0.6479	0.3542	1	ridge_filter	Unmedicated vs Antidepressants	8
2	0.7474	0.2971	2	ridge_filter	Unmedicated vs Antidepressants	8
3	0.6694	0.3626	3	ridge_filter	Unmedicated vs Antidepressants	8
4	0.6455	0.3339	4	ridge_filter	Unmedicated vs Antidepressants	8
0	0.5612	0.4649	0	feature_importance	Unmedicated vs Antidepressants	8
1	0.5996	0.4253	1	feature_importance	Unmedicated vs Antidepressants	8
2	0.7456	0.2949	2	feature_importance	Unmedicated vs Antidepressants	8
3	0.7182	0.338	3	feature_importance	Unmedicated vs Antidepressants	8
4	0.6903	0.3086	4	feature_importance	Unmedicated vs Antidepressants	8
0	0.5845	0.4518	0	birdman	Unmedicated vs Antidepressants	8
1	0.6167	0.4361	1	birdman	Unmedicated vs Antidepressants	8
2	0.7413	0.3011	2	birdman	Unmedicated vs Antidepressants	8
3	0.6753	0.3716	3	birdman	Unmedicated vs Antidepressants	8
[truncated: 251 more rows]
