# Supplementary material for: Medication use is associated with distinct microbial features in anxiety and depression
Source: Mol Psychiatry. 2025 Jan 10;30(6):2545–57. doi: 10.1038/s41380-024-02857-2 (PMC12092254; doi:10.1038/s41380-024-02857-2)
Supplement: Supplementary file 18 — Table S8 [file 41380_2024_2857_MOESM18_ESM.txt]

	auc	apr	fold	feature_selection	subset	iteration
0	0.3853	0.5876	0	unfiltered	HC vs ANX	0
1	0.4631	0.4233	1	unfiltered	HC vs ANX	0
2	0.6944	0.815	2	unfiltered	HC vs ANX	0
3	0.6278	0.7004	3	unfiltered	HC vs ANX	0
4	0.5714	0.6255	4	unfiltered	HC vs ANX	0
0	0.3824	0.5773	0	prevalence_filter	HC vs ANX	0
1	0.5114	0.5096	1	prevalence_filter	HC vs ANX	0
2	0.7191	0.7844	2	prevalence_filter	HC vs ANX	0
3	0.6619	0.7593	3	prevalence_filter	HC vs ANX	0
4	0.6726	0.7852	4	prevalence_filter	HC vs ANX	0
0	0.4147	0.608	0	ridge_filter	HC vs ANX	0
1	0.446	0.4272	1	ridge_filter	HC vs ANX	0
2	0.7531	0.8528	2	ridge_filter	HC vs ANX	0
3	0.642	0.6734	3	ridge_filter	HC vs ANX	0
4	0.6071	0.7183	4	ridge_filter	HC vs ANX	0
0	0.5	0.6256	0	feature_importance	HC vs ANX	0
1	0.4972	0.4523	1	feature_importance	HC vs ANX	0
2	0.6512	0.7638	2	feature_importance	HC vs ANX	0
3	0.6165	0.6913	3	feature_importance	HC vs ANX	0
4	0.5833	0.6631	4	feature_importance	HC vs ANX	0
0	0.4471	0.6186	0	birdman	HC vs ANX	0
1	0.4261	0.4412	1	birdman	HC vs ANX	0
2	0.6142	0.7113	2	birdman	HC vs ANX	0
3	0.5455	0.6596	3	birdman	HC vs ANX	0
4	0.6577	0.7039	4	birdman	HC vs ANX	0
0	0.4746	0.5702	0	unfiltered	HC vs MDD	0
1	0.3442	0.6625	1	unfiltered	HC vs MDD	0
2	0.4558	0.6834	2	unfiltered	HC vs MDD	0
3	0.4636	0.6533	3	unfiltered	HC vs MDD	0
4	0.5974	0.7102	4	unfiltered	HC vs MDD	0
0	0.5032	0.5829	0	prevalence_filter	HC vs MDD	0
1	0.3692	0.6742	1	prevalence_filter	HC vs MDD	0
2	0.4942	0.7131	2	prevalence_filter	HC vs MDD	0
3	0.4073	0.638	3	prevalence_filter	HC vs MDD	0
4	0.5276	0.6838	4	prevalence_filter	HC vs MDD	0
0	0.4778	0.5959	0	ridge_filter	HC vs MDD	0
1	0.4558	0.7297	1	ridge_filter	HC vs MDD	0
2	0.5058	0.701	2	ridge_filter	HC vs MDD	0
3	0.5382	0.6867	3	ridge_filter	HC vs MDD	0
4	0.664	0.7511	4	ridge_filter	HC vs MDD	0
0	0.5302	0.6034	0	feature_importance	HC vs MDD	0
1	0.4788	0.7462	1	feature_importance	HC vs MDD	0
2	0.5404	0.7529	2	feature_importance	HC vs MDD	0
3	0.4182	0.6717	3	feature_importance	HC vs MDD	0
4	0.586	0.7145	4	feature_importance	HC vs MDD	0
0	0.4841	0.6202	0	birdman	HC vs MDD	0
1	0.5308	0.7592	1	birdman	HC vs MDD	0
2	0.6462	0.7886	2	birdman	HC vs MDD	0
3	0.4855	0.743	3	birdman	HC vs MDD	0
4	0.5617	0.6863	4	birdman	HC vs MDD	0
0	0.6701	0.8588	0	unfiltered	HC vs MDD&ANX	0
1	0.4852	0.4969	1	unfiltered	HC vs MDD&ANX	0
2	0.4719	0.5744	2	unfiltered	HC vs MDD&ANX	0
3	0.4583	0.5524	3	unfiltered	HC vs MDD&ANX	0
4	0.6806	0.5787	4	unfiltered	HC vs MDD&ANX	0
0	0.5938	0.7606	0	prevalence_filter	HC vs MDD&ANX	0
1	0.5385	0.5179	1	prevalence_filter	HC vs MDD&ANX	0
2	0.3875	0.5357	2	prevalence_filter	HC vs MDD&ANX	0
3	0.3814	0.4284	3	prevalence_filter	HC vs MDD&ANX	0
4	0.5833	0.5338	4	prevalence_filter	HC vs MDD&ANX	0
0	0.5521	0.7365	0	ridge_filter	HC vs MDD&ANX	0
1	0.5237	0.5011	1	ridge_filter	HC vs MDD&ANX	0
2	0.4656	0.577	2	ridge_filter	HC vs MDD&ANX	0
3	0.4135	0.4786	3	ridge_filter	HC vs MDD&ANX	0
4	0.6354	0.5814	4	ridge_filter	HC vs MDD&ANX	0
0	0.566	0.7922	0	feature_importance	HC vs MDD&ANX	0
1	0.6124	0.6214	1	feature_importance	HC vs MDD&ANX	0
2	0.4344	0.5722	2	feature_importance	HC vs MDD&ANX	0
3	0.375	0.4974	3	feature_importance	HC vs MDD&ANX	0
4	0.6424	0.4824	4	feature_importance	HC vs MDD&ANX	0
0	0.6458	0.8134	0	birdman	HC vs MDD&ANX	0
1	0.6065	0.6483	1	birdman	HC vs MDD&ANX	0
2	0.6062	0.7039	2	birdman	HC vs MDD&ANX	0
3	0.3942	0.4954	3	birdman	HC vs MDD&ANX	0
4	0.6181	0.5853	4	birdman	HC vs MDD&ANX	0
0	0.4286	0.4704	0	unfiltered	Unmedicated HC vs ANX	0
1	0.5556	0.44	1	unfiltered	Unmedicated HC vs ANX	0
2	0.3896	0.3705	2	unfiltered	Unmedicated HC vs ANX	0
3	0.5649	0.4464	3	unfiltered	Unmedicated HC vs ANX	0
4	0.2562	0.451	4	unfiltered	Unmedicated HC vs ANX	0
0	0.4357	0.2817	0	prevalence_filter	Unmedicated HC vs ANX	0
1	0.4583	0.3609	1	prevalence_filter	Unmedicated HC vs ANX	0
2	0.3442	0.3449	2	prevalence_filter	Unmedicated HC vs ANX	0
3	0.5	0.4391	3	prevalence_filter	Unmedicated HC vs ANX	0
4	0.3938	0.5812	4	prevalence_filter	Unmedicated HC vs ANX	0
0	0.5571	0.4856	0	ridge_filter	Unmedicated HC vs ANX	0
1	0.6389	0.5301	1	ridge_filter	Unmedicated HC vs ANX	0
2	0.3506	0.3627	2	ridge_filter	Unmedicated HC vs ANX	0
3	0.5	0.4391	3	ridge_filter	Unmedicated HC vs ANX	0
4	0.2812	0.4825	4	ridge_filter	Unmedicated HC vs ANX	0
0	0.5214	0.3136	0	feature_importance	Unmedicated HC vs ANX	0
1	0.4792	0.4498	1	feature_importance	Unmedicated HC vs ANX	0
2	0.2987	0.3303	2	feature_importance	Unmedicated HC vs ANX	0
3	0.6623	0.5906	3	feature_importance	Unmedicated HC vs ANX	0
4	0.3	0.4758	4	feature_importance	Unmedicated HC vs ANX	0
0	0.6	0.6026	0	birdman	Unmedicated HC vs ANX	0
1	0.7222	0.5833	1	birdman	Unmedicated HC vs ANX	0
2	0.5	0.5209	2	birdman	Unmedicated HC vs ANX	0
3	0.7208	0.6529	3	birdman	Unmedicated HC vs ANX	0
4	0.5625	0.7221	4	birdman	Unmedicated HC vs ANX	0
0	0.4667	0.6075	0	unfiltered	Unmedicated HC vs MDD	0
1	0.575	0.5599	1	unfiltered	Unmedicated HC vs MDD	0
2	0.6597	0.6849	2	unfiltered	Unmedicated HC vs MDD	0
3	0.5071	0.5924	3	unfiltered	Unmedicated HC vs MDD	0
4	0.5214	0.5746	4	unfiltered	Unmedicated HC vs MDD	0
0	0.6267	0.7645	0	prevalence_filter	Unmedicated HC vs MDD	0
1	0.6143	0.5848	1	prevalence_filter	Unmedicated HC vs MDD	0
2	0.4097	0.4711	2	prevalence_filter	Unmedicated HC vs MDD	0
3	0.6571	0.7113	3	prevalence_filter	Unmedicated HC vs MDD	0
4	0.5679	0.6994	4	prevalence_filter	Unmedicated HC vs MDD	0
0	0.4833	0.6127	0	ridge_filter	Unmedicated HC vs MDD	0
1	0.5857	0.5571	1	ridge_filter	Unmedicated HC vs MDD	0
2	0.6007	0.618	2	ridge_filter	Unmedicated HC vs MDD	0
3	0.5214	0.6338	3	ridge_filter	Unmedicated HC vs MDD	0
4	0.5071	0.6459	4	ridge_filter	Unmedicated HC vs MDD	0
0	0.6233	0.7244	0	feature_importance	Unmedicated HC vs MDD	0
1	0.5393	0.455	1	feature_importance	Unmedicated HC vs MDD	0
2	0.6319	0.583	2	feature_importance	Unmedicated HC vs MDD	0
3	0.65	0.74	3	feature_importance	Unmedicated HC vs MDD	0
4	0.5571	0.6476	4	feature_importance	Unmedicated HC vs MDD	0
0	0.6033	0.7767	0	birdman	Unmedicated HC vs MDD	0
1	0.475	0.4786	1	birdman	Unmedicated HC vs MDD	0
2	0.6632	0.7034	2	birdman	Unmedicated HC vs MDD	0
3	0.7714	0.838	3	birdman	Unmedicated HC vs MDD	0
4	0.6929	0.7792	4	birdman	Unmedicated HC vs MDD	0
0	0.5779	0.5289	0	unfiltered	Unmedicated HC vs MDD&ANX	0
1	0.5195	0.4498	1	unfiltered	Unmedicated HC vs MDD&ANX	0
2	0.7778	0.7547	2	unfiltered	Unmedicated HC vs MDD&ANX	0
3	0.4156	0.3845	3	unfiltered	Unmedicated HC vs MDD&ANX	0
4	0.4351	0.3995	4	unfiltered	Unmedicated HC vs MDD&ANX	0
0	0.5714	0.5264	0	prevalence_filter	Unmedicated HC vs MDD&ANX	0
1	0.5	0.4095	1	prevalence_filter	Unmedicated HC vs MDD&ANX	0
2	0.5764	0.5437	2	prevalence_filter	Unmedicated HC vs MDD&ANX	0
3	0.5779	0.5444	3	prevalence_filter	Unmedicated HC vs MDD&ANX	0
4	0.3961	0.3836	4	prevalence_filter	Unmedicated HC vs MDD&ANX	0
0	0.487	0.5123	0	ridge_filter	Unmedicated HC vs MDD&ANX	0
1	0.6104	0.5641	1	ridge_filter	Unmedicated HC vs MDD&ANX	0
2	0.625	0.5466	2	ridge_filter	Unmedicated HC vs MDD&ANX	0
3	0.5714	0.4716	3	ridge_filter	Unmedicated HC vs MDD&ANX	0
4	0.5649	0.4909	4	ridge_filter	Unmedicated HC vs MDD&ANX	0
0	0.5584	0.585	0	feature_importance	Unmedicated HC vs MDD&ANX	0
1	0.487	0.4715	1	feature_importance	Unmedicated HC vs MDD&ANX	0
2	0.5833	0.4979	2	feature_importance	Unmedicated HC vs MDD&ANX	0
3	0.5455	0.428	3	feature_importance	Unmedicated HC vs MDD&ANX	0
4	0.4286	0.4922	4	feature_importance	Unmedicated HC vs MDD&ANX	0
0	0.6558	0.6564	0	birdman	Unmedicated HC vs MDD&ANX	0
1	0.7078	0.6669	1	birdman	Unmedicated HC vs MDD&ANX	0
2	0.6458	0.5793	2	birdman	Unmedicated HC vs MDD&ANX	0
3	0.5455	0.5159	3	birdman	Unmedicated HC vs MDD&ANX	0
4	0.5	0.5379	4	birdman	Unmedicated HC vs MDD&ANX	0
0	0.5243	0.579	0	unfiltered	Unmedicated vs Antidepressants	0
1	0.5379	0.5288	1	unfiltered	Unmedicated vs Antidepressants	0
2	0.7192	0.3394	2	unfiltered	Unmedicated vs Antidepressants	0
3	0.6346	0.4745	3	unfiltered	Unmedicated vs Antidepressants	0
4	0.799	0.2007	4	unfiltered	Unmedicated vs Antidepressants	0
0	0.5764	0.4939	0	prevalence_filter	Unmedicated vs Antidepressants	0
1	0.5871	0.4775	1	prevalence_filter	Unmedicated vs Antidepressants	0
2	0.5885	0.4893	2	prevalence_filter	Unmedicated vs Antidepressants	0
3	0.6654	0.4503	3	prevalence_filter	Unmedicated vs Antidepressants	0
4	0.7255	0.2313	4	prevalence_filter	Unmedicated vs Antidepressants	0
0	0.566	0.484	0	ridge_filter	Unmedicated vs Antidepressants	0
1	0.5076	0.6043	1	ridge_filter	Unmedicated vs Antidepressants	0
2	0.5846	0.415	2	ridge_filter	Unmedicated vs Antidepressants	0
3	0.6692	0.4538	3	ridge_filter	Unmedicated vs Antidepressants	0
4	0.8775	0.1783	4	ridge_filter	Unmedicated vs Antidepressants	0
0	0.559	0.5742	0	feature_importance	Unmedicated vs Antidepressants	0
1	0.5985	0.488	1	feature_importance	Unmedicated vs Antidepressants	0
2	0.7038	0.3551	2	feature_importance	Unmedicated vs Antidepressants	0
3	0.6577	0.4974	3	feature_importance	Unmedicated vs Antidepressants	0
4	0.8186	0.1881	4	feature_importance	Unmedicated vs Antidepressants	0
0	0.5174	0.5656	0	birdman	Unmedicated vs Antidepressants	0
1	0.5947	0.5233	1	birdman	Unmedicated vs Antidepressants	0
2	0.7231	0.3694	2	birdman	Unmedicated vs Antidepressants	0
3	0.5231	0.422	3	birdman	Unmedicated vs Antidepressants	0
4	0.7304	0.2171	4	birdman	Unmedicated vs Antidepressants	0
0	0.467	0.55	0	unfiltered	HC vs ANX	1
1	0.6236	0.6545	1	unfiltered	HC vs ANX	1
2	0.5306	0.5655	2	unfiltered	HC vs ANX	1
3	0.55	0.6361	3	unfiltered	HC vs ANX	1
4	0.6399	0.671	4	unfiltered	HC vs ANX	1
0	0.4121	0.4757	0	prevalence_filter	HC vs ANX	1
1	0.5879	0.6542	1	prevalence_filter	HC vs ANX	1
2	0.5833	0.6609	2	prevalence_filter	HC vs ANX	1
3	0.6912	0.809	3	prevalence_filter	HC vs ANX	1
4	0.6429	0.6425	4	prevalence_filter	HC vs ANX	1
0	0.4286	0.4824	0	ridge_filter	HC vs ANX	1
1	0.533	0.6034	1	ridge_filter	HC vs ANX	1
2	0.5472	0.6218	2	ridge_filter	HC vs ANX	1
3	0.6765	0.8277	3	ridge_filter	HC vs ANX	1
4	0.6161	0.6489	4	ridge_filter	HC vs ANX	1
0	0.489	0.5649	0	feature_importance	HC vs ANX	1
1	0.5027	0.5459	1	feature_importance	HC vs ANX	1
2	0.5	0.5559	2	feature_importance	HC vs ANX	1
3	0.5765	0.7682	3	feature_importance	HC vs ANX	1
4	0.631	0.645	4	feature_importance	HC vs ANX	1
0	0.4423	0.518	0	birdman	HC vs ANX	1
1	0.5742	0.6897	1	birdman	HC vs ANX	1
2	0.4583	0.5458	2	birdman	HC vs ANX	1
3	0.7824	0.8808	3	birdman	HC vs ANX	1
4	0.6071	0.618	4	birdman	HC vs ANX	1
0	0.5212	0.7618	0	unfiltered	HC vs MDD	1
1	0.4383	0.5631	1	unfiltered	HC vs MDD	1
2	0.6672	0.732	2	unfiltered	HC vs MDD	1
3	0.3404	0.6454	3	unfiltered	HC vs MDD	1
4	0.699	0.7926	4	unfiltered	HC vs MDD	1
0	0.4308	0.694	0	prevalence_filter	HC vs MDD	1
1	0.4854	0.6202	1	prevalence_filter	HC vs MDD	1
2	0.5452	0.6514	2	prevalence_filter	HC vs MDD	1
3	0.2962	0.6758	3	prevalence_filter	HC vs MDD	1
4	0.6472	0.802	4	prevalence_filter	HC vs MDD	1
0	0.5096	0.7346	0	ridge_filter	HC vs MDD	1
1	0.5179	0.6118	1	ridge_filter	HC vs MDD	1
2	0.5318	0.685	2	ridge_filter	HC vs MDD	1
3	0.2827	0.6606	3	ridge_filter	HC vs MDD	1
4	0.6605	0.8109	4	ridge_filter	HC vs MDD	1
0	0.5808	0.7713	0	feature_importance	HC vs MDD	1
1	0.5276	0.613	1	feature_importance	HC vs MDD	1
2	0.5251	0.6948	2	feature_importance	HC vs MDD	1
3	0.2865	0.6832	3	feature_importance	HC vs MDD	1
4	0.7575	0.8588	4	feature_importance	HC vs MDD	1
0	0.4269	0.7367	0	birdman	HC vs MDD	1
1	0.586	0.7075	1	birdman	HC vs MDD	1
2	0.5017	0.6386	2	birdman	HC vs MDD	1
3	0.3731	0.7331	3	birdman	HC vs MDD	1
4	0.6672	0.7764	4	birdman	HC vs MDD	1
0	0.6006	0.5673	0	unfiltered	HC vs MDD&ANX	1
1	0.6429	0.7039	1	unfiltered	HC vs MDD&ANX	1
2	0.5938	0.7419	2	unfiltered	HC vs MDD&ANX	1
3	0.5929	0.6487	3	unfiltered	HC vs MDD&ANX	1
4	0.2981	0.3833	4	unfiltered	HC vs MDD&ANX	1
0	0.5296	0.5107	0	prevalence_filter	HC vs MDD&ANX	1
1	0.6101	0.5751	1	prevalence_filter	HC vs MDD&ANX	1
2	0.5438	0.7041	2	prevalence_filter	HC vs MDD&ANX	1
3	0.6571	0.6663	3	prevalence_filter	HC vs MDD&ANX	1
4	0.391	0.4386	4	prevalence_filter	HC vs MDD&ANX	1
0	0.5178	0.5123	0	ridge_filter	HC vs MDD&ANX	1
1	0.5446	0.5828	1	ridge_filter	HC vs MDD&ANX	1
2	0.5406	0.6978	2	ridge_filter	HC vs MDD&ANX	1
3	0.5897	0.5743	3	ridge_filter	HC vs MDD&ANX	1
4	0.3494	0.4212	4	ridge_filter	HC vs MDD&ANX	1
0	0.5651	0.5681	0	feature_importance	HC vs MDD&ANX	1
1	0.753	0.7804	1	feature_importance	HC vs MDD&ANX	1
2	0.525	0.6966	2	feature_importance	HC vs MDD&ANX	1
3	0.6058	0.6506	3	feature_importance	HC vs MDD&ANX	1
4	0.4295	0.4598	4	feature_importance	HC vs MDD&ANX	1
0	0.5237	0.5504	0	birdman	HC vs MDD&ANX	1
1	0.6964	0.78	1	birdman	HC vs MDD&ANX	1
2	0.4812	0.687	2	birdman	HC vs MDD&ANX	1
3	0.7179	0.6531	3	birdman	HC vs MDD&ANX	1
4	0.4455	0.5056	4	birdman	HC vs MDD&ANX	1
0	0.5444	0.5928	0	unfiltered	Unmedicated HC vs ANX	1
1	0.4812	0.4449	1	unfiltered	Unmedicated HC vs ANX	1
2	0.5231	0.3196	2	unfiltered	Unmedicated HC vs ANX	1
3	0.5714	0.4522	3	unfiltered	Unmedicated HC vs ANX	1
4	0.5615	0.4796	4	unfiltered	Unmedicated HC vs ANX	1
0	0.6722	0.7247	0	prevalence_filter	Unmedicated HC vs ANX	1
1	0.6188	0.6047	1	prevalence_filter	Unmedicated HC vs ANX	1
2	0.3692	0.2995	2	prevalence_filter	Unmedicated HC vs ANX	1
3	0.5325	0.4399	3	prevalence_filter	Unmedicated HC vs ANX	1
4	0.5462	0.464	4	prevalence_filter	Unmedicated HC vs ANX	1
0	0.7056	0.6988	0	ridge_filter	Unmedicated HC vs ANX	1
1	0.5688	0.5291	1	ridge_filter	Unmedicated HC vs ANX	1
2	0.4538	0.4193	2	ridge_filter	Unmedicated HC vs ANX	1
3	0.4351	0.3706	3	ridge_filter	Unmedicated HC vs ANX	1
4	0.6923	0.5222	4	ridge_filter	Unmedicated HC vs ANX	1
0	0.5	0.5825	0	feature_importance	Unmedicated HC vs ANX	1
1	0.5375	0.4793	1	feature_importance	Unmedicated HC vs ANX	1
2	0.4154	0.4101	2	feature_importance	Unmedicated HC vs ANX	1
3	0.4675	0.4084	3	feature_importance	Unmedicated HC vs ANX	1
4	0.3231	0.2388	4	feature_importance	Unmedicated HC vs ANX	1
0	0.6722	0.6484	0	birdman	Unmedicated HC vs ANX	1
1	0.6375	0.6703	1	birdman	Unmedicated HC vs ANX	1
2	0.4769	0.4363	2	birdman	Unmedicated HC vs ANX	1
3	0.5519	0.4383	3	birdman	Unmedicated HC vs ANX	1
4	0.7615	0.5657	4	birdman	Unmedicated HC vs ANX	1
0	0.6771	0.8416	0	unfiltered	Unmedicated HC vs MDD	1
1	0.5278	0.5375	1	unfiltered	Unmedicated HC vs MDD	1
2	0.6641	0.7967	2	unfiltered	Unmedicated HC vs MDD	1
3	0.463	0.3631	3	unfiltered	Unmedicated HC vs MDD	1
4	0.3993	0.4601	4	unfiltered	Unmedicated HC vs MDD	1
0	0.5208	0.662	0	prevalence_filter	Unmedicated HC vs MDD	1
1	0.5	0.6262	1	prevalence_filter	Unmedicated HC vs MDD	1
2	0.5859	0.7732	2	prevalence_filter	Unmedicated HC vs MDD	1
3	0.7111	0.6195	3	prevalence_filter	Unmedicated HC vs MDD	1
4	0.4062	0.4617	4	prevalence_filter	Unmedicated HC vs MDD	1
0	0.6389	0.7667	0	ridge_filter	Unmedicated HC vs MDD	1
1	0.6007	0.6493	1	ridge_filter	Unmedicated HC vs MDD	1
2	0.6328	0.7531	2	ridge_filter	Unmedicated HC vs MDD	1
3	0.6259	0.5424	3	ridge_filter	Unmedicated HC vs MDD	1
4	0.5382	0.5383	4	ridge_filter	Unmedicated HC vs MDD	1
0	0.6597	0.7743	0	feature_importance	Unmedicated HC vs MDD	1
1	0.566	0.6089	1	feature_importance	Unmedicated HC vs MDD	1
2	0.5391	0.7256	2	feature_importance	Unmedicated HC vs MDD	1
3	0.4852	0.4641	3	feature_importance	Unmedicated HC vs MDD	1
4	0.6076	0.6039	4	feature_importance	Unmedicated HC vs MDD	1
0	0.6806	0.8035	0	birdman	Unmedicated HC vs MDD	1
1	0.6181	0.6789	1	birdman	Unmedicated HC vs MDD	1
2	0.5586	0.7125	2	birdman	Unmedicated HC vs MDD	1
3	0.4667	0.3879	3	birdman	Unmedicated HC vs MDD	1
4	0.4514	0.5279	4	birdman	Unmedicated HC vs MDD	1
0	0.4221	0.3715	0	unfiltered	Unmedicated HC vs MDD&ANX	1
1	0.7963	0.7368	1	unfiltered	Unmedicated HC vs MDD&ANX	1
2	0.1597	0.2388	2	unfiltered	Unmedicated HC vs MDD&ANX	1
3	0.513	0.4505	3	unfiltered	Unmedicated HC vs MDD&ANX	1
4	0.5692	0.417	4	unfiltered	Unmedicated HC vs MDD&ANX	1
0	0.4091	0.3709	0	prevalence_filter	Unmedicated HC vs MDD&ANX	1
1	0.7716	0.766	1	prevalence_filter	Unmedicated HC vs MDD&ANX	1
2	0.25	0.2657	2	prevalence_filter	Unmedicated HC vs MDD&ANX	1
3	0.3701	0.344	3	prevalence_filter	Unmedicated HC vs MDD&ANX	1
4	0.6231	0.5138	4	prevalence_filter	Unmedicated HC vs MDD&ANX	1
0	0.5714	0.5636	0	ridge_filter	Unmedicated HC vs MDD&ANX	1
1	0.7037	0.7003	1	ridge_filter	Unmedicated HC vs MDD&ANX	1
2	0.2083	0.2528	2	ridge_filter	Unmedicated HC vs MDD&ANX	1
3	0.6364	0.5612	3	ridge_filter	Unmedicated HC vs MDD&ANX	1
4	0.6615	0.5413	4	ridge_filter	Unmedicated HC vs MDD&ANX	1
0	0.5844	0.5264	0	feature_importance	Unmedicated HC vs MDD&ANX	1
1	0.6543	0.6421	1	feature_importance	Unmedicated HC vs MDD&ANX	1
2	0.1806	0.2533	2	feature_importance	Unmedicated HC vs MDD&ANX	1
3	0.4481	0.4021	3	feature_importance	Unmedicated HC vs MDD&ANX	1
4	0.4692	0.4271	4	feature_importance	Unmedicated HC vs MDD&ANX	1
0	0.7013	0.6664	0	birdman	Unmedicated HC vs MDD&ANX	1
1	0.6543	0.7926	1	birdman	Unmedicated HC vs MDD&ANX	1
2	0.5139	0.3488	2	birdman	Unmedicated HC vs MDD&ANX	1
3	0.6234	0.4927	3	birdman	Unmedicated HC vs MDD&ANX	1
4	0.6923	0.5442	4	birdman	Unmedicated HC vs MDD&ANX	1
0	0.725	0.3274	0	unfiltered	Unmedicated vs Antidepressants	1
1	0.746	0.3813	1	unfiltered	Unmedicated vs Antidepressants	1
2	0.7311	0.3886	2	unfiltered	Unmedicated vs Antidepressants	1
3	0.6151	0.3635	3	unfiltered	Unmedicated vs Antidepressants	1
4	0.3106	0.6274	4	unfiltered	Unmedicated vs Antidepressants	1
0	0.7357	0.3294	0	prevalence_filter	Unmedicated vs Antidepressants	1
1	0.6389	0.3471	1	prevalence_filter	Unmedicated vs Antidepressants	1
2	0.6932	0.4115	2	prevalence_filter	Unmedicated vs Antidepressants	1
3	0.4048	0.5106	3	prevalence_filter	Unmedicated vs Antidepressants	1
4	0.3826	0.5785	4	prevalence_filter	Unmedicated vs Antidepressants	1
0	0.7357	0.3311	0	ridge_filter	Unmedicated vs Antidepressants	1
1	0.7183	0.3387	1	ridge_filter	Unmedicated vs Antidepressants	1
2	0.7955	0.3555	2	ridge_filter	Unmedicated vs Antidepressants	1
3	0.4762	0.5034	3	ridge_filter	Unmedicated vs Antidepressants	1
4	0.375	0.5748	4	ridge_filter	Unmedicated vs Antidepressants	1
0	0.7036	0.3355	0	feature_importance	Unmedicated vs Antidepressants	1
1	0.6508	0.4167	1	feature_importance	Unmedicated vs Antidepressants	1
2	0.6667	0.4253	2	feature_importance	Unmedicated vs Antidepressants	1
3	0.5952	0.3636	3	feature_importance	Unmedicated vs Antidepressants	1
4	0.4053	0.5705	4	feature_importance	Unmedicated vs Antidepressants	1
0	0.7179	0.3398	0	birdman	Unmedicated vs Antidepressants	1
1	0.6429	0.4131	1	birdman	Unmedicated vs Antidepressants	1
2	0.6818	0.4039	2	birdman	Unmedicated vs Antidepressants	1
3	0.6468	0.338	3	birdman	Unmedicated vs Antidepressants	1
4	0.4167	0.5637	4	birdman	Unmedicated vs Antidepressants	1
0	0.483	0.5876	0	unfiltered	HC vs ANX	2
1	0.4306	0.5779	1	unfiltered	HC vs ANX	2
2	0.7955	0.8125	2	unfiltered	HC vs ANX	2
3	0.5389	0.6308	3	unfiltered	HC vs ANX	2
4	0.5327	0.5955	4	unfiltered	HC vs ANX	2
0	0.4716	0.5631	0	prevalence_filter	HC vs ANX	2
1	0.4306	0.5653	1	prevalence_filter	HC vs ANX	2
2	0.6903	0.7701	2	prevalence_filter	HC vs ANX	2
3	0.4861	0.625	3	prevalence_filter	HC vs ANX	2
4	0.5863	0.6509	4	prevalence_filter	HC vs ANX	2
0	0.4943	0.5838	0	ridge_filter	HC vs ANX	2
1	0.4667	0.5526	1	ridge_filter	HC vs ANX	2
2	0.7756	0.8123	2	ridge_filter	HC vs ANX	2
3	0.5972	0.6896	3	ridge_filter	HC vs ANX	2
4	0.6161	0.669	4	ridge_filter	HC vs ANX	2
0	0.4375	0.5527	0	feature_importance	HC vs ANX	2
1	0.5028	0.5815	1	feature_importance	HC vs ANX	2
2	0.7159	0.7624	2	feature_importance	HC vs ANX	2
3	0.5333	0.6795	3	feature_importance	HC vs ANX	2
4	0.6518	0.6127	4	feature_importance	HC vs ANX	2
0	0.4688	0.6424	0	birdman	HC vs ANX	2
1	0.3944	0.5283	1	birdman	HC vs ANX	2
2	0.6705	0.7318	2	birdman	HC vs ANX	2
3	0.5333	0.5885	3	birdman	HC vs ANX	2
4	0.5744	0.6139	4	birdman	HC vs ANX	2
0	0.4873	0.6695	0	unfiltered	HC vs MDD	2
1	0.5602	0.7253	1	unfiltered	HC vs MDD	2
2	0.6618	0.8094	2	unfiltered	HC vs MDD	2
3	0.3727	0.612	3	unfiltered	HC vs MDD	2
4	0.5406	0.6741	4	unfiltered	HC vs MDD	2
0	0.4909	0.7015	0	prevalence_filter	HC vs MDD	2
1	0.5753	0.7275	1	prevalence_filter	HC vs MDD	2
2	0.5036	0.7519	2	prevalence_filter	HC vs MDD	2
3	0.4545	0.6496	3	prevalence_filter	HC vs MDD	2
4	0.5179	0.6246	4	prevalence_filter	HC vs MDD	2
0	0.5127	0.6877	0	ridge_filter	HC vs MDD	2
1	0.6321	0.7859	1	ridge_filter	HC vs MDD	2
2	0.6455	0.8155	2	ridge_filter	HC vs MDD	2
3	0.4764	0.671	3	ridge_filter	HC vs MDD	2
4	0.461	0.6356	4	ridge_filter	HC vs MDD	2
0	0.5291	0.7453	0	feature_importance	HC vs MDD	2
1	0.6706	0.8079	1	feature_importance	HC vs MDD	2
2	0.5673	0.7207	2	feature_importance	HC vs MDD	2
3	0.4818	0.6738	3	feature_importance	HC vs MDD	2
4	0.5455	0.6437	4	feature_importance	HC vs MDD	2
0	0.5545	0.7663	0	birdman	HC vs MDD	2
1	0.6087	0.7528	1	birdman	HC vs MDD	2
2	0.4255	0.6813	2	birdman	HC vs MDD	2
3	0.4236	0.6992	3	birdman	HC vs MDD	2
4	0.6477	0.7191	4	birdman	HC vs MDD	2
0	0.4405	0.5815	0	unfiltered	HC vs MDD&ANX	2
1	0.4188	0.5545	1	unfiltered	HC vs MDD&ANX	2
2	0.5089	0.5272	2	unfiltered	HC vs MDD&ANX	2
3	0.3974	0.6073	3	unfiltered	HC vs MDD&ANX	2
4	0.7244	0.7362	4	unfiltered	HC vs MDD&ANX	2
0	0.4286	0.4945	0	prevalence_filter	HC vs MDD&ANX	2
1	0.3531	0.5244	1	prevalence_filter	HC vs MDD&ANX	2
2	0.4556	0.5193	2	prevalence_filter	HC vs MDD&ANX	2
3	0.4679	0.5841	3	prevalence_filter	HC vs MDD&ANX	2
4	0.7019	0.7765	4	prevalence_filter	HC vs MDD&ANX	2
0	0.4583	0.5083	0	ridge_filter	HC vs MDD&ANX	2
1	0.325	0.5545	1	ridge_filter	HC vs MDD&ANX	2
2	0.5	0.5753	2	ridge_filter	HC vs MDD&ANX	2
3	0.4455	0.5333	3	ridge_filter	HC vs MDD&ANX	2
4	0.7468	0.7333	4	ridge_filter	HC vs MDD&ANX	2
0	0.4881	0.5548	0	feature_importance	HC vs MDD&ANX	2
1	0.4438	0.5902	1	feature_importance	HC vs MDD&ANX	2
2	0.568	0.6514	2	feature_importance	HC vs MDD&ANX	2
3	0.375	0.4949	3	feature_importance	HC vs MDD&ANX	2
4	0.8397	0.7497	4	feature_importance	HC vs MDD&ANX	2
0	0.4286	0.5569	0	birdman	HC vs MDD&ANX	2
1	0.5906	0.6716	1	birdman	HC vs MDD&ANX	2
2	0.5385	0.5971	2	birdman	HC vs MDD&ANX	2
3	0.4808	0.5145	3	birdman	HC vs MDD&ANX	2
4	0.7436	0.7576	4	birdman	HC vs MDD&ANX	2
0	0.4345	0.4669	0	unfiltered	Unmedicated HC vs ANX	2
1	0.5	0.3966	1	unfiltered	Unmedicated HC vs ANX	2
2	0.5231	0.4722	2	unfiltered	Unmedicated HC vs ANX	2
3	0.5649	0.5233	3	unfiltered	Unmedicated HC vs ANX	2
4	0.3687	0.5042	4	unfiltered	Unmedicated HC vs ANX	2
0	0.5476	0.5674	0	prevalence_filter	Unmedicated HC vs ANX	2
1	0.375	0.3336	1	prevalence_filter	Unmedicated HC vs ANX	2
2	0.5077	0.4556	2	prevalence_filter	Unmedicated HC vs ANX	2
3	0.5584	0.5746	3	prevalence_filter	Unmedicated HC vs ANX	2
4	0.3313	0.468	4	prevalence_filter	Unmedicated HC vs ANX	2
0	0.6429	0.5747	0	ridge_filter	Unmedicated HC vs ANX	2
1	0.4583	0.3944	1	ridge_filter	Unmedicated HC vs ANX	2
2	0.6615	0.5556	2	ridge_filter	Unmedicated HC vs ANX	2
3	0.5455	0.5254	3	ridge_filter	Unmedicated HC vs ANX	2
4	0.4688	0.5361	4	ridge_filter	Unmedicated HC vs ANX	2
0	0.6131	0.4679	0	feature_importance	Unmedicated HC vs ANX	2
1	0.4167	0.3356	1	feature_importance	Unmedicated HC vs ANX	2
2	0.5846	0.4722	2	feature_importance	Unmedicated HC vs ANX	2
3	0.6234	0.55	3	feature_importance	Unmedicated HC vs ANX	2
4	0.475	0.582	4	feature_importance	Unmedicated HC vs ANX	2
0	0.7024	0.6419	0	birdman	Unmedicated HC vs ANX	2
1	0.5	0.3968	1	birdman	Unmedicated HC vs ANX	2
2	0.7308	0.7333	2	birdman	Unmedicated HC vs ANX	2
3	0.7403	0.6787	3	birdman	Unmedicated HC vs ANX	2
4	0.55	0.6053	4	birdman	Unmedicated HC vs ANX	2
0	0.6985	0.8468	0	unfiltered	Unmedicated HC vs MDD	2
1	0.451	0.5054	1	unfiltered	Unmedicated HC vs MDD	2
2	0.5104	0.5451	2	unfiltered	Unmedicated HC vs MDD	2
3	0.4727	0.3183	3	unfiltered	Unmedicated HC vs MDD	2
4	0.4778	0.659	4	unfiltered	Unmedicated HC vs MDD	2
0	0.6691	0.7696	0	prevalence_filter	Unmedicated HC vs MDD	2
1	0.5594	0.5741	1	prevalence_filter	Unmedicated HC vs MDD	2
2	0.5729	0.6559	2	prevalence_filter	Unmedicated HC vs MDD	2
3	0.4336	0.4035	3	prevalence_filter	Unmedicated HC vs MDD	2
4	0.5185	0.615	4	prevalence_filter	Unmedicated HC vs MDD	2
0	0.6471	0.7217	0	ridge_filter	Unmedicated HC vs MDD	2
1	0.6119	0.6901	1	ridge_filter	Unmedicated HC vs MDD	2
2	0.4687	0.4873	2	ridge_filter	Unmedicated HC vs MDD	2
3	0.5977	0.5002	3	ridge_filter	Unmedicated HC vs MDD	2
4	0.5407	0.7106	4	ridge_filter	Unmedicated HC vs MDD	2
0	0.5735	0.7228	0	feature_importance	Unmedicated HC vs MDD	2
1	0.4755	0.5509	1	feature_importance	Unmedicated HC vs MDD	2
2	0.5312	0.5206	2	feature_importance	Unmedicated HC vs MDD	2
3	0.5352	0.4073	3	feature_importance	Unmedicated HC vs MDD	2
4	0.6148	0.7039	4	feature_importance	Unmedicated HC vs MDD	2
0	0.6985	0.8384	0	birdman	Unmedicated HC vs MDD	2
1	0.6958	0.7182	1	birdman	Unmedicated HC vs MDD	2
2	0.5521	0.5564	2	birdman	Unmedicated HC vs MDD	2
3	0.6641	0.4477	3	birdman	Unmedicated HC vs MDD	2
4	0.5926	0.7878	4	birdman	Unmedicated HC vs MDD	2
0	0.6597	0.596	0	unfiltered	Unmedicated HC vs MDD&ANX	2
1	0.4688	0.4539	1	unfiltered	Unmedicated HC vs MDD&ANX	2
2	0.3769	0.2708	2	unfiltered	Unmedicated HC vs MDD&ANX	2
3	0.5357	0.3431	3	unfiltered	Unmedicated HC vs MDD&ANX	2
4	0.4091	0.5669	4	unfiltered	Unmedicated HC vs MDD&ANX	2
0	0.6111	0.4467	0	prevalence_filter	Unmedicated HC vs MDD&ANX	2
1	0.5125	0.5722	1	prevalence_filter	Unmedicated HC vs MDD&ANX	2
2	0.5615	0.3195	2	prevalence_filter	Unmedicated HC vs MDD&ANX	2
3	0.5	0.4556	3	prevalence_filter	Unmedicated HC vs MDD&ANX	2
4	0.1818	0.4692	4	prevalence_filter	Unmedicated HC vs MDD&ANX	2
0	0.6875	0.6051	0	ridge_filter	Unmedicated HC vs MDD&ANX	2
1	0.5125	0.6153	1	ridge_filter	Unmedicated HC vs MDD&ANX	2
2	0.3	0.2289	2	ridge_filter	Unmedicated HC vs MDD&ANX	2
3	0.5357	0.3047	3	ridge_filter	Unmedicated HC vs MDD&ANX	2
4	0.4675	0.5883	4	ridge_filter	Unmedicated HC vs MDD&ANX	2
0	0.5625	0.5268	0	feature_importance	Unmedicated HC vs MDD&ANX	2
1	0.5188	0.5862	1	feature_importance	Unmedicated HC vs MDD&ANX	2
2	0.5154	0.3549	2	feature_importance	Unmedicated HC vs MDD&ANX	2
3	0.5893	0.4154	3	feature_importance	Unmedicated HC vs MDD&ANX	2
4	0.3961	0.5767	4	feature_importance	Unmedicated HC vs MDD&ANX	2
0	0.6944	0.5742	0	birdman	Unmedicated HC vs MDD&ANX	2
1	0.575	0.6109	1	birdman	Unmedicated HC vs MDD&ANX	2
2	0.6769	0.6189	2	birdman	Unmedicated HC vs MDD&ANX	2
3	0.4643	0.3524	3	birdman	Unmedicated HC vs MDD&ANX	2
4	0.526	0.657	4	birdman	Unmedicated HC vs MDD&ANX	2
0	0.8429	0.2931	0	unfiltered	Unmedicated vs Antidepressants	2
1	0.5516	0.4938	1	unfiltered	Unmedicated vs Antidepressants	2
2	0.6154	0.4983	2	unfiltered	Unmedicated vs Antidepressants	2
3	0.75	0.2641	3	unfiltered	Unmedicated vs Antidepressants	2
4	0.5269	0.4508	4	unfiltered	Unmedicated vs Antidepressants	2
0	0.8786	0.2854	0	prevalence_filter	Unmedicated vs Antidepressants	2
1	0.6071	0.4508	1	prevalence_filter	Unmedicated vs Antidepressants	2
2	0.5885	0.5376	2	prevalence_filter	Unmedicated vs Antidepressants	2
3	0.7	0.3015	3	prevalence_filter	Unmedicated vs Antidepressants	2
4	0.4769	0.4768	4	prevalence_filter	Unmedicated vs Antidepressants	2
0	0.9036	0.2822	0	ridge_filter	Unmedicated vs Antidepressants	2
1	0.6667	0.3569	1	ridge_filter	Unmedicated vs Antidepressants	2
2	0.6423	0.5249	2	ridge_filter	Unmedicated vs Antidepressants	2
3	0.7833	0.265	3	ridge_filter	Unmedicated vs Antidepressants	2
4	0.3885	0.6358	4	ridge_filter	Unmedicated vs Antidepressants	2
0	0.875	0.2908	0	feature_importance	Unmedicated vs Antidepressants	2
1	0.627	0.3742	1	feature_importance	Unmedicated vs Antidepressants	2
2	0.5923	0.5132	2	feature_importance	Unmedicated vs Antidepressants	2
3	0.6875	0.2822	3	feature_importance	Unmedicated vs Antidepressants	2
4	0.4846	0.5098	4	feature_importance	Unmedicated vs Antidepressants	2
0	0.85	0.2974	0	birdman	Unmedicated vs Antidepressants	2
1	0.7222	0.3041	1	birdman	Unmedicated vs Antidepressants	2
2	0.6731	0.4835	2	birdman	Unmedicated vs Antidepressants	2
3	0.6833	0.283	3	birdman	Unmedicated vs Antidepressants	2
4	0.4731	0.5732	4	birdman	Unmedicated vs Antidepressants	2
0	0.5324	0.6966	0	unfiltered	HC vs ANX	3
1	0.5401	0.7157	1	unfiltered	HC vs ANX	3
2	0.4918	0.4621	2	unfiltered	HC vs ANX	3
3	0.483	0.4749	3	unfiltered	HC vs ANX	3
4	0.5394	0.669	4	unfiltered	HC vs ANX	3
0	0.4971	0.6769	0	prevalence_filter	HC vs ANX	3
1	0.4722	0.6561	1	prevalence_filter	HC vs ANX	3
2	0.6346	0.6643	2	prevalence_filter	HC vs ANX	3
3	0.4972	0.467	3	prevalence_filter	HC vs ANX	3
4	0.5455	0.7258	4	prevalence_filter	HC vs ANX	3
0	0.4794	0.6317	0	ridge_filter	HC vs ANX	3
1	0.5494	0.736	1	ridge_filter	HC vs ANX	3
2	0.5907	0.5818	2	ridge_filter	HC vs ANX	3
3	0.4886	0.4956	3	ridge_filter	HC vs ANX	3
4	0.4758	0.6101	4	ridge_filter	HC vs ANX	3
0	0.5353	0.6828	0	feature_importance	HC vs ANX	3
1	0.5525	0.6692	1	feature_importance	HC vs ANX	3
2	0.5879	0.6597	2	feature_importance	HC vs ANX	3
3	0.5426	0.5126	3	feature_importance	HC vs ANX	3
4	0.5697	0.6897	4	feature_importance	HC vs ANX	3
0	0.4824	0.6958	0	birdman	HC vs ANX	3
1	0.5309	0.6929	1	birdman	HC vs ANX	3
2	0.6126	0.6509	2	birdman	HC vs ANX	3
3	0.4915	0.5172	3	birdman	HC vs ANX	3
4	0.5182	0.6304	4	birdman	HC vs ANX	3
0	0.4253	0.5724	0	unfiltered	HC vs MDD	3
1	0.5582	0.7159	1	unfiltered	HC vs MDD	3
2	0.5763	0.7355	2	unfiltered	HC vs MDD	3
3	0.3562	0.5751	3	unfiltered	HC vs MDD	3
4	0.5424	0.8119	4	unfiltered	HC vs MDD	3
0	0.4854	0.6113	0	prevalence_filter	HC vs MDD	3
1	0.6236	0.7738	1	prevalence_filter	HC vs MDD	3
2	0.6964	0.7591	2	prevalence_filter	HC vs MDD	3
3	0.4799	0.657	3	prevalence_filter	HC vs MDD	3
4	0.5826	0.8436	4	prevalence_filter	HC vs MDD	3
0	0.539	0.6466	0	ridge_filter	HC vs MDD	3
1	0.6164	0.7652	1	ridge_filter	HC vs MDD	3
2	0.7776	0.8198	2	ridge_filter	HC vs MDD	3
3	0.3361	0.5758	3	ridge_filter	HC vs MDD	3
4	0.6027	0.8289	4	ridge_filter	HC vs MDD	3
0	0.5649	0.6698	0	feature_importance	HC vs MDD	3
1	0.5491	0.725	1	feature_importance	HC vs MDD	3
2	0.7192	0.8178	2	feature_importance	HC vs MDD	3
3	0.4732	0.6408	3	feature_importance	HC vs MDD	3
4	0.7612	0.9256	4	feature_importance	HC vs MDD	3
0	0.5828	0.6902	0	birdman	HC vs MDD	3
1	0.6836	0.7835	1	birdman	HC vs MDD	3
2	0.6104	0.7196	2	birdman	HC vs MDD	3
3	0.3645	0.6042	3	birdman	HC vs MDD	3
4	0.5692	0.8346	4	birdman	HC vs MDD	3
0	0.5833	0.6763	0	unfiltered	HC vs MDD&ANX	3
1	0.3958	0.4818	1	unfiltered	HC vs MDD&ANX	3
2	0.8373	0.8823	2	unfiltered	HC vs MDD&ANX	3
3	0.44	0.6389	3	unfiltered	HC vs MDD&ANX	3
4	0.5065	0.596	4	unfiltered	HC vs MDD&ANX	3
0	0.6012	0.5878	0	prevalence_filter	HC vs MDD&ANX	3
1	0.4167	0.4964	1	prevalence_filter	HC vs MDD&ANX	3
2	0.6391	0.6712	2	prevalence_filter	HC vs MDD&ANX	3
3	0.3967	0.575	3	prevalence_filter	HC vs MDD&ANX	3
4	0.5714	0.6411	4	prevalence_filter	HC vs MDD&ANX	3
0	0.5923	0.5146	0	ridge_filter	HC vs MDD&ANX	3
1	0.5446	0.6186	1	ridge_filter	HC vs MDD&ANX	3
2	0.6243	0.698	2	ridge_filter	HC vs MDD&ANX	3
3	0.46	0.6185	3	ridge_filter	HC vs MDD&ANX	3
4	0.5032	0.5805	4	ridge_filter	HC vs MDD&ANX	3
0	0.619	0.6356	0	feature_importance	HC vs MDD&ANX	3
1	0.4911	0.5239	1	feature_importance	HC vs MDD&ANX	3
2	0.5828	0.6259	2	feature_importance	HC vs MDD&ANX	3
3	0.4633	0.6381	3	feature_importance	HC vs MDD&ANX	3
4	0.6623	0.7341	4	feature_importance	HC vs MDD&ANX	3
0	0.5774	0.5403	0	birdman	HC vs MDD&ANX	3
1	0.5357	0.5559	1	birdman	HC vs MDD&ANX	3
2	0.6568	0.7198	2	birdman	HC vs MDD&ANX	3
3	0.49	0.668	3	birdman	HC vs MDD&ANX	3
4	0.5909	0.624	4	birdman	HC vs MDD&ANX	3
0	0.625	0.4636	0	unfiltered	Unmedicated HC vs ANX	3
1	0.5625	0.5635	1	unfiltered	Unmedicated HC vs ANX	3
2	0.4692	0.3138	2	unfiltered	Unmedicated HC vs ANX	3
3	0.4	0.3904	3	unfiltered	Unmedicated HC vs ANX	3
4	0.5812	0.7288	4	unfiltered	Unmedicated HC vs ANX	3
0	0.6083	0.4636	0	prevalence_filter	Unmedicated HC vs ANX	3
1	0.5	0.5388	1	prevalence_filter	Unmedicated HC vs ANX	3
2	0.5538	0.384	2	prevalence_filter	Unmedicated HC vs ANX	3
3	0.6188	0.5812	3	prevalence_filter	Unmedicated HC vs ANX	3
4	0.525	0.6715	4	prevalence_filter	Unmedicated HC vs ANX	3
0	0.6167	0.3576	0	ridge_filter	Unmedicated HC vs ANX	3
1	0.5062	0.4978	1	ridge_filter	Unmedicated HC vs ANX	3
2	0.4923	0.3405	2	ridge_filter	Unmedicated HC vs ANX	3
3	0.5125	0.614	3	ridge_filter	Unmedicated HC vs ANX	3
4	0.6625	0.7567	4	ridge_filter	Unmedicated HC vs ANX	3
0	0.6167	0.486	0	feature_importance	Unmedicated HC vs ANX	3
1	0.5	0.5271	1	feature_importance	Unmedicated HC vs ANX	3
2	0.5462	0.4093	2	feature_importance	Unmedicated HC vs ANX	3
3	0.5312	0.4798	3	feature_importance	Unmedicated HC vs ANX	3
4	0.65	0.767	4	feature_importance	Unmedicated HC vs ANX	3
0	0.5917	0.6088	0	birdman	Unmedicated HC vs ANX	3
1	0.6	0.6274	1	birdman	Unmedicated HC vs ANX	3
2	0.6692	0.4533	2	birdman	Unmedicated HC vs ANX	3
3	0.8312	0.817	3	birdman	Unmedicated HC vs ANX	3
4	0.5938	0.7376	4	birdman	Unmedicated HC vs ANX	3
0	0.5673	0.5788	0	unfiltered	Unmedicated HC vs MDD	3
1	0.3357	0.4722	1	unfiltered	Unmedicated HC vs MDD	3
2	0.5926	0.751	2	unfiltered	Unmedicated HC vs MDD	3
3	0.5664	0.6112	3	unfiltered	Unmedicated HC vs MDD	3
4	0.6364	0.5674	4	unfiltered	Unmedicated HC vs MDD	3
0	0.5641	0.5737	0	prevalence_filter	Unmedicated HC vs MDD	3
1	0.3357	0.4594	1	prevalence_filter	Unmedicated HC vs MDD	3
2	0.637	0.7194	2	prevalence_filter	Unmedicated HC vs MDD	3
3	0.6224	0.6563	3	prevalence_filter	Unmedicated HC vs MDD	3
4	0.4685	0.4803	4	prevalence_filter	Unmedicated HC vs MDD	3
0	0.4968	0.5099	0	ridge_filter	Unmedicated HC vs MDD	3
1	0.3531	0.4574	1	ridge_filter	Unmedicated HC vs MDD	3
2	0.6519	0.7591	2	ridge_filter	Unmedicated HC vs MDD	3
3	0.6049	0.6685	3	ridge_filter	Unmedicated HC vs MDD	3
4	0.5699	0.5652	4	ridge_filter	Unmedicated HC vs MDD	3
0	0.4199	0.479	0	feature_importance	Unmedicated HC vs MDD	3
1	0.5	0.5286	1	feature_importance	Unmedicated HC vs MDD	3
2	0.6963	0.7828	2	feature_importance	Unmedicated HC vs MDD	3
3	0.6119	0.6501	3	feature_importance	Unmedicated HC vs MDD	3
4	0.6119	0.6291	4	feature_importance	Unmedicated HC vs MDD	3
0	0.5737	0.5446	0	birdman	Unmedicated HC vs MDD	3
1	0.4895	0.5383	1	birdman	Unmedicated HC vs MDD	3
2	0.7074	0.8561	2	birdman	Unmedicated HC vs MDD	3
3	0.5629	0.6327	3	birdman	Unmedicated HC vs MDD	3
4	0.6224	0.6414	4	birdman	Unmedicated HC vs MDD	3
0	0.5357	0.3248	0	unfiltered	Unmedicated HC vs MDD&ANX	3
1	0.6438	0.5978	1	unfiltered	Unmedicated HC vs MDD&ANX	3
2	0.5538	0.3506	2	unfiltered	Unmedicated HC vs MDD&ANX	3
3	0.5312	0.6117	3	unfiltered	Unmedicated HC vs MDD&ANX	3
4	0.5802	0.6034	4	unfiltered	Unmedicated HC vs MDD&ANX	3
0	0.5	0.4395	0	prevalence_filter	Unmedicated HC vs MDD&ANX	3
1	0.7	0.6789	1	prevalence_filter	Unmedicated HC vs MDD&ANX	3
2	0.5	0.3442	2	prevalence_filter	Unmedicated HC vs MDD&ANX	3
3	0.6063	0.5762	3	prevalence_filter	Unmedicated HC vs MDD&ANX	3
4	0.6111	0.7249	4	prevalence_filter	Unmedicated HC vs MDD&ANX	3
0	0.625	0.5127	0	ridge_filter	Unmedicated HC vs MDD&ANX	3
1	0.6875	0.6913	1	ridge_filter	Unmedicated HC vs MDD&ANX	3
2	0.4615	0.3275	2	ridge_filter	Unmedicated HC vs MDD&ANX	3
3	0.55	0.5007	3	ridge_filter	Unmedicated HC vs MDD&ANX	3
4	0.7531	0.7262	4	ridge_filter	Unmedicated HC vs MDD&ANX	3
0	0.6339	0.4127	0	feature_importance	Unmedicated HC vs MDD&ANX	3
1	0.6125	0.559	1	feature_importance	Unmedicated HC vs MDD&ANX	3
2	0.4692	0.4254	2	feature_importance	Unmedicated HC vs MDD&ANX	3
3	0.6	0.6369	3	feature_importance	Unmedicated HC vs MDD&ANX	3
4	0.5617	0.5405	4	feature_importance	Unmedicated HC vs MDD&ANX	3
0	0.6518	0.5026	0	birdman	Unmedicated HC vs MDD&ANX	3
1	0.6812	0.7335	1	birdman	Unmedicated HC vs MDD&ANX	3
2	0.6308	0.376	2	birdman	Unmedicated HC vs MDD&ANX	3
3	0.6938	0.7445	3	birdman	Unmedicated HC vs MDD&ANX	3
4	0.5802	0.6548	4	birdman	Unmedicated HC vs MDD&ANX	3
0	0.691	0.424	0	unfiltered	Unmedicated vs Antidepressants	3
1	0.7045	0.4927	1	unfiltered	Unmedicated vs Antidepressants	3
2	0.6042	0.3313	2	unfiltered	Unmedicated vs Antidepressants	3
3	0.5714	0.3654	3	unfiltered	Unmedicated vs Antidepressants	3
4	0.5833	0.3826	4	unfiltered	Unmedicated vs Antidepressants	3
0	0.5208	0.5479	0	prevalence_filter	Unmedicated vs Antidepressants	3
1	0.6061	0.4724	1	prevalence_filter	Unmedicated vs Antidepressants	3
2	0.5667	0.3736	2	prevalence_filter	Unmedicated vs Antidepressants	3
3	0.6587	0.3272	3	prevalence_filter	Unmedicated vs Antidepressants	3
4	0.5278	0.3984	4	prevalence_filter	Unmedicated vs Antidepressants	3
0	0.5833	0.4908	0	ridge_filter	Unmedicated vs Antidepressants	3
1	0.7348	0.4198	1	ridge_filter	Unmedicated vs Antidepressants	3
2	0.5958	0.3427	2	ridge_filter	Unmedicated vs Antidepressants	3
3	0.6349	0.3859	3	ridge_filter	Unmedicated vs Antidepressants	3
4	0.5516	0.4088	4	ridge_filter	Unmedicated vs Antidepressants	3
0	0.6875	0.4057	0	feature_importance	Unmedicated vs Antidepressants	3
1	0.6894	0.4922	1	feature_importance	Unmedicated vs Antidepressants	3
2	0.5542	0.4294	2	feature_importance	Unmedicated vs Antidepressants	3
3	0.7421	0.3121	3	feature_importance	Unmedicated vs Antidepressants	3
4	0.6032	0.3674	4	feature_importance	Unmedicated vs Antidepressants	3
0	0.5694	0.539	0	birdman	Unmedicated vs Antidepressants	3
1	0.7348	0.4099	1	birdman	Unmedicated vs Antidepressants	3
2	0.6792	0.2914	2	birdman	Unmedicated vs Antidepressants	3
3	0.6944	0.3158	3	birdman	Unmedicated vs Antidepressants	3
4	0.6905	0.3279	4	birdman	Unmedicated vs Antidepressants	3
0	0.5265	0.6905	0	unfiltered	HC vs ANX	4
1	0.4945	0.5449	1	unfiltered	HC vs ANX	4
2	0.4066	0.4188	2	unfiltered	HC vs ANX	4
3	0.5795	0.6277	3	unfiltered	HC vs ANX	4
4	0.6364	0.6606	4	unfiltered	HC vs ANX	4
0	0.5382	0.7221	0	prevalence_filter	HC vs ANX	4
1	0.5852	0.5913	1	prevalence_filter	HC vs ANX	4
2	0.6016	0.5634	2	prevalence_filter	HC vs ANX	4
3	0.5739	0.6423	3	prevalence_filter	HC vs ANX	4
4	0.5424	0.5888	4	prevalence_filter	HC vs ANX	4
0	0.5265	0.6581	0	ridge_filter	HC vs ANX	4
1	0.6484	0.6971	1	ridge_filter	HC vs ANX	4
2	0.5247	0.4842	2	ridge_filter	HC vs ANX	4
3	0.6335	0.7359	3	ridge_filter	HC vs ANX	4
4	0.6	0.6796	4	ridge_filter	HC vs ANX	4
0	0.5382	0.7576	0	feature_importance	HC vs ANX	4
1	0.5659	0.5725	1	feature_importance	HC vs ANX	4
2	0.5714	0.5152	2	feature_importance	HC vs ANX	4
3	0.6534	0.681	3	feature_importance	HC vs ANX	4
4	0.6273	0.6681	4	feature_importance	HC vs ANX	4
0	0.6324	0.7372	0	birdman	HC vs ANX	4
1	0.544	0.6319	1	birdman	HC vs ANX	4
2	0.5467	0.5307	2	birdman	HC vs ANX	4
3	0.7699	0.7735	3	birdman	HC vs ANX	4
4	0.7152	0.7612	4	birdman	HC vs ANX	4
0	0.4297	0.54	0	unfiltered	HC vs MDD	4
1	0.4464	0.6259	1	unfiltered	HC vs MDD	4
2	0.5564	0.7824	2	unfiltered	HC vs MDD	4
3	0.4473	0.7052	3	unfiltered	HC vs MDD	4
4	0.817	0.9279	4	unfiltered	HC vs MDD	4
0	0.4438	0.5629	0	prevalence_filter	HC vs MDD	4
1	0.4481	0.5805	1	prevalence_filter	HC vs MDD	4
2	0.5291	0.7193	2	prevalence_filter	HC vs MDD	4
3	0.4636	0.7281	3	prevalence_filter	HC vs MDD	4
4	0.779	0.9384	4	prevalence_filter	HC vs MDD	4
0	0.4797	0.5731	0	ridge_filter	HC vs MDD	4
1	0.4123	0.5476	1	ridge_filter	HC vs MDD	4
2	0.72	0.791	2	ridge_filter	HC vs MDD	4
3	0.5636	0.8032	3	ridge_filter	HC vs MDD	4
4	0.7433	0.9225	4	ridge_filter	HC vs MDD	4
0	0.4438	0.5326	0	feature_importance	HC vs MDD	4
1	0.5308	0.6382	1	feature_importance	HC vs MDD	4
2	0.6127	0.8064	2	feature_importance	HC vs MDD	4
3	0.5564	0.7859	3	feature_importance	HC vs MDD	4
4	0.8728	0.9631	4	feature_importance	HC vs MDD	4
0	0.5	0.574	0	birdman	HC vs MDD	4
1	0.4773	0.6483	1	birdman	HC vs MDD	4
2	0.6255	0.8021	2	birdman	HC vs MDD	4
3	0.6382	0.8434	3	birdman	HC vs MDD	4
4	0.7098	0.9083	4	birdman	HC vs MDD	4
0	0.5817	0.7329	0	unfiltered	HC vs MDD&ANX	4
1	0.4554	0.432	1	unfiltered	HC vs MDD&ANX	4
2	0.684	0.8206	2	unfiltered	HC vs MDD&ANX	4
3	0.6122	0.5952	3	unfiltered	HC vs MDD&ANX	4
4	0.375	0.3111	4	unfiltered	HC vs MDD&ANX	4
0	0.6667	0.8029	0	prevalence_filter	HC vs MDD&ANX	4
1	0.5595	0.5221	1	prevalence_filter	HC vs MDD&ANX	4
2	0.5729	0.769	2	prevalence_filter	HC vs MDD&ANX	4
3	0.4936	0.4769	3	prevalence_filter	HC vs MDD&ANX	4
4	0.4722	0.3631	4	prevalence_filter	HC vs MDD&ANX	4
0	0.4673	0.6234	0	ridge_filter	HC vs MDD&ANX	4
1	0.5208	0.4877	1	ridge_filter	HC vs MDD&ANX	4
2	0.6042	0.7383	2	ridge_filter	HC vs MDD&ANX	4
3	0.5897	0.6079	3	ridge_filter	HC vs MDD&ANX	4
4	0.3715	0.3348	4	ridge_filter	HC vs MDD&ANX	4
0	0.5621	0.76	0	feature_importance	HC vs MDD&ANX	4
1	0.5268	0.4687	1	feature_importance	HC vs MDD&ANX	4
2	0.5243	0.7531	2	feature_importance	HC vs MDD&ANX	4
3	0.4135	0.4323	3	feature_importance	HC vs MDD&ANX	4
4	0.3333	0.3015	4	feature_importance	HC vs MDD&ANX	4
0	0.5359	0.7615	0	birdman	HC vs MDD&ANX	4
1	0.4821	0.4772	1	birdman	HC vs MDD&ANX	4
2	0.5694	0.7032	2	birdman	HC vs MDD&ANX	4
3	0.5577	0.5455	3	birdman	HC vs MDD&ANX	4
4	0.5451	0.4578	4	birdman	HC vs MDD&ANX	4
0	0.4318	0.4526	0	unfiltered	Unmedicated HC vs ANX	4
1	0.4198	0.5961	1	unfiltered	Unmedicated HC vs ANX	4
2	0.6042	0.4583	2	unfiltered	Unmedicated HC vs ANX	4
3	0.3542	0.4324	3	unfiltered	Unmedicated HC vs ANX	4
4	0.3681	0.4096	4	unfiltered	Unmedicated HC vs ANX	4
0	0.4318	0.4625	0	prevalence_filter	Unmedicated HC vs ANX	4
1	0.5741	0.6788	1	prevalence_filter	Unmedicated HC vs ANX	4
2	0.4931	0.3826	2	prevalence_filter	Unmedicated HC vs ANX	4
3	0.2847	0.3907	3	prevalence_filter	Unmedicated HC vs ANX	4
4	0.3125	0.323	4	prevalence_filter	Unmedicated HC vs ANX	4
0	0.4773	0.446	0	ridge_filter	Unmedicated HC vs ANX	4
1	0.6173	0.6325	1	ridge_filter	Unmedicated HC vs ANX	4
2	0.3681	0.2993	2	ridge_filter	Unmedicated HC vs ANX	4
3	0.4028	0.3962	3	ridge_filter	Unmedicated HC vs ANX	4
4	0.2639	0.2908	4	ridge_filter	Unmedicated HC vs ANX	4
0	0.375	0.3721	0	feature_importance	Unmedicated HC vs ANX	4
1	0.4568	0.4916	1	feature_importance	Unmedicated HC vs ANX	4
2	0.4306	0.3284	2	feature_importance	Unmedicated HC vs ANX	4
3	0.3194	0.324	3	feature_importance	Unmedicated HC vs ANX	4
4	0.3403	0.3012	4	feature_importance	Unmedicated HC vs ANX	4
0	0.7386	0.7626	0	birdman	Unmedicated HC vs ANX	4
1	0.6543	0.7097	1	birdman	Unmedicated HC vs ANX	4
2	0.6458	0.5755	2	birdman	Unmedicated HC vs ANX	4
3	0.4792	0.3974	3	birdman	Unmedicated HC vs ANX	4
4	0.6875	0.5327	4	birdman	Unmedicated HC vs ANX	4
0	0.3365	0.4003	0	unfiltered	Unmedicated HC vs MDD	4
1	0.4519	0.575	1	unfiltered	Unmedicated HC vs MDD	4
2	0.6071	0.7607	2	unfiltered	Unmedicated HC vs MDD	4
3	0.5556	0.578	3	unfiltered	Unmedicated HC vs MDD	4
4	0.5208	0.5957	4	unfiltered	Unmedicated HC vs MDD	4
0	0.3013	0.3858	0	prevalence_filter	Unmedicated HC vs MDD	4
1	0.5556	0.6646	1	prevalence_filter	Unmedicated HC vs MDD	4
2	0.6714	0.7659	2	prevalence_filter	Unmedicated HC vs MDD	4
3	0.4931	0.4996	3	prevalence_filter	Unmedicated HC vs MDD	4
4	0.4965	0.5205	4	prevalence_filter	Unmedicated HC vs MDD	4
0	0.3878	0.4218	0	ridge_filter	Unmedicated HC vs MDD	4
1	0.6333	0.7378	1	ridge_filter	Unmedicated HC vs MDD	4
2	0.6643	0.7606	2	ridge_filter	Unmedicated HC vs MDD	4
3	0.6597	0.6437	3	ridge_filter	Unmedicated HC vs MDD	4
4	0.5208	0.605	4	ridge_filter	Unmedicated HC vs MDD	4
0	0.3301	0.4059	0	feature_importance	Unmedicated HC vs MDD	4
1	0.663	0.7751	1	feature_importance	Unmedicated HC vs MDD	4
2	0.5643	0.7524	2	feature_importance	Unmedicated HC vs MDD	4
3	0.6146	0.653	3	feature_importance	Unmedicated HC vs MDD	4
4	0.4826	0.6022	4	feature_importance	Unmedicated HC vs MDD	4
0	0.4776	0.4537	0	birdman	Unmedicated HC vs MDD	4
1	0.6667	0.7691	1	birdman	Unmedicated HC vs MDD	4
2	0.575	0.6881	2	birdman	Unmedicated HC vs MDD	4
3	0.6458	0.6266	3	birdman	Unmedicated HC vs MDD	4
4	0.6042	0.6137	4	birdman	Unmedicated HC vs MDD	4
0	0.4877	0.6209	0	unfiltered	Unmedicated HC vs MDD&ANX	4
1	0.7	0.6765	1	unfiltered	Unmedicated HC vs MDD&ANX	4
2	0.4615	0.2938	2	unfiltered	Unmedicated HC vs MDD&ANX	4
3	0.4062	0.4115	3	unfiltered	Unmedicated HC vs MDD&ANX	4
4	0.125	0.1617	4	unfiltered	Unmedicated HC vs MDD&ANX	4
0	0.4259	0.5861	0	prevalence_filter	Unmedicated HC vs MDD&ANX	4
1	0.45	0.4247	1	prevalence_filter	Unmedicated HC vs MDD&ANX	4
2	0.4846	0.3088	2	prevalence_filter	Unmedicated HC vs MDD&ANX	4
3	0.4938	0.4849	3	prevalence_filter	Unmedicated HC vs MDD&ANX	4
4	0.3393	0.2028	4	prevalence_filter	Unmedicated HC vs MDD&ANX	4
0	0.5123	0.6254	0	ridge_filter	Unmedicated HC vs MDD&ANX	4
1	0.6375	0.6089	1	ridge_filter	Unmedicated HC vs MDD&ANX	4
2	0.4538	0.2849	2	ridge_filter	Unmedicated HC vs MDD&ANX	4
3	0.55	0.6248	3	ridge_filter	Unmedicated HC vs MDD&ANX	4
4	0.3036	0.1979	4	ridge_filter	Unmedicated HC vs MDD&ANX	4
0	0.4938	0.5731	0	feature_importance	Unmedicated HC vs MDD&ANX	4
1	0.6938	0.6714	1	feature_importance	Unmedicated HC vs MDD&ANX	4
2	0.4692	0.2954	2	feature_importance	Unmedicated HC vs MDD&ANX	4
3	0.5938	0.6784	3	feature_importance	Unmedicated HC vs MDD&ANX	4
4	0.2768	0.1881	4	feature_importance	Unmedicated HC vs MDD&ANX	4
0	0.5617	0.5817	0	birdman	Unmedicated HC vs MDD&ANX	4
1	0.75	0.7319	1	birdman	Unmedicated HC vs MDD&ANX	4
2	0.5615	0.4127	2	birdman	Unmedicated HC vs MDD&ANX	4
3	0.8125	0.8014	3	birdman	Unmedicated HC vs MDD&ANX	4
4	0.5536	0.3321	4	birdman	Unmedicated HC vs MDD&ANX	4
0	0.5315	0.5018	0	unfiltered	Unmedicated vs Antidepressants	4
1	0.6607	0.3693	1	unfiltered	Unmedicated vs Antidepressants	4
2	0.5992	0.3719	2	unfiltered	Unmedicated vs Antidepressants	4
3	0.7159	0.3932	3	unfiltered	Unmedicated vs Antidepressants	4
4	0.7235	0.4337	4	unfiltered	Unmedicated vs Antidepressants	4
0	0.5664	0.4401	0	prevalence_filter	Unmedicated vs Antidepressants	4
1	0.6741	0.2601	1	prevalence_filter	Unmedicated vs Antidepressants	4
2	0.6349	0.3382	2	prevalence_filter	Unmedicated vs Antidepressants	4
3	0.6856	0.4096	3	prevalence_filter	Unmedicated vs Antidepressants	4
4	0.6894	0.4809	4	prevalence_filter	Unmedicated vs Antidepressants	4
0	0.5105	0.5995	0	ridge_filter	Unmedicated vs Antidepressants	4
1	0.6339	0.3712	1	ridge_filter	Unmedicated vs Antidepressants	4
2	0.6151	0.4236	2	ridge_filter	Unmedicated vs Antidepressants	4
3	0.6742	0.4125	3	ridge_filter	Unmedicated vs Antidepressants	4
4	0.7614	0.4011	4	ridge_filter	Unmedicated vs Antidepressants	4
0	0.5664	0.5958	0	feature_importance	Unmedicated vs Antidepressants	4
1	0.6205	0.4772	1	feature_importance	Unmedicated vs Antidepressants	4
2	0.5595	0.4731	2	feature_importance	Unmedicated vs Antidepressants	4
3	0.7311	0.3738	3	feature_importance	Unmedicated vs Antidepressants	4
4	0.7386	0.4191	4	feature_importance	Unmedicated vs Antidepressants	4
0	0.5839	0.4368	0	birdman	Unmedicated vs Antidepressants	4
1	0.567	0.2965	1	birdman	Unmedicated vs Antidepressants	4
2	0.5992	0.4294	2	birdman	Unmedicated vs Antidepressants	4
3	0.6061	0.4322	3	birdman	Unmedicated vs Antidepressants	4
4	0.7386	0.483	4	birdman	Unmedicated vs Antidepressants	4
0	0.6118	0.735	0	unfiltered	HC vs ANX	5
1	0.679	0.787	1	unfiltered	HC vs ANX	5
2	0.4451	0.4844	2	unfiltered	HC vs ANX	5
3	0.4111	0.5202	3	unfiltered	HC vs ANX	5
4	0.6786	0.6678	4	unfiltered	HC vs ANX	5
0	0.6324	0.7843	0	prevalence_filter	HC vs ANX	5
1	0.6392	0.7695	1	prevalence_filter	HC vs ANX	5
2	0.4203	0.4847	2	prevalence_filter	HC vs ANX	5
3	0.4167	0.537	3	prevalence_filter	HC vs ANX	5
4	0.7232	0.726	4	prevalence_filter	HC vs ANX	5
0	0.5824	0.7446	0	ridge_filter	HC vs ANX	5
1	0.6449	0.7886	1	ridge_filter	HC vs ANX	5
2	0.5	0.5076	2	ridge_filter	HC vs ANX	5
3	0.4389	0.5904	3	ridge_filter	HC vs ANX	5
4	0.5774	0.508	4	ridge_filter	HC vs ANX	5
0	0.6206	0.7565	0	feature_importance	HC vs ANX	5
1	0.679	0.7591	1	feature_importance	HC vs ANX	5
2	0.4588	0.493	2	feature_importance	HC vs ANX	5
3	0.5361	0.5699	3	feature_importance	HC vs ANX	5
4	0.622	0.6573	4	feature_importance	HC vs ANX	5
0	0.4765	0.6188	0	birdman	HC vs ANX	5
1	0.696	0.809	1	birdman	HC vs ANX	5
2	0.5357	0.6045	2	birdman	HC vs ANX	5
3	0.3667	0.5091	3	birdman	HC vs ANX	5
4	0.5774	0.5884	4	birdman	HC vs ANX	5
0	0.5226	0.6916	0	unfiltered	HC vs MDD	5
1	0.3984	0.5232	1	unfiltered	HC vs MDD	5
2	0.5373	0.6144	2	unfiltered	HC vs MDD	5
3	0.6675	0.886	3	unfiltered	HC vs MDD	5
4	0.5122	0.6756	4	unfiltered	HC vs MDD	5
0	0.6111	0.7491	0	prevalence_filter	HC vs MDD	5
1	0.4381	0.6196	1	prevalence_filter	HC vs MDD	5
2	0.5909	0.659	2	prevalence_filter	HC vs MDD	5
3	0.601	0.8512	3	prevalence_filter	HC vs MDD	5
4	0.5312	0.742	4	prevalence_filter	HC vs MDD	5
0	0.592	0.7308	0	ridge_filter	HC vs MDD	5
1	0.4	0.6036	1	ridge_filter	HC vs MDD	5
2	0.4659	0.5617	2	ridge_filter	HC vs MDD	5
3	0.5542	0.8739	3	ridge_filter	HC vs MDD	5
4	0.5573	0.7294	4	ridge_filter	HC vs MDD	5
0	0.6007	0.758	0	feature_importance	HC vs MDD	5
1	0.573	0.6794	1	feature_importance	HC vs MDD	5
2	0.6039	0.6978	2	feature_importance	HC vs MDD	5
3	0.5493	0.8514	3	feature_importance	HC vs MDD	5
4	0.6024	0.7698	4	feature_importance	HC vs MDD	5
0	0.6597	0.7655	0	birdman	HC vs MDD	5
1	0.5317	0.6906	1	birdman	HC vs MDD	5
2	0.5763	0.6691	2	birdman	HC vs MDD	5
3	0.4926	0.8308	3	birdman	HC vs MDD	5
4	0.559	0.7759	4	birdman	HC vs MDD	5
0	0.4732	0.6002	0	unfiltered	HC vs MDD&ANX	5
1	0.3757	0.5283	1	unfiltered	HC vs MDD&ANX	5
2	0.5438	0.4154	2	unfiltered	HC vs MDD&ANX	5
3	0.4551	0.5193	3	unfiltered	HC vs MDD&ANX	5
4	0.75	0.8179	4	unfiltered	HC vs MDD&ANX	5
0	0.4613	0.587	0	prevalence_filter	HC vs MDD&ANX	5
1	0.3462	0.4944	1	prevalence_filter	HC vs MDD&ANX	5
2	0.4719	0.3845	2	prevalence_filter	HC vs MDD&ANX	5
3	0.3622	0.5509	3	prevalence_filter	HC vs MDD&ANX	5
4	0.7262	0.8794	4	prevalence_filter	HC vs MDD&ANX	5
0	0.5774	0.6493	0	ridge_filter	HC vs MDD&ANX	5
1	0.4586	0.5921	1	ridge_filter	HC vs MDD&ANX	5
2	0.575	0.5091	2	ridge_filter	HC vs MDD&ANX	5
3	0.3654	0.5334	3	ridge_filter	HC vs MDD&ANX	5
4	0.5833	0.8471	4	ridge_filter	HC vs MDD&ANX	5
0	0.503	0.5631	0	feature_importance	HC vs MDD&ANX	5
1	0.3817	0.4965	1	feature_importance	HC vs MDD&ANX	5
2	0.4969	0.3889	2	feature_importance	HC vs MDD&ANX	5
3	0.3942	0.4988	3	feature_importance	HC vs MDD&ANX	5
4	0.6587	0.8558	4	feature_importance	HC vs MDD&ANX	5
0	0.6518	0.7621	0	birdman	HC vs MDD&ANX	5
1	0.426	0.5561	1	birdman	HC vs MDD&ANX	5
2	0.6156	0.5108	2	birdman	HC vs MDD&ANX	5
3	0.5224	0.6008	3	birdman	HC vs MDD&ANX	5
4	0.6548	0.8347	4	birdman	HC vs MDD&ANX	5
0	0.2611	0.4035	0	unfiltered	Unmedicated HC vs ANX	5
1	0.3769	0.3179	1	unfiltered	Unmedicated HC vs ANX	5
2	0.4812	0.5104	2	unfiltered	Unmedicated HC vs ANX	5
3	0.7	0.6771	3	unfiltered	Unmedicated HC vs ANX	5
4	0.4308	0.3422	4	unfiltered	Unmedicated HC vs ANX	5
0	0.3056	0.4544	0	prevalence_filter	Unmedicated HC vs ANX	5
1	0.4462	0.3044	1	prevalence_filter	Unmedicated HC vs ANX	5
2	0.5062	0.533	2	prevalence_filter	Unmedicated HC vs ANX	5
3	0.525	0.571	3	prevalence_filter	Unmedicated HC vs ANX	5
4	0.5077	0.3833	4	prevalence_filter	Unmedicated HC vs ANX	5
0	0.4611	0.5517	0	ridge_filter	Unmedicated HC vs ANX	5
1	0.4769	0.4601	1	ridge_filter	Unmedicated HC vs ANX	5
2	0.5062	0.4743	2	ridge_filter	Unmedicated HC vs ANX	5
3	0.5125	0.5718	3	ridge_filter	Unmedicated HC vs ANX	5
4	0.5769	0.4933	4	ridge_filter	Unmedicated HC vs ANX	5
0	0.4611	0.5873	0	feature_importance	Unmedicated HC vs ANX	5
1	0.3077	0.2561	1	feature_importance	Unmedicated HC vs ANX	5
2	0.5062	0.4806	2	feature_importance	Unmedicated HC vs ANX	5
3	0.5938	0.6612	3	feature_importance	Unmedicated HC vs ANX	5
4	0.3	0.2295	4	feature_importance	Unmedicated HC vs ANX	5
0	0.6	0.6405	0	birdman	Unmedicated HC vs ANX	5
1	0.6462	0.5444	1	birdman	Unmedicated HC vs ANX	5
2	0.6438	0.7008	2	birdman	Unmedicated HC vs ANX	5
3	0.75	0.7705	3	birdman	Unmedicated HC vs ANX	5
4	0.8615	0.75	4	birdman	Unmedicated HC vs ANX	5
0	0.6731	0.6843	0	unfiltered	Unmedicated HC vs MDD	5
1	0.5833	0.6711	1	unfiltered	Unmedicated HC vs MDD	5
2	0.5607	0.6265	2	unfiltered	Unmedicated HC vs MDD	5
3	0.4496	0.6996	3	unfiltered	Unmedicated HC vs MDD	5
4	0.5111	0.3974	4	unfiltered	Unmedicated HC vs MDD	5
0	0.4744	0.5115	0	prevalence_filter	Unmedicated HC vs MDD	5
1	0.4236	0.5627	1	prevalence_filter	Unmedicated HC vs MDD	5
2	0.6143	0.703	2	prevalence_filter	Unmedicated HC vs MDD	5
3	0.3866	0.6399	3	prevalence_filter	Unmedicated HC vs MDD	5
4	0.4481	0.3492	4	prevalence_filter	Unmedicated HC vs MDD	5
0	0.6859	0.7299	0	ridge_filter	Unmedicated HC vs MDD	5
1	0.441	0.5358	1	ridge_filter	Unmedicated HC vs MDD	5
2	0.6286	0.6768	2	ridge_filter	Unmedicated HC vs MDD	5
3	0.458	0.7259	3	ridge_filter	Unmedicated HC vs MDD	5
4	0.4556	0.3605	4	ridge_filter	Unmedicated HC vs MDD	5
0	0.6859	0.6485	0	feature_importance	Unmedicated HC vs MDD	5
1	0.4062	0.4694	1	feature_importance	Unmedicated HC vs MDD	5
2	0.65	0.7338	2	feature_importance	Unmedicated HC vs MDD	5
3	0.458	0.6836	3	feature_importance	Unmedicated HC vs MDD	5
4	0.5407	0.42	4	feature_importance	Unmedicated HC vs MDD	5
0	0.5705	0.6528	0	birdman	Unmedicated HC vs MDD	5
1	0.4931	0.6005	1	birdman	Unmedicated HC vs MDD	5
2	0.7	0.7881	2	birdman	Unmedicated HC vs MDD	5
3	0.5294	0.7568	3	birdman	Unmedicated HC vs MDD	5
4	0.6556	0.5927	4	birdman	Unmedicated HC vs MDD	5
0	0.1688	0.2825	0	unfiltered	Unmedicated HC vs MDD&ANX	5
1	0.55	0.4875	1	unfiltered	Unmedicated HC vs MDD&ANX	5
2	0.3625	0.5154	2	unfiltered	Unmedicated HC vs MDD&ANX	5
3	0.6623	0.5565	3	unfiltered	Unmedicated HC vs MDD&ANX	5
4	0.6875	0.4208	4	unfiltered	Unmedicated HC vs MDD&ANX	5
0	0.3766	0.4458	0	prevalence_filter	Unmedicated HC vs MDD&ANX	5
1	0.4938	0.5595	1	prevalence_filter	Unmedicated HC vs MDD&ANX	5
2	0.6438	0.5839	2	prevalence_filter	Unmedicated HC vs MDD&ANX	5
3	0.6818	0.5624	3	prevalence_filter	Unmedicated HC vs MDD&ANX	5
4	0.5268	0.3167	4	prevalence_filter	Unmedicated HC vs MDD&ANX	5
0	0.1883	0.2887	0	ridge_filter	Unmedicated HC vs MDD&ANX	5
1	0.675	0.6749	1	ridge_filter	Unmedicated HC vs MDD&ANX	5
2	0.575	0.5559	2	ridge_filter	Unmedicated HC vs MDD&ANX	5
3	0.6429	0.6572	3	ridge_filter	Unmedicated HC vs MDD&ANX	5
4	0.5625	0.3077	4	ridge_filter	Unmedicated HC vs MDD&ANX	5
0	0.2013	0.3296	0	feature_importance	Unmedicated HC vs MDD&ANX	5
1	0.4625	0.5297	1	feature_importance	Unmedicated HC vs MDD&ANX	5
2	0.5375	0.5505	2	feature_importance	Unmedicated HC vs MDD&ANX	5
3	0.4481	0.4944	3	feature_importance	Unmedicated HC vs MDD&ANX	5
4	0.6875	0.3686	4	feature_importance	Unmedicated HC vs MDD&ANX	5
0	0.3377	0.3887	0	birdman	Unmedicated HC vs MDD&ANX	5
1	0.7313	0.7463	1	birdman	Unmedicated HC vs MDD&ANX	5
2	0.575	0.5742	2	birdman	Unmedicated HC vs MDD&ANX	5
3	0.6948	0.6817	3	birdman	Unmedicated HC vs MDD&ANX	5
4	0.9107	0.8125	4	birdman	Unmedicated HC vs MDD&ANX	5
0	0.6741	0.59	0	unfiltered	Unmedicated vs Antidepressants	5
1	0.7183	0.3065	1	unfiltered	Unmedicated vs Antidepressants	5
2	0.6154	0.5126	2	unfiltered	Unmedicated vs Antidepressants	5
3	0.6863	0.2166	3	unfiltered	Unmedicated vs Antidepressants	5
4	0.6538	0.3749	4	unfiltered	Unmedicated vs Antidepressants	5
0	0.7148	0.552	0	prevalence_filter	Unmedicated vs Antidepressants	5
1	0.6111	0.3451	1	prevalence_filter	Unmedicated vs Antidepressants	5
2	0.6923	0.4378	2	prevalence_filter	Unmedicated vs Antidepressants	5
3	0.5441	0.3188	3	prevalence_filter	Unmedicated vs Antidepressants	5
4	0.6346	0.3907	4	prevalence_filter	Unmedicated vs Antidepressants	5
0	0.6111	0.6323	0	ridge_filter	Unmedicated vs Antidepressants	5
1	0.6548	0.3445	1	ridge_filter	Unmedicated vs Antidepressants	5
2	0.7423	0.3525	2	ridge_filter	Unmedicated vs Antidepressants	5
3	0.6912	0.2153	3	ridge_filter	Unmedicated vs Antidepressants	5
4	0.5769	0.4275	4	ridge_filter	Unmedicated vs Antidepressants	5
0	0.6148	0.6365	0	feature_importance	Unmedicated vs Antidepressants	5
1	0.6468	0.3298	1	feature_importance	Unmedicated vs Antidepressants	5
2	0.6692	0.4144	2	feature_importance	Unmedicated vs Antidepressants	5
3	0.6863	0.2193	3	feature_importance	Unmedicated vs Antidepressants	5
4	0.6269	0.4025	4	feature_importance	Unmedicated vs Antidepressants	5
0	0.6407	0.5816	0	birdman	Unmedicated vs Antidepressants	5
1	0.6667	0.333	1	birdman	Unmedicated vs Antidepressants	5
2	0.7231	0.3381	2	birdman	Unmedicated vs Antidepressants	5
3	0.6765	0.2651	3	birdman	Unmedicated vs Antidepressants	5
4	0.5846	0.425	4	birdman	Unmedicated vs Antidepressants	5
0	0.4615	0.5221	0	unfiltered	HC vs ANX	6
1	0.5797	0.5687	1	unfiltered	HC vs ANX	6
2	0.4824	0.6875	2	unfiltered	HC vs ANX	6
3	0.6236	0.632	3	unfiltered	HC vs ANX	6
4	0.4562	0.5989	4	unfiltered	HC vs ANX	6
0	0.4945	0.5185	0	prevalence_filter	HC vs ANX	6
1	0.5165	0.5873	1	prevalence_filter	HC vs ANX	6
2	0.5529	0.6824	2	prevalence_filter	HC vs ANX	6
3	0.5934	0.5855	3	prevalence_filter	HC vs ANX	6
4	0.3656	0.537	4	prevalence_filter	HC vs ANX	6
0	0.4918	0.5768	0	ridge_filter	HC vs ANX	6
1	0.5659	0.5747	1	ridge_filter	HC vs ANX	6
2	0.4618	0.6692	2	ridge_filter	HC vs ANX	6
3	0.5962	0.626	3	ridge_filter	HC vs ANX	6
4	0.4812	0.591	4	ridge_filter	HC vs ANX	6
0	0.511	0.5784	0	feature_importance	HC vs ANX	6
1	0.5687	0.6413	1	feature_importance	HC vs ANX	6
2	0.4941	0.6685	2	feature_importance	HC vs ANX	6
3	0.5632	0.5871	3	feature_importance	HC vs ANX	6
4	0.4781	0.5951	4	feature_importance	HC vs ANX	6
0	0.5165	0.525	0	birdman	HC vs ANX	6
1	0.7775	0.741	1	birdman	HC vs ANX	6
2	0.5265	0.6914	2	birdman	HC vs ANX	6
3	0.6099	0.6575	3	birdman	HC vs ANX	6
4	0.6	0.6856	4	birdman	HC vs ANX	6
0	0.4114	0.6048	0	unfiltered	HC vs MDD	6
1	0.4091	0.677	1	unfiltered	HC vs MDD	6
2	0.6607	0.8815	2	unfiltered	HC vs MDD	6
3	0.6187	0.7368	3	unfiltered	HC vs MDD	6
4	0.4746	0.614	4	unfiltered	HC vs MDD	6
0	0.3311	0.5572	0	prevalence_filter	HC vs MDD	6
1	0.4345	0.6566	1	prevalence_filter	HC vs MDD	6
2	0.6741	0.8927	2	prevalence_filter	HC vs MDD	6
3	0.6823	0.7955	3	prevalence_filter	HC vs MDD	6
4	0.5063	0.6555	4	prevalence_filter	HC vs MDD	6
0	0.4047	0.6203	0	ridge_filter	HC vs MDD	6
1	0.3036	0.6058	1	ridge_filter	HC vs MDD	6
2	0.7522	0.9114	2	ridge_filter	HC vs MDD	6
3	0.7207	0.8289	3	ridge_filter	HC vs MDD	6
4	0.5762	0.6708	4	ridge_filter	HC vs MDD	6
0	0.5602	0.716	0	feature_importance	HC vs MDD	6
1	0.3527	0.6257	1	feature_importance	HC vs MDD	6
2	0.5625	0.7978	2	feature_importance	HC vs MDD	6
3	0.7926	0.8268	3	feature_importance	HC vs MDD	6
4	0.546	0.6078	4	feature_importance	HC vs MDD	6
0	0.4214	0.6075	0	birdman	HC vs MDD	6
1	0.5073	0.7664	1	birdman	HC vs MDD	6
2	0.6629	0.853	2	birdman	HC vs MDD	6
3	0.6405	0.7156	3	birdman	HC vs MDD	6
4	0.5254	0.6637	4	birdman	HC vs MDD	6
0	0.5697	0.6761	0	unfiltered	HC vs MDD&ANX	6
1	0.642	0.6381	1	unfiltered	HC vs MDD&ANX	6
2	0.5818	0.5764	2	unfiltered	HC vs MDD&ANX	6
3	0.52	0.6669	3	unfiltered	HC vs MDD&ANX	6
4	0.3896	0.4925	4	unfiltered	HC vs MDD&ANX	6
0	0.6242	0.7315	0	prevalence_filter	HC vs MDD&ANX	6
1	0.6095	0.5951	1	prevalence_filter	HC vs MDD&ANX	6
2	0.5545	0.5259	2	prevalence_filter	HC vs MDD&ANX	6
3	0.38	0.6116	3	prevalence_filter	HC vs MDD&ANX	6
4	0.3929	0.501	4	prevalence_filter	HC vs MDD&ANX	6
0	0.6364	0.708	0	ridge_filter	HC vs MDD&ANX	6
1	0.6953	0.7753	1	ridge_filter	HC vs MDD&ANX	6
2	0.5606	0.5324	2	ridge_filter	HC vs MDD&ANX	6
3	0.4767	0.588	3	ridge_filter	HC vs MDD&ANX	6
4	0.4416	0.5663	4	ridge_filter	HC vs MDD&ANX	6
0	0.6061	0.726	0	feature_importance	HC vs MDD&ANX	6
1	0.642	0.6721	1	feature_importance	HC vs MDD&ANX	6
2	0.5242	0.5621	2	feature_importance	HC vs MDD&ANX	6
3	0.4033	0.6552	3	feature_importance	HC vs MDD&ANX	6
4	0.3604	0.4939	4	feature_importance	HC vs MDD&ANX	6
0	0.8182	0.8854	0	birdman	HC vs MDD&ANX	6
1	0.7101	0.6719	1	birdman	HC vs MDD&ANX	6
2	0.6091	0.6276	2	birdman	HC vs MDD&ANX	6
3	0.41	0.6276	3	birdman	HC vs MDD&ANX	6
4	0.5325	0.6838	4	birdman	HC vs MDD&ANX	6
0	0.6012	0.5461	0	unfiltered	Unmedicated HC vs ANX	6
1	0.3462	0.2517	1	unfiltered	Unmedicated HC vs ANX	6
2	0.3125	0.5743	2	unfiltered	Unmedicated HC vs ANX	6
3	0.625	0.5127	3	unfiltered	Unmedicated HC vs ANX	6
4	0.3571	0.3794	4	unfiltered	Unmedicated HC vs ANX	6
0	0.6012	0.48	0	prevalence_filter	Unmedicated HC vs ANX	6
1	0.4154	0.266	1	prevalence_filter	Unmedicated HC vs ANX	6
2	0.2569	0.5531	2	prevalence_filter	Unmedicated HC vs ANX	6
3	0.5268	0.2632	3	prevalence_filter	Unmedicated HC vs ANX	6
4	0.3247	0.427	4	prevalence_filter	Unmedicated HC vs ANX	6
0	0.5417	0.5008	0	ridge_filter	Unmedicated HC vs ANX	6
1	0.4846	0.4325	1	ridge_filter	Unmedicated HC vs ANX	6
2	0.2986	0.5644	2	ridge_filter	Unmedicated HC vs ANX	6
3	0.4911	0.275	3	ridge_filter	Unmedicated HC vs ANX	6
4	0.3312	0.3264	4	ridge_filter	Unmedicated HC vs ANX	6
0	0.506	0.431	0	feature_importance	Unmedicated HC vs ANX	6
1	0.3	0.2627	1	feature_importance	Unmedicated HC vs ANX	6
2	0.4236	0.6178	2	feature_importance	Unmedicated HC vs ANX	6
3	0.5804	0.3556	3	feature_importance	Unmedicated HC vs ANX	6
4	0.3571	0.4334	4	feature_importance	Unmedicated HC vs ANX	6
0	0.8155	0.6309	0	birdman	Unmedicated HC vs ANX	6
1	0.6462	0.5017	1	birdman	Unmedicated HC vs ANX	6
2	0.4583	0.691	2	birdman	Unmedicated HC vs ANX	6
3	0.6339	0.5172	3	birdman	Unmedicated HC vs ANX	6
4	0.4545	0.4292	4	birdman	Unmedicated HC vs ANX	6
0	0.5673	0.5458	0	unfiltered	Unmedicated HC vs MDD	6
1	0.3889	0.7185	1	unfiltered	Unmedicated HC vs MDD	6
2	0.3464	0.3565	2	unfiltered	Unmedicated HC vs MDD	6
3	0.6538	0.6851	3	unfiltered	Unmedicated HC vs MDD	6
4	0.7778	0.7398	4	unfiltered	Unmedicated HC vs MDD	6
0	0.5705	0.5419	0	prevalence_filter	Unmedicated HC vs MDD	6
1	0.4028	0.6877	1	prevalence_filter	Unmedicated HC vs MDD	6
2	0.2429	0.3239	2	prevalence_filter	Unmedicated HC vs MDD	6
3	0.6189	0.7216	3	prevalence_filter	Unmedicated HC vs MDD	6
4	0.6667	0.6462	4	prevalence_filter	Unmedicated HC vs MDD	6
0	0.6058	0.6333	0	ridge_filter	Unmedicated HC vs MDD	6
1	0.5972	0.805	1	ridge_filter	Unmedicated HC vs MDD	6
2	0.35	0.4138	2	ridge_filter	Unmedicated HC vs MDD	6
3	0.5699	0.5795	3	ridge_filter	Unmedicated HC vs MDD	6
4	0.7118	0.7927	4	ridge_filter	Unmedicated HC vs MDD	6
0	0.6699	0.6204	0	feature_importance	Unmedicated HC vs MDD	6
1	0.5509	0.7458	1	feature_importance	Unmedicated HC vs MDD	6
2	0.4179	0.3801	2	feature_importance	Unmedicated HC vs MDD	6
3	0.6399	0.7063	3	feature_importance	Unmedicated HC vs MDD	6
4	0.8229	0.8414	4	feature_importance	Unmedicated HC vs MDD	6
0	0.6571	0.6987	0	birdman	Unmedicated HC vs MDD	6
1	0.6019	0.8016	1	birdman	Unmedicated HC vs MDD	6
2	0.575	0.494	2	birdman	Unmedicated HC vs MDD	6
3	0.6119	0.6942	3	birdman	Unmedicated HC vs MDD	6
4	0.75	0.8293	4	birdman	Unmedicated HC vs MDD	6
0	0.4026	0.3806	0	unfiltered	Unmedicated HC vs MDD&ANX	6
1	0.3778	0.2672	1	unfiltered	Unmedicated HC vs MDD&ANX	6
2	0.5089	0.8135	2	unfiltered	Unmedicated HC vs MDD&ANX	6
3	0.3661	0.2341	3	unfiltered	Unmedicated HC vs MDD&ANX	6
4	0.2569	0.277	4	unfiltered	Unmedicated HC vs MDD&ANX	6
0	0.487	0.4739	0	prevalence_filter	Unmedicated HC vs MDD&ANX	6
1	0.2556	0.1528	1	prevalence_filter	Unmedicated HC vs MDD&ANX	6
2	0.5089	0.8003	2	prevalence_filter	Unmedicated HC vs MDD&ANX	6
3	0.4643	0.2889	3	prevalence_filter	Unmedicated HC vs MDD&ANX	6
4	0.2083	0.2459	4	prevalence_filter	Unmedicated HC vs MDD&ANX	6
0	0.6429	0.6358	0	ridge_filter	Unmedicated HC vs MDD&ANX	6
1	0.1778	0.1306	1	ridge_filter	Unmedicated HC vs MDD&ANX	6
2	0.5268	0.8115	2	ridge_filter	Unmedicated HC vs MDD&ANX	6
3	0.3929	0.2799	3	ridge_filter	Unmedicated HC vs MDD&ANX	6
4	0.25	0.2619	4	ridge_filter	Unmedicated HC vs MDD&ANX	6
0	0.4805	0.5006	0	feature_importance	Unmedicated HC vs MDD&ANX	6
1	0.5111	0.2042	1	feature_importance	Unmedicated HC vs MDD&ANX	6
2	0.5089	0.7823	2	feature_importance	Unmedicated HC vs MDD&ANX	6
3	0.5179	0.3056	3	feature_importance	Unmedicated HC vs MDD&ANX	6
4	0.4861	0.3563	4	feature_importance	Unmedicated HC vs MDD&ANX	6
0	0.7078	0.7489	0	birdman	Unmedicated HC vs MDD&ANX	6
1	0.3889	0.1934	1	birdman	Unmedicated HC vs MDD&ANX	6
2	0.5714	0.8323	2	birdman	Unmedicated HC vs MDD&ANX	6
3	0.5714	0.3422	3	birdman	Unmedicated HC vs MDD&ANX	6
4	0.3403	0.3009	4	birdman	Unmedicated HC vs MDD&ANX	6
0	0.8143	0.3046	0	unfiltered	Unmedicated vs Antidepressants	6
1	0.4444	0.4732	1	unfiltered	Unmedicated vs Antidepressants	6
2	0.5644	0.508	2	unfiltered	Unmedicated vs Antidepressants	6
3	0.6032	0.3543	3	unfiltered	Unmedicated vs Antidepressants	6
4	0.6856	0.4256	4	unfiltered	Unmedicated vs Antidepressants	6
0	0.7179	0.3282	0	prevalence_filter	Unmedicated vs Antidepressants	6
1	0.5079	0.3876	1	prevalence_filter	Unmedicated vs Antidepressants	6
2	0.6553	0.416	2	prevalence_filter	Unmedicated vs Antidepressants	6
3	0.6627	0.3498	3	prevalence_filter	Unmedicated vs Antidepressants	6
4	0.7955	0.3663	4	prevalence_filter	Unmedicated vs Antidepressants	6
0	0.7929	0.3015	0	ridge_filter	Unmedicated vs Antidepressants	6
1	0.5317	0.3936	1	ridge_filter	Unmedicated vs Antidepressants	6
2	0.7462	0.3839	2	ridge_filter	Unmedicated vs Antidepressants	6
3	0.7183	0.3073	3	ridge_filter	Unmedicated vs Antidepressants	6
4	0.7652	0.3853	4	ridge_filter	Unmedicated vs Antidepressants	6
0	0.8214	0.2938	0	feature_importance	Unmedicated vs Antidepressants	6
1	0.5159	0.4136	1	feature_importance	Unmedicated vs Antidepressants	6
2	0.5303	0.481	2	feature_importance	Unmedicated vs Antidepressants	6
3	0.6865	0.3228	3	feature_importance	Unmedicated vs Antidepressants	6
4	0.6629	0.4387	4	feature_importance	Unmedicated vs Antidepressants	6
0	0.8107	0.2983	0	birdman	Unmedicated vs Antidepressants	6
1	0.4286	0.4587	1	birdman	Unmedicated vs Antidepressants	6
2	0.6856	0.385	2	birdman	Unmedicated vs Antidepressants	6
3	0.5714	0.3677	3	birdman	Unmedicated vs Antidepressants	6
4	0.6553	0.4825	4	birdman	Unmedicated vs Antidepressants	6
0	0.4066	0.555	0	unfiltered	HC vs ANX	7
1	0.7444	0.767	1	unfiltered	HC vs ANX	7
2	0.6165	0.7203	2	unfiltered	HC vs ANX	7
3	0.5659	0.6044	3	unfiltered	HC vs ANX	7
4	0.5333	0.5781	4	unfiltered	HC vs ANX	7
0	0.4698	0.5399	0	prevalence_filter	HC vs ANX	7
1	0.675	0.7483	1	prevalence_filter	HC vs ANX	7
2	0.5824	0.6907	2	prevalence_filter	HC vs ANX	7
3	0.489	0.5706	3	prevalence_filter	HC vs ANX	7
4	0.4727	0.601	4	prevalence_filter	HC vs ANX	7
0	0.533	0.6387	0	ridge_filter	HC vs ANX	7
1	0.6667	0.7844	1	ridge_filter	HC vs ANX	7
2	0.7131	0.809	2	ridge_filter	HC vs ANX	7
3	0.4753	0.5128	3	ridge_filter	HC vs ANX	7
4	0.4909	0.5803	4	ridge_filter	HC vs ANX	7
0	0.4231	0.5538	0	feature_importance	HC vs ANX	7
1	0.6056	0.7158	1	feature_importance	HC vs ANX	7
2	0.6733	0.7969	2	feature_importance	HC vs ANX	7
3	0.5165	0.5558	3	feature_importance	HC vs ANX	7
4	0.4333	0.5399	4	feature_importance	HC vs ANX	7
0	0.4753	0.5012	0	birdman	HC vs ANX	7
1	0.6417	0.7304	1	birdman	HC vs ANX	7
2	0.5483	0.7002	2	birdman	HC vs ANX	7
3	0.4258	0.5241	3	birdman	HC vs ANX	7
4	0.5515	0.6127	4	birdman	HC vs ANX	7
0	0.4129	0.7555	0	unfiltered	HC vs MDD	7
1	0.6555	0.7426	1	unfiltered	HC vs MDD	7
2	0.4306	0.6051	2	unfiltered	HC vs MDD	7
3	0.4844	0.5617	3	unfiltered	HC vs MDD	7
4	0.56	0.7167	4	unfiltered	HC vs MDD	7
0	0.3571	0.7102	0	prevalence_filter	HC vs MDD	7
1	0.6338	0.7054	1	prevalence_filter	HC vs MDD	7
2	0.5122	0.6613	2	prevalence_filter	HC vs MDD	7
3	0.4516	0.6091	3	prevalence_filter	HC vs MDD	7
4	0.5018	0.6908	4	prevalence_filter	HC vs MDD	7
0	0.3884	0.7359	0	ridge_filter	HC vs MDD	7
1	0.5803	0.6886	1	ridge_filter	HC vs MDD	7
2	0.5469	0.689	2	ridge_filter	HC vs MDD	7
3	0.5531	0.6471	3	ridge_filter	HC vs MDD	7
4	0.4709	0.6726	4	ridge_filter	HC vs MDD	7
0	0.4554	0.7902	0	feature_importance	HC vs MDD	7
1	0.5217	0.6399	1	feature_importance	HC vs MDD	7
2	0.5642	0.7129	2	feature_importance	HC vs MDD	7
3	0.4812	0.5786	3	feature_importance	HC vs MDD	7
4	0.4836	0.6792	4	feature_importance	HC vs MDD	7
0	0.4554	0.7769	0	birdman	HC vs MDD	7
1	0.4816	0.6383	1	birdman	HC vs MDD	7
2	0.474	0.6553	2	birdman	HC vs MDD	7
3	0.6016	0.6958	3	birdman	HC vs MDD	7
4	0.4836	0.7117	4	birdman	HC vs MDD	7
0	0.5654	0.6839	0	unfiltered	HC vs MDD&ANX	7
1	0.6272	0.715	1	unfiltered	HC vs MDD&ANX	7
2	0.5758	0.6549	2	unfiltered	HC vs MDD&ANX	7
3	0.7175	0.6052	3	unfiltered	HC vs MDD&ANX	7
4	0.3878	0.4242	4	unfiltered	HC vs MDD&ANX	7
0	0.6111	0.7046	0	prevalence_filter	HC vs MDD&ANX	7
1	0.645	0.6493	1	prevalence_filter	HC vs MDD&ANX	7
2	0.5758	0.7134	2	prevalence_filter	HC vs MDD&ANX	7
3	0.7143	0.5866	3	prevalence_filter	HC vs MDD&ANX	7
4	0.375	0.4279	4	prevalence_filter	HC vs MDD&ANX	7
0	0.5915	0.689	0	ridge_filter	HC vs MDD&ANX	7
1	0.5562	0.6109	1	ridge_filter	HC vs MDD&ANX	7
2	0.5848	0.6644	2	ridge_filter	HC vs MDD&ANX	7
3	0.7695	0.6896	3	ridge_filter	HC vs MDD&ANX	7
4	0.4327	0.4793	4	ridge_filter	HC vs MDD&ANX	7
0	0.5719	0.6848	0	feature_importance	HC vs MDD&ANX	7
1	0.5178	0.5415	1	feature_importance	HC vs MDD&ANX	7
2	0.6667	0.793	2	feature_importance	HC vs MDD&ANX	7
3	0.789	0.6646	3	feature_importance	HC vs MDD&ANX	7
4	0.4263	0.4982	4	feature_importance	HC vs MDD&ANX	7
0	0.6405	0.6977	0	birdman	HC vs MDD&ANX	7
1	0.6598	0.7545	1	birdman	HC vs MDD&ANX	7
2	0.497	0.6645	2	birdman	HC vs MDD&ANX	7
3	0.7208	0.6549	3	birdman	HC vs MDD&ANX	7
4	0.4263	0.4574	4	birdman	HC vs MDD&ANX	7
0	0.5333	0.25	0	unfiltered	Unmedicated HC vs ANX	7
1	0.2593	0.5441	1	unfiltered	Unmedicated HC vs ANX	7
2	0.4236	0.3962	2	unfiltered	Unmedicated HC vs ANX	7
3	0.4416	0.4734	3	unfiltered	Unmedicated HC vs ANX	7
4	0.5617	0.5805	4	unfiltered	Unmedicated HC vs ANX	7
0	0.7333	0.5042	0	prevalence_filter	Unmedicated HC vs ANX	7
1	0.358	0.5121	1	prevalence_filter	Unmedicated HC vs ANX	7
2	0.375	0.5212	2	prevalence_filter	Unmedicated HC vs ANX	7
3	0.4221	0.4072	3	prevalence_filter	Unmedicated HC vs ANX	7
4	0.6296	0.7	4	prevalence_filter	Unmedicated HC vs ANX	7
0	0.6333	0.3609	0	ridge_filter	Unmedicated HC vs ANX	7
1	0.3519	0.5024	1	ridge_filter	Unmedicated HC vs ANX	7
2	0.3264	0.3764	2	ridge_filter	Unmedicated HC vs ANX	7
3	0.3896	0.4605	3	ridge_filter	Unmedicated HC vs ANX	7
4	0.642	0.7297	4	ridge_filter	Unmedicated HC vs ANX	7
0	0.6	0.4639	0	feature_importance	Unmedicated HC vs ANX	7
1	0.3765	0.5051	1	feature_importance	Unmedicated HC vs ANX	7
2	0.375	0.3402	2	feature_importance	Unmedicated HC vs ANX	7
3	0.4351	0.4606	3	feature_importance	Unmedicated HC vs ANX	7
4	0.6728	0.6644	4	feature_importance	Unmedicated HC vs ANX	7
0	0.8	0.5186	0	birdman	Unmedicated HC vs ANX	7
1	0.4568	0.5139	1	birdman	Unmedicated HC vs ANX	7
2	0.5208	0.481	2	birdman	Unmedicated HC vs ANX	7
3	0.513	0.4437	3	birdman	Unmedicated HC vs ANX	7
4	0.679	0.7276	4	birdman	Unmedicated HC vs ANX	7
0	0.4643	0.4282	0	unfiltered	Unmedicated HC vs MDD	7
1	0.6259	0.6104	1	unfiltered	Unmedicated HC vs MDD	7
2	0.5037	0.6218	2	unfiltered	Unmedicated HC vs MDD	7
3	0.3438	0.4521	3	unfiltered	Unmedicated HC vs MDD	7
4	0.2464	0.4701	4	unfiltered	Unmedicated HC vs MDD	7
0	0.6721	0.6075	0	prevalence_filter	Unmedicated HC vs MDD	7
1	0.4965	0.5219	1	prevalence_filter	Unmedicated HC vs MDD	7
2	0.5519	0.7378	2	prevalence_filter	Unmedicated HC vs MDD	7
3	0.4444	0.5403	3	prevalence_filter	Unmedicated HC vs MDD	7
4	0.3607	0.5053	4	prevalence_filter	Unmedicated HC vs MDD	7
0	0.5584	0.5187	0	ridge_filter	Unmedicated HC vs MDD	7
1	0.6573	0.6936	1	ridge_filter	Unmedicated HC vs MDD	7
2	0.6111	0.7414	2	ridge_filter	Unmedicated HC vs MDD	7
3	0.4861	0.5418	3	ridge_filter	Unmedicated HC vs MDD	7
4	0.4607	0.5564	4	ridge_filter	Unmedicated HC vs MDD	7
0	0.6656	0.5452	0	feature_importance	Unmedicated HC vs MDD	7
1	0.6189	0.6122	1	feature_importance	Unmedicated HC vs MDD	7
2	0.6926	0.8122	2	feature_importance	Unmedicated HC vs MDD	7
3	0.4896	0.5631	3	feature_importance	Unmedicated HC vs MDD	7
4	0.4857	0.5603	4	feature_importance	Unmedicated HC vs MDD	7
0	0.7273	0.6938	0	birdman	Unmedicated HC vs MDD	7
1	0.6713	0.6432	1	birdman	Unmedicated HC vs MDD	7
2	0.637	0.8032	2	birdman	Unmedicated HC vs MDD	7
3	0.6806	0.7495	3	birdman	Unmedicated HC vs MDD	7
4	0.5036	0.5745	4	birdman	Unmedicated HC vs MDD	7
0	0.8308	0.6397	0	unfiltered	Unmedicated HC vs MDD&ANX	7
1	0.3312	0.3407	1	unfiltered	Unmedicated HC vs MDD&ANX	7
2	0.3896	0.4569	2	unfiltered	Unmedicated HC vs MDD&ANX	7
3	0.3831	0.3519	3	unfiltered	Unmedicated HC vs MDD&ANX	7
4	0.2562	0.3705	4	unfiltered	Unmedicated HC vs MDD&ANX	7
0	0.6077	0.3576	0	prevalence_filter	Unmedicated HC vs MDD&ANX	7
1	0.3766	0.3601	1	prevalence_filter	Unmedicated HC vs MDD&ANX	7
2	0.3506	0.4642	2	prevalence_filter	Unmedicated HC vs MDD&ANX	7
3	0.2662	0.3104	3	prevalence_filter	Unmedicated HC vs MDD&ANX	7
4	0.7062	0.6416	4	prevalence_filter	Unmedicated HC vs MDD&ANX	7
0	0.8	0.5286	0	ridge_filter	Unmedicated HC vs MDD&ANX	7
1	0.3506	0.339	1	ridge_filter	Unmedicated HC vs MDD&ANX	7
2	0.2597	0.3465	2	ridge_filter	Unmedicated HC vs MDD&ANX	7
3	0.4545	0.411	3	ridge_filter	Unmedicated HC vs MDD&ANX	7
4	0.3312	0.409	4	ridge_filter	Unmedicated HC vs MDD&ANX	7
0	0.7	0.3988	0	feature_importance	Unmedicated HC vs MDD&ANX	7
1	0.4221	0.384	1	feature_importance	Unmedicated HC vs MDD&ANX	7
2	0.3701	0.4676	2	feature_importance	Unmedicated HC vs MDD&ANX	7
3	0.3442	0.3518	3	feature_importance	Unmedicated HC vs MDD&ANX	7
4	0.55	0.6047	4	feature_importance	Unmedicated HC vs MDD&ANX	7
0	0.8846	0.7278	0	birdman	Unmedicated HC vs MDD&ANX	7
1	0.4156	0.3746	1	birdman	Unmedicated HC vs MDD&ANX	7
2	0.3636	0.488	2	birdman	Unmedicated HC vs MDD&ANX	7
3	0.5649	0.427	3	birdman	Unmedicated HC vs MDD&ANX	7
4	0.4688	0.4804	4	birdman	Unmedicated HC vs MDD&ANX	7
0	0.6429	0.2652	0	unfiltered	Unmedicated vs Antidepressants	7
1	0.5042	0.7202	1	unfiltered	Unmedicated vs Antidepressants	7
2	0.9333	0.2256	2	unfiltered	Unmedicated vs Antidepressants	7
3	0.6192	0.5095	3	unfiltered	Unmedicated vs Antidepressants	7
4	0.7232	0.2434	4	unfiltered	Unmedicated vs Antidepressants	7
0	0.6303	0.2742	0	prevalence_filter	Unmedicated vs Antidepressants	7
1	0.4917	0.7406	1	prevalence_filter	Unmedicated vs Antidepressants	7
2	0.8167	0.2523	2	prevalence_filter	Unmedicated vs Antidepressants	7
3	0.5346	0.5722	3	prevalence_filter	Unmedicated vs Antidepressants	7
4	0.7946	0.2233	4	prevalence_filter	Unmedicated vs Antidepressants	7
0	0.5084	0.4518	0	ridge_filter	Unmedicated vs Antidepressants	7
1	0.5417	0.7142	1	ridge_filter	Unmedicated vs Antidepressants	7
2	0.8917	0.2584	2	ridge_filter	Unmedicated vs Antidepressants	7
3	0.4846	0.659	3	ridge_filter	Unmedicated vs Antidepressants	7
4	0.7411	0.2474	4	ridge_filter	Unmedicated vs Antidepressants	7
0	0.5756	0.2955	0	feature_importance	Unmedicated vs Antidepressants	7
1	0.5167	0.6571	1	feature_importance	Unmedicated vs Antidepressants	7
2	0.775	0.2834	2	feature_importance	Unmedicated vs Antidepressants	7
3	0.4923	0.6567	3	feature_importance	Unmedicated vs Antidepressants	7
4	0.7634	0.2294	4	feature_importance	Unmedicated vs Antidepressants	7
0	0.7899	0.2141	0	birdman	Unmedicated vs Antidepressants	7
1	0.5292	0.7306	1	birdman	Unmedicated vs Antidepressants	7
2	0.7333	0.3781	2	birdman	Unmedicated vs Antidepressants	7
3	0.4808	0.6661	3	birdman	Unmedicated vs Antidepressants	7
4	0.6562	0.2613	4	birdman	Unmedicated vs Antidepressants	7
0	0.5824	0.6206	0	unfiltered	HC vs ANX	8
1	0.6358	0.8127	1	unfiltered	HC vs ANX	8
2	0.6842	0.8414	2	unfiltered	HC vs ANX	8
3	0.4093	0.4412	3	unfiltered	HC vs ANX	8
4	0.6061	0.5679	4	unfiltered	HC vs ANX	8
0	0.5412	0.5944	0	prevalence_filter	HC vs ANX	8
1	0.5772	0.7629	1	prevalence_filter	HC vs ANX	8
2	0.7007	0.8139	2	prevalence_filter	HC vs ANX	8
3	0.4505	0.5164	3	prevalence_filter	HC vs ANX	8
4	0.5879	0.5593	4	prevalence_filter	HC vs ANX	8
0	0.5604	0.5519	0	ridge_filter	HC vs ANX	8
1	0.4753	0.6707	1	ridge_filter	HC vs ANX	8
2	0.7138	0.8212	2	ridge_filter	HC vs ANX	8
3	0.3489	0.4631	3	ridge_filter	HC vs ANX	8
4	0.5576	0.4689	4	ridge_filter	HC vs ANX	8
0	0.5082	0.6106	0	feature_importance	HC vs ANX	8
1	0.5648	0.7626	1	feature_importance	HC vs ANX	8
2	0.6711	0.8421	2	feature_importance	HC vs ANX	8
3	0.4368	0.4794	3	feature_importance	HC vs ANX	8
4	0.5424	0.5024	4	feature_importance	HC vs ANX	8
0	0.5549	0.5118	0	birdman	HC vs ANX	8
1	0.6543	0.8212	1	birdman	HC vs ANX	8
2	0.7566	0.9111	2	birdman	HC vs ANX	8
3	0.4341	0.459	3	birdman	HC vs ANX	8
4	0.6333	0.6042	4	birdman	HC vs ANX	8
0	0.5	0.6735	0	unfiltered	HC vs MDD	8
1	0.3847	0.5846	1	unfiltered	HC vs MDD	8
2	0.4856	0.7828	2	unfiltered	HC vs MDD	8
3	0.3942	0.7123	3	unfiltered	HC vs MDD	8
4	0.4587	0.5587	4	unfiltered	HC vs MDD	8
0	0.4757	0.6143	0	prevalence_filter	HC vs MDD	8
1	0.4951	0.6326	1	prevalence_filter	HC vs MDD	8
2	0.5864	0.8118	2	prevalence_filter	HC vs MDD	8
3	0.3019	0.6452	3	prevalence_filter	HC vs MDD	8
4	0.4762	0.551	4	prevalence_filter	HC vs MDD	8
0	0.467	0.6263	0	ridge_filter	HC vs MDD	8
1	0.4448	0.6446	1	ridge_filter	HC vs MDD	8
2	0.6111	0.827	2	ridge_filter	HC vs MDD	8
3	0.3327	0.6618	3	ridge_filter	HC vs MDD	8
4	0.381	0.5032	4	ridge_filter	HC vs MDD	8
0	0.5955	0.697	0	feature_importance	HC vs MDD	8
1	0.6412	0.7613	1	feature_importance	HC vs MDD	8
2	0.6193	0.8325	2	feature_importance	HC vs MDD	8
3	0.5077	0.7347	3	feature_importance	HC vs MDD	8
4	0.3571	0.4925	4	feature_importance	HC vs MDD	8
0	0.4896	0.7137	0	birdman	HC vs MDD	8
1	0.5942	0.6996	1	birdman	HC vs MDD	8
2	0.4156	0.7248	2	birdman	HC vs MDD	8
3	0.2096	0.6104	3	birdman	HC vs MDD	8
4	0.3778	0.5294	4	birdman	HC vs MDD	8
0	0.6726	0.7199	0	unfiltered	HC vs MDD&ANX	8
1	0.4349	0.5369	1	unfiltered	HC vs MDD&ANX	8
2	0.6969	0.7998	2	unfiltered	HC vs MDD&ANX	8
3	0.5974	0.6015	3	unfiltered	HC vs MDD&ANX	8
4	0.3961	0.5145	4	unfiltered	HC vs MDD&ANX	8
0	0.6607	0.6898	0	prevalence_filter	HC vs MDD&ANX	8
1	0.4053	0.5212	1	prevalence_filter	HC vs MDD&ANX	8
2	0.7594	0.8439	2	prevalence_filter	HC vs MDD&ANX	8
3	0.5	0.4701	3	prevalence_filter	HC vs MDD&ANX	8
4	0.3669	0.4979	4	prevalence_filter	HC vs MDD&ANX	8
0	0.6012	0.5751	0	ridge_filter	HC vs MDD&ANX	8
1	0.4527	0.5291	1	ridge_filter	HC vs MDD&ANX	8
2	0.7969	0.8831	2	ridge_filter	HC vs MDD&ANX	8
3	0.4383	0.445	3	ridge_filter	HC vs MDD&ANX	8
4	0.4221	0.5536	4	ridge_filter	HC vs MDD&ANX	8
0	0.5893	0.587	0	feature_importance	HC vs MDD&ANX	8
1	0.4112	0.4869	1	feature_importance	HC vs MDD&ANX	8
2	0.7844	0.8381	2	feature_importance	HC vs MDD&ANX	8
3	0.5812	0.6108	3	feature_importance	HC vs MDD&ANX	8
4	0.4188	0.5126	4	feature_importance	HC vs MDD&ANX	8
0	0.6815	0.7276	0	birdman	HC vs MDD&ANX	8
1	0.4083	0.472	1	birdman	HC vs MDD&ANX	8
2	0.6719	0.7994	2	birdman	HC vs MDD&ANX	8
3	0.5584	0.5849	3	birdman	HC vs MDD&ANX	8
4	0.4286	0.5376	4	birdman	HC vs MDD&ANX	8
0	0.5714	0.7274	0	unfiltered	Unmedicated HC vs ANX	8
1	0.5769	0.3855	1	unfiltered	Unmedicated HC vs ANX	8
2	0.2917	0.2943	2	unfiltered	Unmedicated HC vs ANX	8
3	0.4938	0.5927	3	unfiltered	Unmedicated HC vs ANX	8
4	0.5778	0.2569	4	unfiltered	Unmedicated HC vs ANX	8
0	0.4226	0.683	0	prevalence_filter	Unmedicated HC vs ANX	8
1	0.5846	0.4782	1	prevalence_filter	Unmedicated HC vs ANX	8
2	0.2708	0.2696	2	prevalence_filter	Unmedicated HC vs ANX	8
3	0.4691	0.5673	3	prevalence_filter	Unmedicated HC vs ANX	8
4	0.4111	0.175	4	prevalence_filter	Unmedicated HC vs ANX	8
0	0.4881	0.6561	0	ridge_filter	Unmedicated HC vs ANX	8
1	0.6308	0.4133	1	ridge_filter	Unmedicated HC vs ANX	8
2	0.4722	0.3316	2	ridge_filter	Unmedicated HC vs ANX	8
3	0.2963	0.4355	3	ridge_filter	Unmedicated HC vs ANX	8
4	0.4667	0.4403	4	ridge_filter	Unmedicated HC vs ANX	8
0	0.5119	0.6761	0	feature_importance	Unmedicated HC vs ANX	8
1	0.6923	0.5625	1	feature_importance	Unmedicated HC vs ANX	8
2	0.3681	0.3574	2	feature_importance	Unmedicated HC vs ANX	8
3	0.4383	0.4764	3	feature_importance	Unmedicated HC vs ANX	8
4	0.4444	0.1922	4	feature_importance	Unmedicated HC vs ANX	8
0	0.6548	0.7684	0	birdman	Unmedicated HC vs ANX	8
1	0.8154	0.6976	1	birdman	Unmedicated HC vs ANX	8
2	0.4722	0.366	2	birdman	Unmedicated HC vs ANX	8
3	0.5864	0.654	3	birdman	Unmedicated HC vs ANX	8
4	0.7444	0.5354	4	birdman	Unmedicated HC vs ANX	8
0	0.5801	0.6066	0	unfiltered	Unmedicated HC vs MDD	8
1	0.575	0.509	1	unfiltered	Unmedicated HC vs MDD	8
2	0.3881	0.5607	2	unfiltered	Unmedicated HC vs MDD	8
3	0.637	0.7666	3	unfiltered	Unmedicated HC vs MDD	8
4	0.3857	0.5223	4	unfiltered	Unmedicated HC vs MDD	8
0	0.7083	0.7249	0	prevalence_filter	Unmedicated HC vs MDD	8
1	0.4786	0.5347	1	prevalence_filter	Unmedicated HC vs MDD	8
2	0.4685	0.5901	2	prevalence_filter	Unmedicated HC vs MDD	8
3	0.6444	0.7835	3	prevalence_filter	Unmedicated HC vs MDD	8
4	0.4071	0.5237	4	prevalence_filter	Unmedicated HC vs MDD	8
0	0.6571	0.6469	0	ridge_filter	Unmedicated HC vs MDD	8
1	0.5964	0.6602	1	ridge_filter	Unmedicated HC vs MDD	8
2	0.4301	0.5478	2	ridge_filter	Unmedicated HC vs MDD	8
3	0.5519	0.7295	3	ridge_filter	Unmedicated HC vs MDD	8
4	0.4	0.5184	4	ridge_filter	Unmedicated HC vs MDD	8
0	0.7468	0.6537	0	feature_importance	Unmedicated HC vs MDD	8
1	0.6571	0.6777	1	feature_importance	Unmedicated HC vs MDD	8
2	0.486	0.5351	2	feature_importance	Unmedicated HC vs MDD	8
3	0.6407	0.7322	3	feature_importance	Unmedicated HC vs MDD	8
4	0.5	0.6089	4	feature_importance	Unmedicated HC vs MDD	8
0	0.8269	0.7479	0	birdman	Unmedicated HC vs MDD	8
1	0.6929	0.6982	1	birdman	Unmedicated HC vs MDD	8
2	0.535	0.6414	2	birdman	Unmedicated HC vs MDD	8
3	0.5407	0.7403	3	birdman	Unmedicated HC vs MDD	8
4	0.7286	0.7506	4	birdman	Unmedicated HC vs MDD	8
0	0.5688	0.6265	0	unfiltered	Unmedicated HC vs MDD&ANX	8
1	0.6299	0.4945	1	unfiltered	Unmedicated HC vs MDD&ANX	8
2	0.4792	0.458	2	unfiltered	Unmedicated HC vs MDD&ANX	8
3	0.3188	0.5089	3	unfiltered	Unmedicated HC vs MDD&ANX	8
4	0.3444	0.2111	4	unfiltered	Unmedicated HC vs MDD&ANX	8
0	0.5062	0.5252	0	prevalence_filter	Unmedicated HC vs MDD&ANX	8
1	0.5519	0.4312	1	prevalence_filter	Unmedicated HC vs MDD&ANX	8
2	0.5	0.3699	2	prevalence_filter	Unmedicated HC vs MDD&ANX	8
3	0.3	0.5031	3	prevalence_filter	Unmedicated HC vs MDD&ANX	8
4	0.4778	0.2366	4	prevalence_filter	Unmedicated HC vs MDD&ANX	8
0	0.65	0.6408	0	ridge_filter	Unmedicated HC vs MDD&ANX	8
1	0.6039	0.4683	1	ridge_filter	Unmedicated HC vs MDD&ANX	8
2	0.5903	0.5319	2	ridge_filter	Unmedicated HC vs MDD&ANX	8
3	0.3812	0.5324	3	ridge_filter	Unmedicated HC vs MDD&ANX	8
4	0.5889	0.3556	4	ridge_filter	Unmedicated HC vs MDD&ANX	8
0	0.5875	0.5541	0	feature_importance	Unmedicated HC vs MDD&ANX	8
1	0.526	0.5105	1	feature_importance	Unmedicated HC vs MDD&ANX	8
2	0.5833	0.604	2	feature_importance	Unmedicated HC vs MDD&ANX	8
3	0.4	0.5608	3	feature_importance	Unmedicated HC vs MDD&ANX	8
4	0.4222	0.1749	4	feature_importance	Unmedicated HC vs MDD&ANX	8
0	0.725	0.7713	0	birdman	Unmedicated HC vs MDD&ANX	8
1	0.6818	0.6529	1	birdman	Unmedicated HC vs MDD&ANX	8
2	0.5	0.3965	2	birdman	Unmedicated HC vs MDD&ANX	8
3	0.4813	0.6232	3	birdman	Unmedicated HC vs MDD&ANX	8
4	0.7	0.4556	4	birdman	Unmedicated HC vs MDD&ANX	8
0	0.7708	0.4449	0	unfiltered	Unmedicated vs Antidepressants	8
1	0.6136	0.4523	1	unfiltered	Unmedicated vs Antidepressants	8
2	0.5179	0.3422	2	unfiltered	Unmedicated vs Antidepressants	8
3	0.5682	0.5094	3	unfiltered	Unmedicated vs Antidepressants	8
4	0.775	0.2606	4	unfiltered	Unmedicated vs Antidepressants	8
0	0.7569	0.4185	0	prevalence_filter	Unmedicated vs Antidepressants	8
1	0.5682	0.5765	1	prevalence_filter	Unmedicated vs Antidepressants	8
2	0.4911	0.4631	2	prevalence_filter	Unmedicated vs Antidepressants	8
3	0.5795	0.5198	3	prevalence_filter	Unmedicated vs Antidepressants	8
4	0.6333	0.4245	4	prevalence_filter	Unmedicated vs Antidepressants	8
0	0.7431	0.4142	0	ridge_filter	Unmedicated vs Antidepressants	8
1	0.572	0.526	1	ridge_filter	Unmedicated vs Antidepressants	8
2	0.4732	0.3645	2	ridge_filter	Unmedicated vs Antidepressants	8
3	0.553	0.5121	3	ridge_filter	Unmedicated vs Antidepressants	8
4	0.55	0.3947	4	ridge_filter	Unmedicated vs Antidepressants	8
0	0.8368	0.4216	0	feature_importance	Unmedicated vs Antidepressants	8
1	0.6515	0.4458	1	feature_importance	Unmedicated vs Antidepressants	8
2	0.5625	0.2975	2	feature_importance	Unmedicated vs Antidepressants	8
3	0.5682	0.4878	3	feature_importance	Unmedicated vs Antidepressants	8
4	0.5833	0.3601	4	feature_importance	Unmedicated vs Antidepressants	8
0	0.8611	0.3719	0	birdman	Unmedicated vs Antidepressants	8
1	0.6818	0.3956	1	birdman	Unmedicated vs Antidepressants	8
2	0.5357	0.3197	2	birdman	Unmedicated vs Antidepressants	8
3	0.8371	0.3746	3	birdman	Unmedicated vs Antidepressants	8
4	0.6	0.4017	4	birdman	Unmedicated vs Antidepressants	8
0	0.5529	0.7387	0	unfiltered	HC vs ANX	9
1	0.5824	0.5857	1	unfiltered	HC vs ANX	9
2	0.4889	0.5489	2	unfiltered	HC vs ANX	9
3	0.7056	0.7073	3	unfiltered	HC vs ANX	9
4	0.5893	0.6031	4	unfiltered	HC vs ANX	9
0	0.5412	0.6917	0	prevalence_filter	HC vs ANX	9
1	0.6346	0.6056	1	prevalence_filter	HC vs ANX	9
2	0.5611	0.5704	2	prevalence_filter	HC vs ANX	9
3	0.5806	0.6563	3	prevalence_filter	HC vs ANX	9
4	0.5327	0.5948	4	prevalence_filter	HC vs ANX	9
0	0.6029	0.7368	0	ridge_filter	HC vs ANX	9
1	0.6593	0.5964	1	ridge_filter	HC vs ANX	9
2	0.5917	0.6051	2	ridge_filter	HC vs ANX	9
3	0.525	0.6263	3	ridge_filter	HC vs ANX	9
4	0.4881	0.6282	4	ridge_filter	HC vs ANX	9
0	0.5118	0.7371	0	feature_importance	HC vs ANX	9
1	0.5907	0.5171	1	feature_importance	HC vs ANX	9
2	0.5472	0.5936	2	feature_importance	HC vs ANX	9
3	0.6389	0.7126	3	feature_importance	HC vs ANX	9
4	0.5268	0.6276	4	feature_importance	HC vs ANX	9
0	0.4529	0.6743	0	birdman	HC vs ANX	9
1	0.5742	0.5668	1	birdman	HC vs ANX	9
2	0.5389	0.6645	2	birdman	HC vs ANX	9
3	0.6278	0.7442	3	birdman	HC vs ANX	9
4	0.5	0.6438	4	birdman	HC vs ANX	9
0	0.4933	0.836	0	unfiltered	HC vs MDD	9
1	0.4838	0.6422	1	unfiltered	HC vs MDD	9
2	0.5234	0.6733	2	unfiltered	HC vs MDD	9
3	0.6276	0.7926	3	unfiltered	HC vs MDD	9
4	0.4219	0.5097	4	unfiltered	HC vs MDD	9
0	0.5156	0.8154	0	prevalence_filter	HC vs MDD	9
1	0.4968	0.6471	1	prevalence_filter	HC vs MDD	9
2	0.4983	0.6598	2	prevalence_filter	HC vs MDD	9
3	0.5473	0.7533	3	prevalence_filter	HC vs MDD	9
4	0.3781	0.4687	4	prevalence_filter	HC vs MDD	9
0	0.4375	0.7919	0	ridge_filter	HC vs MDD	9
1	0.5032	0.6433	1	ridge_filter	HC vs MDD	9
2	0.5301	0.6972	2	ridge_filter	HC vs MDD	9
3	0.5247	0.7682	3	ridge_filter	HC vs MDD	9
4	0.45	0.5262	4	ridge_filter	HC vs MDD	9
0	0.4464	0.8167	0	feature_importance	HC vs MDD	9
1	0.5195	0.63	1	feature_importance	HC vs MDD	9
2	0.6488	0.786	2	feature_importance	HC vs MDD	9
3	0.5514	0.7919	3	feature_importance	HC vs MDD	9
4	0.4266	0.5028	4	feature_importance	HC vs MDD	9
0	0.5513	0.8467	0	birdman	HC vs MDD	9
1	0.6234	0.7358	1	birdman	HC vs MDD	9
2	0.495	0.6455	2	birdman	HC vs MDD	9
3	0.5267	0.7376	3	birdman	HC vs MDD	9
4	0.3172	0.4557	4	birdman	HC vs MDD	9
0	0.6597	0.8266	0	unfiltered	HC vs MDD&ANX	9
1	0.5121	0.4512	1	unfiltered	HC vs MDD&ANX	9
2	0.3661	0.3954	2	unfiltered	HC vs MDD&ANX	9
3	0.5929	0.6854	3	unfiltered	HC vs MDD&ANX	9
4	0.4675	0.5845	4	unfiltered	HC vs MDD&ANX	9
0	0.5972	0.8005	0	prevalence_filter	HC vs MDD&ANX	9
1	0.4758	0.4832	1	prevalence_filter	HC vs MDD&ANX	9
2	0.3512	0.4336	2	prevalence_filter	HC vs MDD&ANX	9
3	0.4327	0.4759	3	prevalence_filter	HC vs MDD&ANX	9
4	0.4513	0.5238	4	prevalence_filter	HC vs MDD&ANX	9
0	0.6146	0.8241	0	ridge_filter	HC vs MDD&ANX	9
1	0.3758	0.3666	1	ridge_filter	HC vs MDD&ANX	9
2	0.3542	0.4048	2	ridge_filter	HC vs MDD&ANX	9
3	0.4968	0.5286	3	ridge_filter	HC vs MDD&ANX	9
4	0.3766	0.5075	4	ridge_filter	HC vs MDD&ANX	9
0	0.6597	0.8358	0	feature_importance	HC vs MDD&ANX	9
1	0.4485	0.4261	1	feature_importance	HC vs MDD&ANX	9
2	0.372	0.3878	2	feature_importance	HC vs MDD&ANX	9
3	0.5256	0.5424	3	feature_importance	HC vs MDD&ANX	9
4	0.4058	0.5639	4	feature_importance	HC vs MDD&ANX	9
0	0.7188	0.8827	0	birdman	HC vs MDD&ANX	9
1	0.6091	0.5144	1	birdman	HC vs MDD&ANX	9
2	0.3601	0.4002	2	birdman	HC vs MDD&ANX	9
3	0.5705	0.6727	3	birdman	HC vs MDD&ANX	9
4	0.4481	0.5275	4	birdman	HC vs MDD&ANX	9
0	0.4643	0.3272	0	unfiltered	Unmedicated HC vs ANX	9
1	0.463	0.5116	1	unfiltered	Unmedicated HC vs ANX	9
2	0.625	0.4309	2	unfiltered	Unmedicated HC vs ANX	9
3	0.4351	0.405	3	unfiltered	Unmedicated HC vs ANX	9
4	0.6812	0.643	4	unfiltered	Unmedicated HC vs ANX	9
0	0.4571	0.2793	0	prevalence_filter	Unmedicated HC vs ANX	9
1	0.4383	0.5531	1	prevalence_filter	Unmedicated HC vs ANX	9
2	0.4861	0.389	2	prevalence_filter	Unmedicated HC vs ANX	9
3	0.3831	0.4627	3	prevalence_filter	Unmedicated HC vs ANX	9
4	0.4938	0.5413	4	prevalence_filter	Unmedicated HC vs ANX	9
0	0.45	0.2894	0	ridge_filter	Unmedicated HC vs ANX	9
1	0.5123	0.5871	1	ridge_filter	Unmedicated HC vs ANX	9
2	0.6875	0.4854	2	ridge_filter	Unmedicated HC vs ANX	9
3	0.4935	0.5098	3	ridge_filter	Unmedicated HC vs ANX	9
4	0.6688	0.737	4	ridge_filter	Unmedicated HC vs ANX	9
0	0.5	0.3971	0	feature_importance	Unmedicated HC vs ANX	9
1	0.5247	0.5756	1	feature_importance	Unmedicated HC vs ANX	9
2	0.6319	0.5313	2	feature_importance	Unmedicated HC vs ANX	9
3	0.4545	0.4748	3	feature_importance	Unmedicated HC vs ANX	9
4	0.5625	0.5306	4	feature_importance	Unmedicated HC vs ANX	9
0	0.6643	0.5394	0	birdman	Unmedicated HC vs ANX	9
1	0.7716	0.7672	1	birdman	Unmedicated HC vs ANX	9
2	0.8889	0.6968	2	birdman	Unmedicated HC vs ANX	9
3	0.5844	0.6001	3	birdman	Unmedicated HC vs ANX	9
4	0.725	0.701	4	birdman	Unmedicated HC vs ANX	9
0	0.5074	0.3606	0	unfiltered	Unmedicated HC vs MDD	9
1	0.4126	0.407	1	unfiltered	Unmedicated HC vs MDD	9
2	0.6562	0.7911	2	unfiltered	Unmedicated HC vs MDD	9
3	0.3322	0.3939	3	unfiltered	Unmedicated HC vs MDD	9
4	0.6158	0.8788	4	unfiltered	Unmedicated HC vs MDD	9
0	0.6176	0.4406	0	prevalence_filter	Unmedicated HC vs MDD	9
1	0.4965	0.4583	1	prevalence_filter	Unmedicated HC vs MDD	9
2	0.5469	0.6807	2	prevalence_filter	Unmedicated HC vs MDD	9
3	0.472	0.4537	3	prevalence_filter	Unmedicated HC vs MDD	9
4	0.7421	0.9203	4	prevalence_filter	Unmedicated HC vs MDD	9
0	0.5662	0.4943	0	ridge_filter	Unmedicated HC vs MDD	9
1	0.4965	0.4419	1	ridge_filter	Unmedicated HC vs MDD	9
2	0.7422	0.8538	2	ridge_filter	Unmedicated HC vs MDD	9
3	0.4685	0.4657	3	ridge_filter	Unmedicated HC vs MDD	9
4	0.7579	0.9383	4	ridge_filter	Unmedicated HC vs MDD	9
0	0.4816	0.4958	0	feature_importance	Unmedicated HC vs MDD	9
1	0.5105	0.4482	1	feature_importance	Unmedicated HC vs MDD	9
2	0.6562	0.7636	2	feature_importance	Unmedicated HC vs MDD	9
3	0.465	0.4512	3	feature_importance	Unmedicated HC vs MDD	9
4	0.8526	0.9601	4	feature_importance	Unmedicated HC vs MDD	9
0	0.5809	0.5427	0	birdman	Unmedicated HC vs MDD	9
1	0.8147	0.6796	1	birdman	Unmedicated HC vs MDD	9
2	0.582	0.7589	2	birdman	Unmedicated HC vs MDD	9
3	0.4685	0.463	3	birdman	Unmedicated HC vs MDD	9
4	0.6684	0.8947	4	birdman	Unmedicated HC vs MDD	9
0	0.3615	0.3026	0	unfiltered	Unmedicated HC vs MDD&ANX	9
1	0.6299	0.6119	1	unfiltered	Unmedicated HC vs MDD&ANX	9
2	0.3923	0.3045	2	unfiltered	Unmedicated HC vs MDD&ANX	9
3	0.4	0.4463	3	unfiltered	Unmedicated HC vs MDD&ANX	9
4	0.5185	0.601	4	unfiltered	Unmedicated HC vs MDD&ANX	9
0	0.2923	0.2319	0	prevalence_filter	Unmedicated HC vs MDD&ANX	9
1	0.6299	0.5485	1	prevalence_filter	Unmedicated HC vs MDD&ANX	9
2	0.3	0.2287	2	prevalence_filter	Unmedicated HC vs MDD&ANX	9
3	0.3625	0.3836	3	prevalence_filter	Unmedicated HC vs MDD&ANX	9
4	0.5309	0.5778	4	prevalence_filter	Unmedicated HC vs MDD&ANX	9
0	0.3846	0.2695	0	ridge_filter	Unmedicated HC vs MDD&ANX	9
1	0.6039	0.6638	1	ridge_filter	Unmedicated HC vs MDD&ANX	9
2	0.4077	0.2801	2	ridge_filter	Unmedicated HC vs MDD&ANX	9
3	0.3812	0.4009	3	ridge_filter	Unmedicated HC vs MDD&ANX	9
4	0.716	0.7483	4	ridge_filter	Unmedicated HC vs MDD&ANX	9
0	0.1846	0.2075	0	feature_importance	Unmedicated HC vs MDD&ANX	9
1	0.5974	0.5026	1	feature_importance	Unmedicated HC vs MDD&ANX	9
2	0.3385	0.2418	2	feature_importance	Unmedicated HC vs MDD&ANX	9
3	0.3188	0.3959	3	feature_importance	Unmedicated HC vs MDD&ANX	9
4	0.6111	0.7078	4	feature_importance	Unmedicated HC vs MDD&ANX	9
0	0.4846	0.3108	0	birdman	Unmedicated HC vs MDD&ANX	9
1	0.7922	0.7643	1	birdman	Unmedicated HC vs MDD&ANX	9
2	0.7692	0.6755	2	birdman	Unmedicated HC vs MDD&ANX	9
3	0.4938	0.4452	3	birdman	Unmedicated HC vs MDD&ANX	9
4	0.5494	0.6402	4	birdman	Unmedicated HC vs MDD&ANX	9
0	0.8287	0.3954	0	unfiltered	Unmedicated vs Antidepressants	9
1	0.697	0.4029	1	unfiltered	Unmedicated vs Antidepressants	9
2	0.6439	0.4571	2	unfiltered	Unmedicated vs Antidepressants	9
3	0.5231	0.507	3	unfiltered	Unmedicated vs Antidepressants	9
4	0.4643	0.3318	4	unfiltered	Unmedicated vs Antidepressants	9
0	0.8147	0.4109	0	prevalence_filter	Unmedicated vs Antidepressants	9
1	0.6667	0.4673	1	prevalence_filter	Unmedicated vs Antidepressants	9
2	0.678	0.4733	2	prevalence_filter	Unmedicated vs Antidepressants	9
3	0.5115	0.5087	3	prevalence_filter	Unmedicated vs Antidepressants	9
4	0.5045	0.331	4	prevalence_filter	Unmedicated vs Antidepressants	9
0	0.7797	0.4081	0	ridge_filter	Unmedicated vs Antidepressants	9
1	0.6136	0.475	1	ridge_filter	Unmedicated vs Antidepressants	9
2	0.7159	0.4514	2	ridge_filter	Unmedicated vs Antidepressants	9
3	0.6462	0.3812	3	ridge_filter	Unmedicated vs Antidepressants	9
4	0.4241	0.3641	4	ridge_filter	Unmedicated vs Antidepressants	9
0	0.8846	0.318	0	feature_importance	Unmedicated vs Antidepressants	9
1	0.6439	0.4973	1	feature_importance	Unmedicated vs Antidepressants	9
2	0.6894	0.4552	2	feature_importance	Unmedicated vs Antidepressants	9
3	0.5423	0.4305	3	feature_importance	Unmedicated vs Antidepressants	9
4	0.5045	0.328	4	feature_importance	Unmedicated vs Antidepressants	9
0	0.8811	0.3146	0	birdman	Unmedicated vs Antidepressants	9
1	0.7614	0.3897	1	birdman	Unmedicated vs Antidepressants	9
2	0.6515	0.4092	2	birdman	Unmedicated vs Antidepressants	9
3	0.5231	0.4273	3	birdman	Unmedicated vs Antidepressants	9
4	0.3839	0.4685	4	birdman	Unmedicated vs Antidepressants	9
